# Supplementary material for: A precision medicine approach to interpret a GATA4 genetic variant in a paediatric patient with congenital heart disease
Source: Hum Genomics. 2026 Jan 3;20:29. doi: 10.1186/s40246-025-00907-6 (PMC12866568; doi:10.1186/s40246-025-00907-6)
Supplement: Supplementary file 5 — Supplementary Material 5 [file 40246_2025_907_MOESM5_ESM.xlsx]

## Sheet: Key
Abbreviated title	Title
ST1. OT Primers	Suppl Table 1. GATA4 crRNA OT primers
ST2. WT CMviPSC DEG	Suppl Table 2. Differentially expressed genes in the comparison of GATA4 WT cardiomyocytes to GATA4_WT iPSCs
ST3. VUS CMviPSC DEG	Suppl Table 3. Differentially expressed genes in the comparison of GATA4 VUS cardiomyocytes to GATA4_VUS iPSCs
ST4. WT CM diffn GSEA GO-BP	Suppl Table 4. GSEA analysis in GO-BP database for the comparison of GATA4 WT cardiomyocytes to GATA4_WT iPSCs
ST5. VUS CM diffn GSEA GO-BP	Suppl Table 5. GSEA analysis in GO-BP database for the comparison of GATA4 VUS cardiomyocytes to GATA4_VUS iPSCs
ST6. GSEA CMs DGN	Suppl Table 6. GSEA analysis in DisGeNET database for the comparison of GATA4 VUS cardiomyocytes to GATA4_WT CMs
ST7. GSEA Diff Diffn DGN	Suppl Table 7. GSEA analysis in DisGeNET database for the difference in cardiomyocyte differentiation when comparing GATA4 VUS CMs to GATA4 WT
ST8. DEG in VUSvWT CM	Suppl Table 8. DEG in the comparison of GATA4 VUS to GATA4 WT cardiomyocytes
ST9. GSEA CMs VUSvWT GO-BP	Suppl Table 9. GSEA analysis in GO-BP database for the comparison of GATA4 VUS to GATA4 WT cardiomyocytes
ST10. GSEA diff diffn GO-BP	Suppl Table 10. GSEA analysis in GO-BP database for the difference in cardiomyocyte differentiation comparing GATA4 VUS to GATA4 WT
ST11. GSEA CMs VUSvWT GO-MF	Suppl Table 11. GSEA analysis in GO-MF database for the comparison of GATA4 VUS to GATA4 WT cardiomyocytes
ST12. GSEA diff diffn VUSvWT GO-MF	Suppl Table 12. GSEA analysis in GO-MF database for the difference in cardiomyocyte differentiation comparing GATA4 VUS to GATA4 WT
ST13. GSEA CMs VUSvWT GO-CC	Suppl Table 13. GSEA analysis in GO-CC database for the comparison of GATA4 VUS to GATA4 WT cardiomyocytes
ST14. GSEA diff diffn GO-CC	Suppl Table 14. GSEA analysis in GO-CC database for the difference in cardiomyocyte differentiation comparing GATA4 VUS to GATA4 WT
ST15. GSEA CMs VUSvWT KEGG	Suppl Table 15. GSEA analysis in KEGG database for the comparison of GATA4 VUS to GATA4 WT cardiomyocytes

## Sheet: ST1. OT primers
Suppl Table 1. GATA4 crRNA OT primers
Off-target Sequence	PAM	Gene	Locus	Name	F1 name	F1	R1 name	R1	Product size (bp)
CACGATGGGG-GCCGCAATG	GGG		chr5:-172853292	OT1	GATA4_VUS2_crRNA OT1 F1	AGGCCCACAAGGTGGTTTAC	GATA4_VUS2_crRNA OT1 R1	AATGGGCCACTCCTTCCCTA	393
CACGATG-GGCACCGCAATG	CGG		chr12:+38158888	OT2	GATA4_VUS2_crRNA OT2 F1	GCACCACAAAGCAGCAAGAA	GATA4_VUS2_crRNA OT2 R1	TAGCCGCTGTTTTCCTCTGG	469
CACTCTGTGGAGTCACAATG	TGG		chrX:-132730636	OT3	GATA4_VUS2_crRNA OT3 F1	CTCTGGCCTTCTCAGTGCAA	GATA4_VUS2_crRNA OT3 R1	TTCCCAGCTCTGCCATTCTG	401
CATGCTGAG-CGCCGCAATG	AGG		chr13:-31904498	OT4	GATA4_VUS2_crRNA OT4 F1	TCAGAAATGCTGTTCTCAGCTCT	GATA4_VUS2_crRNA OT4 R1	TGGTCTACTCATGCTGAGCG	305
CACG-TGTGGCGCCGCACTG	GGG	NANOS3	chr19:-13877587	OT5	GATA4_VUS2_crRNA OT5 F1	TTCTGCAAACACAACGGCG	GATA4_VUS2_crRNA OT5 R1	CTTCCCCTAACCCTTGGAGG	386
CACAATGTGGCACCGAAATG	CAG		chr6:+162415305	OT6	GATA4_VUS2_crRNA OT6 F1	CGGCAACCCTGCGTAATAGA	GATA4_VUS2_crRNA OT6 R1	TCACTAAGTGTTGAACAGCTACTCT	358

## Sheet: ST2. WT CMviPSC DEG
Suppl Table 2. Differentially expressed genes in the comparison of GATA4 WT cardiomyocytes to GATA4 WT iPSCs.
GeneID	Symbol	logFC	adj.P.Val
84665	MYPN	8.89308	0.000223021
377007	KLHL30	8.17411	1.0601e-05
4915	NTRK2	8.12282	8.40724e-05
345	APOC3	7.83661	5.30869e-05
27129	HSPB7	7.65627	2.2746e-07
9356	SLC22A6	7.63839	0.000946334
3216	HOXB6	7.63497	6.85231e-06
1482	NKX2-5	7.63066	1.0634e-07
7135	TNNI1	7.62192	7.41249e-08
5915	RARB	7.58857	7.53792e-07
137814	NKX2-6	7.58492	8.87867e-07
338094	FAM151A	7.56764	6.18304e-05
84699	CREB3L3	7.55325	4.15401e-05
337	APOA4	7.51712	2.68266e-05
653145	ANXA8	7.47227	1.17177e-05
1158	CKM	7.45927	1.1452e-06
79745	CLIP4	7.45369	1.00192e-05
9963	SLC23A1	7.45057	0.00112182
1045	CDX2	7.44738	0.000267055
646625	URAD	7.42389	0.00014418
3214	HOXB4	7.41741	3.5493e-07
248	ALPI	7.40157	4.61663e-05
91464	ISX	7.3752	1.73645e-05
2331	FMOD	7.36558	8.10631e-07
146862	UNC45B	7.35915	1.40671e-07
4878	NPPA	7.35466	8.9639e-08
4879	NPPB	7.33718	2.23327e-05
335	APOA1	7.3307	3.04093e-05
10930	APOBEC2	7.33017	1.82132e-07
79652	TMEM204	7.32022	9.65118e-05
9096	TBX18	7.30991	1.22884e-07
100128893	GATA6-AS1	7.30918	1.94345e-05
6906	SERPINA7	7.2964	0.00015522
4607	MYBPC3	7.29594	2.20964e-07
26998	FETUB	7.29097	0.000123103
9421	HAND1	7.27046	3.43828e-08
2626	GATA4	7.2682	3.43828e-08
253017	TECRL	7.234	2.67355e-08
55997	CFC1	7.20587	1.2943e-05
2159	F10	7.20431	1.82866e-05
374	AREG	7.20064	5.46154e-06
2627	GATA6	7.19794	2.97512e-08
283375	SLC39A5	7.19781	0.000159857
405753	DUOXA2	7.19146	7.90378e-05
58498	MYL7	7.18578	3.00436e-07
84676	TRIM63	7.18148	5.67192e-07
6909	TBX2	7.18003	2.3578e-07
442721	LMOD2	7.17167	1.62073e-07
83483	PLVAP	7.16537	3.78693e-07
6554	SLC10A1	7.14938	0.000632483
51196	PLCE1	7.1478	4.00982e-06
58	ACTA1	7.14134	0.000124579
197	AHSG	7.13944	5.29334e-05
118461	C10orf71	7.13632	2.16585e-06
1543	CYP1A1	7.1353	4.26184e-05
653808	ZG16	7.135	0.00042217
23676	SMPX	7.12813	5.31953e-07
51778	MYOZ2	7.1266	1.87753e-06
4634	MYL3	7.12247	2.90709e-07
150572	SMYD1	7.12185	1.57308e-07
7448	VTN	7.11848	2.09004e-05
90523	MLIP	7.11108	5.04155e-07
3908	LAMA2	7.10599	9.12142e-05
344	APOC2	7.10496	4.62436e-05
4625	MYH7	7.10035	7.5588e-07
4635	MYL4	7.09755	8.6839e-08
5950	RBP4	7.09062	5.85955e-05
283120	H19	7.08667	0.000286278
8988	HSPB3	7.08314	5.89988e-07
93166	PRDM6	7.07277	5.93448e-06
3026	HABP2	7.06001	3.13069e-05
3158	HMGCS2	7.05928	3.78516e-05
4624	MYH6	7.05822	2.34229e-07
7139	TNNT2	7.05632	2.67355e-08
2038	EPB42	7.05564	1.08714e-05
3053	SERPIND1	7.04906	6.00519e-05
64091	POPDC2	7.04845	3.46042e-07
339221	ENPP7	7.0482	8.43079e-05
3426	CFI	7.04672	0.00034061
170392	OIT3	7.04202	1.60161e-05
165904	XIRP1	7.02776	5.05776e-06
255275	MYADML2	7.02563	2.04207e-05
7429	VIL1	7.01744	3.0176e-05
63924	CIDEC	7.01299	8.92136e-05
115701	ALPK2	7.0121	1.01679e-07
10720	UGT2B11	7.01205	0.000746396
79933	SYNPO2L	6.99262	4.55132e-06
2705	GJB1	6.99058	9.4338e-05
57495	NWD2	6.98534	4.18295e-06
5350	PLN	6.98138	1.63962e-06
5265	SERPINA1	6.96911	2.89241e-05
336	APOA2	6.96872	3.67271e-05
3169	FOXA1	6.96671	2.06113e-05
3694	ITGB6	6.95921	1.01872e-05
183	AGT	6.94596	4.94716e-05
3549	IHH	6.94392	8.13214e-05
8435	SOAT2	6.9419	4.2997e-05
653	BMP5	6.94114	3.23951e-08
2982	GUCY1A1	6.93324	9.45536e-08
3481	IGF2	6.92451	2.90987e-07
9464	HAND2	6.92265	1.66345e-08
130497	OSR1	6.92141	2.91239e-06
159296	NKX2-3	6.91811	3.84944e-05
57057	TBX20	6.91207	1.55982e-07
732	C8B	6.90505	0.000188688
70	ACTC1	6.89939	4.21164e-06
8788	DLK1	6.88989	8.63107e-07
338382	RAB7B	6.88793	8.11617e-07
57402	S100A14	6.88572	0.000177945
7134	TNNC1	6.87401	3.3242e-07
285025	CCDC141	6.87389	1.53208e-06
10345	TRDN	6.86255	6.5878e-08
392255	GDF6	6.86025	2.46417e-07
92235	STYXL2	6.85874	4.13695e-07
173	AFM	6.85487	3.23215e-05
6718	AKR1D1	6.84575	5.83788e-05
1370	CPN2	6.84563	0.000140969
388323	GLTPD2	6.84304	3.04429e-05
80309	SPHKAP	6.8417	1.60661e-07
152831	KLB	6.83631	7.48665e-05
1735	DIO3	6.83452	1.28014e-05
56978	PRDM8	6.82402	4.86643e-05
64902	AGXT2	6.822	0.000280365
376132	LRRC10	6.81493	3.70667e-07
7276	TTR	6.81223	0.000119199
57158	JPH2	6.80866	3.12386e-07
105371045	PERCC1	6.80864	0.000468309
1281	COL3A1	6.80611	6.09625e-08
27063	ANKRD1	6.80285	7.29076e-06
7490	WT1	6.80114	4.59489e-07
88	ACTN2	6.7991	1.66335e-06
8048	CSRP3	6.78941	1.66214e-05
164312	LRRN4	6.78679	1.07368e-07
1030	CDKN2B	6.78279	1.15072e-05
338	APOB	6.77932	5.80882e-05
633	BGN	6.76206	1.58781e-07
340024	SLC6A19	6.75462	2.9473e-05
6345	SRL	6.75184	1.55955e-07
358	AQP1	6.74891	6.84233e-08
2243	FGA	6.74875	7.92101e-05
10249	GLYAT	6.74548	0.00110881
2244	FGB	6.74524	6.82545e-05
6943	TCF21	6.74475	2.73396e-07
79191	IRX3	6.74108	4.85216e-07
89872	AQP10	6.73349	2.14232e-06
6928	HNF1B	6.7304	1.59089e-05
84675	TRIM55	6.72204	6.14422e-07
866	SERPINA6	6.71672	0.000106215
79974	CPED1	6.71658	4.65686e-07
29974	A1CF	6.70098	4.02294e-05
5174	PDZK1	6.70051	8.58469e-05
2266	FGG	6.69762	9.19501e-05
3213	HOXB3	6.69276	1.43294e-05
6236	RRAD	6.68787	5.40085e-07
11309	SLCO2B1	6.68414	6.44452e-05
5340	PLG	6.68308	2.01496e-05
3486	IGFBP3	6.67601	1.70789e-07
1393	CRHBP	6.67315	1.14444e-06
1410	CRYAB	6.67032	2.76711e-05
114905	C1QTNF7	6.66968	0.000121231
2326	FMO1	6.66943	0.000105154
3479	IGF1	6.66031	5.73855e-06
79836	LONRF3	6.65917	3.84499e-06
130367	SGPP2	6.659	7.5588e-07
50964	SOST	6.65758	7.64854e-05
84870	RSPO3	6.65697	1.10769e-07
730	C7	6.65633	1.60661e-07
2938	GSTA1	6.64149	5.34105e-05
91752	ZNF804A	6.6398	3.19785e-06
3990	LIPC	6.63793	8.71172e-05
100507203	SMLR1	6.63664	0.000132897
3263	HPX	6.63641	6.5799e-05
140828	LINC00261	6.63346	4.70418e-05
79589	RNF128	6.62043	4.797e-05
10699	CORIN	6.61755	2.30307e-07
2168	FABP1	6.61716	8.04484e-05
7273	TTN	6.60922	2.03958e-05
50506	DUOX2	6.60777	0.000183404
64321	SOX17	6.59688	3.83231e-06
7412	VCAM1	6.59604	1.2192e-07
259	AMBP	6.59143	1.85067e-05
2939	GSTA2	6.59116	0.000109284
22943	DKK1	6.58472	5.40085e-07
420	ART4	6.5835	0.000429458
101927219	HNF4A-AS1	6.57886	2.14303e-05
5949	RBP3	6.57818	4.68769e-05
26762	HAVCR1	6.57747	0.000138571
4071	TM4SF1	6.57727	2.04336e-07
54538	ROBO4	6.57614	5.54666e-05
2658	GDF2	6.56921	2.80731e-06
27302	BMP10	6.5659	3.0992e-07
2294	FOXF1	6.56096	1.52369e-06
10590	SCGN	6.55908	0.00062982
11155	LDB3	6.55867	5.16328e-07
4633	MYL2	6.55823	3.72643e-06
3741	KCNA5	6.55269	2.15127e-06
729	C6	6.54976	0.000894993
80168	MOGAT2	6.5491	1.84051e-05
192666	KRT24	6.54754	4.73196e-05
8516	ITGA8	6.54389	1.62073e-07
6822	SULT2A1	6.54315	0.000140288
1510	CTSE	6.53801	1.53834e-05
4622	MYH4	6.53738	5.36246e-05
1129	CHRM2	6.53664	6.09625e-08
8483	CILP	6.53531	6.05889e-05
3294	HSD17B2	6.53128	9.06045e-05
10584	COLEC10	6.52717	3.40799e-06
164656	TMPRSS6	6.51739	0.000166108
84858	ZNF503	6.51157	1.55955e-07
650	BMP2	6.50869	6.41162e-08
3651	PDX1	6.50695	0.000238711
6546	SLC8A1	6.50635	6.90918e-07
2634	GBP2	6.5018	9.55156e-06
51214	IGF2-AS	6.50062	2.4372e-06
5948	RBP2	6.49955	4.29673e-05
1880	GPR183	6.49753	6.1147e-06
59	ACTA2	6.49389	3.81659e-08
51676	ASB2	6.49281	4.11696e-06
174	AFP	6.4903	0.000124406
10586	MAB21L2	6.48561	1.40671e-07
4060	LUM	6.47015	7.12013e-07
3957	LGALS2	6.4574	0.000247866
5267	SERPINA4	6.45511	0.000158351
6519	SLC3A1	6.45482	0.000394168
1634	DCN	6.45442	5.9937e-06
115361	GBP4	6.45187	1.55971e-07
728113	ANXA8L1	6.45169	1.7708e-06
8840	CCN4	6.44698	3.98239e-06
3933	LCN1	6.42931	8.93642e-06
5345	SERPINF2	6.42357	2.63649e-05
2147	F2	6.41151	3.3834e-05
11249	NXPH2	6.41128	1.21908e-06
4256	MGP	6.39867	3.97932e-05
6523	SLC5A1	6.39701	8.56993e-07
5099	PCDH7	6.39611	6.09625e-08
80201	HKDC1	6.39418	2.72668e-05
11010	GLIPR1	6.38645	4.40466e-07
433	ASGR2	6.3808	5.73284e-05
6927	HNF1A	6.37903	0.000259899
2	A2M	6.3788	4.60418e-07
554235	ASPDH	6.37832	0.00171769
10267	RAMP1	6.37474	4.49605e-07
646	BNC1	6.37414	3.23951e-08
10324	KLHL41	6.37149	7.28679e-07
2766	GMPR	6.35924	3.46665e-07
3490	IGFBP7	6.35217	1.24666e-07
5334	PLCL1	6.33729	1.92716e-07
3914	LAMB3	6.33648	8.78681e-05
269	AMHR2	6.33495	4.05713e-05
50486	G0S2	6.33173	2.24967e-05
8829	NRP1	6.32041	5.77634e-08
1339	COX6A2	6.32032	0.000124579
9162	DGKI	6.31605	1.70789e-07
91703	ACY3	6.31534	0.0027818
2662	GDF10	6.31416	6.69915e-07
23414	ZFPM2	6.30893	4.65686e-07
731	C8A	6.3071	0.000221724
5507	PPP1R3C	6.30564	5.34072e-07
8436	CAVIN2	6.30196	2.38082e-05
340419	RSPO2	6.29896	9.32296e-06
30061	SLC40A1	6.2959	1.59435e-06
3624	INHBA	6.29382	2.57195e-06
54905	CYP2W1	6.28504	0.000590276
79962	DNAJC22	6.28247	1.30388e-06
3773	KCNJ16	6.26864	0.000140766
105379407	LINC02747	6.26144	0.0010797
9547	CXCL14	6.24622	1.82132e-07
283298	OLFML1	6.24235	5.67192e-07
1672	DEFB1	6.23844	0.000948745
389257	LRRC14B	6.23408	1.00506e-05
5031	P2RY6	6.228	0.000156641
10365	KLF2	6.22634	3.58113e-05
7104	TM4SF4	6.22365	8.13796e-05
3827	KNG1	6.22279	0.000168985
23767	FLRT3	6.21951	3.37404e-06
4547	MTTP	6.21745	2.62881e-05
5069	PAPPA	6.21644	2.99154e-07
4151	MB	6.21482	9.53242e-06
345557	PLCXD3	6.20733	1.94151e-06
388015	RTL1	6.20624	5.83486e-05
58510	PRODH2	6.19304	0.000101364
462	SERPINC1	6.19238	0.000640869
253827	MSRB3	6.19159	3.06789e-07
7026	NR2F2	6.18227	2.3578e-07
246213	SLC17A8	6.18218	0.000176896
187	APLNR	6.17987	0.000103256
5104	SERPINA5	6.17069	7.09006e-05
347741	OTOP3	6.16146	0.000248628
91807	MYLK3	6.15714	4.52453e-08
5009	OTC	6.14908	0.000126665
6783	SULT1E1	6.14775	9.93086e-06
137735	ABRA	6.145	0.000337827
84647	PLA2G12B	6.14475	0.000122055
120425	JAML	6.14448	0.000110491
6514	SLC2A2	6.13156	5.15378e-05
4883	NPR3	6.12393	9.53465e-07
119467	CLRN3	6.1146	0.00377661
339894	LINC00880	6.11372	2.48066e-05
7038	TG	6.11299	0.000240334
7512	XPNPEP2	6.1082	0.000260838
161247	FITM1	6.10576	1.22529e-06
4852	NPY	6.1018	1.998e-07
23439	ATP1B4	6.09287	0.00310227
3354	HTR1E	6.08757	0.000431675
10265	IRX5	6.08426	1.29694e-05
27329	ANGPTL3	6.0808	0.000457241
7010	TEK	6.0802	1.90094e-06
284340	CXCL17	6.06251	0.000637258
7111	TMOD1	6.05959	2.30307e-07
4588	MUC6	6.05879	0.000233562
7481	WNT11	6.05687	4.60315e-07
727	C5	6.05653	2.1559e-05
6425	SFRP5	6.05167	2.12326e-08
79574	EPS8L3	6.0417	0.000930287
1081	CGA	6.0415	0.000296331
27254	CSDC2	6.04083	1.64274e-06
9970	NR1I3	6.03837	0.000198205
92241	RCSD1	6.03594	2.34949e-07
8809	IL18R1	6.03542	2.45879e-05
3762	KCNJ5	6.03098	1.566e-07
101927888	LOC101927888	6.03026	6.47857e-05
6690	SPINK1	6.0202	0.000232702
54959	ODAM	6.02001	1.94889e-05
5999	RGS4	6.01951	4.1537e-07
2615	LRRC32	6.01665	9.05061e-07
54436	SH3TC1	6.01517	3.68134e-06
4015	LOX	6.00578	1.24666e-07
3224	HOXC8	6.00536	0.00061018
3698	ITIH2	6.0045	9.65432e-05
64399	HHIP	6.00342	8.52063e-07
3769	KCNJ13	6.0025	0.000354952
197350	CASP16P	5.99574	0.000172274
185	AGTR1	5.99285	2.35209e-05
8029	CUBN	5.98986	0.000182284
3170	FOXA2	5.98568	8.53831e-06
1012	CDH13	5.98505	7.26944e-07
200879	LIPH	5.98013	0.00234706
51208	CLDN18	5.97709	0.000239689
2307	FOXS1	5.96258	0.000132659
23584	VSIG2	5.95306	0.000173538
83854	ANGPTL6	5.94161	8.47633e-06
1277	COL1A1	5.93988	1.20178e-07
5396	PRRX1	5.93059	7.6068e-06
3215	HOXB5	5.929	7.60773e-06
3209	HOXA13	5.92811	5.72381e-05
2819	GPD1	5.92626	1.94893e-05
7291	TWIST1	5.92469	3.71389e-05
8557	TCAP	5.92288	6.43e-07
85445	CNTNAP4	5.91894	1.36239e-06
2702	GJA5	5.91641	0.000252392
257019	FRMD3	5.91434	1.61565e-07
387758	FIBIN	5.9139	7.03178e-07
196410	TMT1B	5.90908	2.86446e-05
283383	ADGRD1	5.90827	2.56359e-06
7052	TGM2	5.90795	1.42056e-08
60529	ALX4	5.9046	1.10792e-05
10529	NEBL	5.90431	2.42428e-07
29881	NPC1L1	5.90075	4.62436e-05
5030	P2RY4	5.89941	0.000110359
4224	MEP1A	5.89793	0.000445114
8736	MYOM1	5.88824	5.03245e-07
147906	DACT3	5.88811	5.92046e-08
9075	CLDN2	5.87832	0.00266887
768239	PSAPL1	5.87385	1.96115e-05
29951	PDZRN4	5.87047	5.92622e-06
3777	KCNK3	5.86661	1.50932e-05
282996	RBM20	5.86438	7.00909e-07
6920	TCEA3	5.86262	7.12013e-07
81706	PPP1R14C	5.8603	3.83565e-06
2797	GNRH2	5.85592	0.00215252
5239	PGM5	5.85526	6.69915e-07
55679	LIMS2	5.8498	4.65433e-06
552	AVPR1A	5.84246	0.000663424
3142	HLX	5.84216	3.01587e-06
55504	TNFRSF19	5.8378	4.65686e-07
100505881	MAGI2-AS3	5.83547	1.63781e-07
1306	COL15A1	5.83344	3.4696e-06
9645	MICAL2	5.83223	1.24793e-07
6753	SSTR3	5.83094	9.66764e-06
8854	ALDH1A2	5.83001	1.93505e-06
374462	PTPRQ	5.82837	2.42104e-05
103689912	TBX2-AS1	5.82516	0.000142977
84525	HOPX	5.82376	2.79844e-07
1003	CDH5	5.82121	8.26658e-06
5648	MASP1	5.81699	1.0634e-07
64881	PCDH20	5.81528	2.67355e-08
10864	SLC22A7	5.81406	0.00010171
360	AQP3	5.81223	6.06766e-06
915	CD3D	5.8122	0.00102744
4212	MEIS2	5.80405	3.74603e-08
1842	ECM2	5.79869	0.000370792
118471	PRAP1	5.79696	0.0020387
1733	DIO1	5.79496	0.000223954
93649	MYOCD	5.78719	8.84158e-08
2487	FRZB	5.77893	8.01396e-05
7018	TF	5.77524	0.00141331
1776	DNASE1L3	5.77311	0.000221903
7200	TRH	5.77289	4.89731e-08
90019	SYT8	5.7716	0.000195732
189	AGXT	5.76929	0.000260081
9496	TBX4	5.76925	0.00054159
8858	PROZ	5.76902	0.000867714
84432	PROK1	5.76423	0.00149659
9719	ADAMTSL2	5.76123	8.72408e-07
9032	TM4SF5	5.76064	0.000758142
22918	CD93	5.75646	4.90869e-05
6591	SNAI2	5.75575	1.62073e-07
2687	GGT5	5.75361	0.000114935
105379242	LOC105379242	5.75219	1.79012e-05
100170765	ERICH4	5.74942	0.00124872
2252	FGF7	5.74601	1.52369e-06
85004	RERG	5.74061	3.72371e-05
57467	HHATL	5.73914	0.000186716
3081	HGD	5.73429	0.000108309
94122	SYTL5	5.7342	9.81005e-08
90952	ESAM	5.73316	1.42358e-05
647174	SERPINE3	5.73	0.000168071
2863	GPR39	5.72307	0.000105405
51705	EMCN	5.71838	5.93448e-06
5004	ORM1	5.71513	0.00022166
6588	SLN	5.71332	4.83781e-06
1906	EDN1	5.7085	4.23952e-07
388722	C1orf53	5.70538	1.30629e-05
10537	UBD	5.7041	0.000568815
5307	PITX1	5.70325	4.70371e-05
56603	CYP26B1	5.69375	0.00191482
9472	AKAP6	5.68544	6.67044e-06
27190	IL17B	5.67478	8.05926e-05
400258	C14orf180	5.67404	9.19501e-05
22797	TFEC	5.66239	0.00359115
81035	COLEC12	5.66204	5.64166e-08
9104	RGN	5.65925	6.5404e-05
2327	FMO2	5.65897	0.000612676
190	NR0B1	5.65654	8.50931e-05
1674	DES	5.65449	1.84274e-05
3172	HNF4A	5.65291	6.84444e-05
4900	NRGN	5.65034	2.7525e-05
90527	DUOXA1	5.65009	0.00152713
56892	TCIM	5.64932	5.15506e-06
92346	C1orf105	5.64855	1.34953e-05
1293	COL6A3	5.64303	2.02662e-07
78989	COLEC11	5.63679	1.11155e-05
6258	RXRG	5.63261	5.19908e-07
102723167	MIR133A1HG	5.63215	1.70081e-05
147	ADRA1B	5.62707	4.02484e-05
131920	TMEM207	5.61494	0.000988799
26509	MYOF	5.61104	1.46985e-06
83714	NRIP2	5.60036	0.000129121
51313	GASK1B	5.59712	2.40564e-06
64150	DIO3OS	5.59457	2.09712e-05
400043	LINC02381	5.59422	8.8046e-05
200010	SLC5A9	5.59419	3.93083e-05
4973	OLR1	5.59412	9.37721e-05
2318	FLNC	5.59329	3.43997e-06
100507392	SENCR	5.58927	5.6457e-05
6568	SLC17A1	5.58852	0.0025341
64240	ABCG5	5.58553	8.54409e-05
125	ADH1B	5.58378	0.000152269
57733	GBA3	5.57872	0.000192324
3082	HGF	5.57855	4.29372e-06
285954	INHBA-AS1	5.5773	9.12224e-06
53405	CLIC5	5.57019	1.56353e-06
221662	RBM24	5.56324	2.61082e-07
9235	IL32	5.55683	7.92849e-05
2700	GJA3	5.55459	1.57328e-07
23281	MTUS2	5.55109	9.13492e-07
389432	SAMD5	5.54772	4.43461e-06
5325	PLAGL1	5.54699	8.13829e-07
947	CD34	5.54586	0.000398995
9542	NRG2	5.54494	6.39218e-06
11067	DEPP1	5.54098	5.24367e-05
11346	SYNPO	5.54035	6.92825e-08
27295	PDLIM3	5.53815	2.84749e-06
2151	F2RL2	5.53605	2.8754e-06
342510	CD300E	5.53395	7.59272e-05
341116	MS4A10	5.53259	0.00034053
290	ANPEP	5.5208	0.000363672
55937	APOM	5.51996	0.000159783
100820829	MYZAP	5.51175	8.0247e-07
9077	DIRAS3	5.50775	9.7648e-05
968	CD68	5.50651	0.00112282
745	MYRF	5.50104	6.25028e-08
4312	MMP1	5.49675	1.86389e-05
8749	ADAM18	5.49232	8.98368e-05
389434	IYD	5.48946	0.000693551
91584	PLXNA4	5.48629	1.96679e-06
6476	SI	5.48474	0.00873992
11197	WIF1	5.48108	0.0100922
105375355	UPK3B	5.47891	5.97494e-06
301	ANXA1	5.4749	1.34591e-07
6366	CCL21	5.4739	6.54099e-05
151306	GPBAR1	5.47227	4.34562e-05
284654	RSPO1	5.47013	2.22361e-06
129807	NEU4	5.46903	0.0024364
2246	FGF1	5.46814	0.000310155
139221	PWWP3B	5.46289	8.9604e-07
55083	KIF26B	5.46048	3.01373e-07
9245	GCNT3	5.45189	8.67651e-05
1644	DDC	5.45073	0.000135846
101927286	LINC02254	5.44432	0.000109477
134548	SOWAHA	5.4426	0.000106196
27255	CNTN6	5.43928	1.49785e-05
13	AADAC	5.43598	0.000124579
5159	PDGFRB	5.43454	1.79923e-07
79971	WLS	5.4334	2.67355e-08
57644	MYH7B	5.4309	9.40151e-07
283460	HNF1A-AS1	5.43042	0.00028564
128553	TSHZ2	5.42848	1.70872e-06
641364	SLC7A11-AS1	5.42487	0.000208165
23562	CLDN14	5.42131	0.000915981
9839	ZEB2	5.42018	3.04991e-08
27121	DKK4	5.4186	0.000238053
56203	LMOD3	5.4137	1.89484e-05
9173	IL1RL1	5.41077	0.000553011
285834	HCG22	5.41075	0.000306741
144501	KRT80	5.41034	0.000210894
137835	TMEM71	5.40699	8.07436e-05
5319	PLA2G1B	5.40315	0.00133758
3316	HSPB2	5.40212	1.04468e-05
404744	NPSR1-AS1	5.3991	0.00153407
7032	TFF2	5.39757	0.00230882
100130933	SMIM6	5.39613	0.000342027
55600	ITLN1	5.39193	1.73016e-05
8431	NR0B2	5.39157	6.54099e-05
10568	SLC34A2	5.39088	3.73537e-05
57369	GJD2	5.3906	3.73537e-05
10077	TSPAN32	5.38659	0.00031872
27115	PDE7B	5.37879	5.58863e-05
80333	KCNIP4	5.37835	7.60773e-06
5166	PDK4	5.37233	1.08847e-06
3958	LGALS3	5.37133	3.09809e-05
79987	SVEP1	5.36616	4.01605e-07
25818	KLK5	5.36217	4.41862e-05
3739	KCNA4	5.3601	0.000202586
286204	CRB2	5.35976	4.89731e-08
1280	COL2A1	5.35405	9.31745e-07
4837	NNMT	5.34935	0.000271526
8110	DPF3	5.34679	2.76795e-07
22998	LIMCH1	5.32374	9.53465e-07
5175	PECAM1	5.32285	0.000373998
167410	LIX1	5.32235	2.04336e-07
7045	TGFBI	5.32074	2.34949e-07
100131897	INSYN2B	5.31861	0.000129121
6442	SGCA	5.31148	0.000310155
168544	ZNF467	5.30973	6.69915e-07
131375	LYZL4	5.30919	1.60795e-05
54112	GPR88	5.30895	0.000196422
390874	ONECUT3	5.30749	1.51593e-05
2492	FSHR	5.29763	1.76303e-05
80139	ZNF703	5.28046	3.12386e-07
5644	PRSS1	5.27828	0.0002778
5653	KLK6	5.27383	4.86095e-05
2977	GUCY1A2	5.26566	1.70789e-07
84649	DGAT2	5.26223	5.41919e-05
155184	SLC2A7	5.25081	0.000780659
4286	MITF	5.24531	5.00038e-07
100506068	DACT3-AS1	5.24507	0.000137716
395	ARHGAP6	5.24343	5.04029e-07
10150	MBNL2	5.23694	6.40361e-07
100996492	CTXND1	5.23331	0.000452631
728040	LINC02499	5.23305	0.000103732
340061	STING1	5.23292	6.42827e-06
5362	PLXNA2	5.23173	5.05487e-07
79849	NHERF4	5.23049	0.000736825
284111	SLC13A5	5.22005	0.000237179
196051	PLPP4	5.21508	1.12342e-05
6518	SLC2A5	5.20849	0.000211804
202915	TMEM184A	5.20681	0.000141328
26270	FBXO6	5.2041	4.44098e-06
339366	ADAMTSL5	5.20317	2.73971e-06
5457	POU4F1	5.20155	2.71304e-06
57159	TRIM54	5.19993	3.62071e-06
11259	FILIP1L	5.1996	1.8849e-07
6586	SLIT3	5.199	1.56358e-08
624	BDKRB2	5.19627	3.78615e-05
7364	UGT2B7	5.18919	0.000993223
23768	FLRT2	5.1844	8.9639e-08
7365	UGT2B10	5.1822	0.00102459
4544	MTNR1B	5.17608	0.00384119
728441	GGT2P	5.17539	7.73353e-05
79799	UGT2A3	5.17285	0.000621973
91624	NEXN	5.17164	1.95234e-05
6999	TDO2	5.16488	0.00010306
54674	LRRN3	5.15987	1.81727e-06
9340	GLP2R	5.15405	0.000126665
9034	CCRL2	5.15342	4.82885e-05
389158	PLSCR5	5.14809	6.23611e-05
1800	DPEP1	5.145	0.000117979
4969	OGN	5.14432	0.000159857
6359	CCL15	5.14407	0.00315345
2128	EVX1	5.1385	6.35894e-05
8321	FZD1	5.13343	6.55463e-07
65055	REEP1	5.13273	1.05003e-06
10351	ABCA8	5.12725	8.56123e-07
60482	SLC5A7	5.12584	0.000542615
2894	GRID1	5.12252	1.7281e-06
115362	GBP5	5.11734	5.42723e-05
101927476	LINC03099	5.11337	0.000177082
202151	RANBP3L	5.10609	0.000700318
6947	TCN1	5.10244	0.000433925
3488	IGFBP5	5.10166	8.15222e-08
55068	ENOX1	5.10049	2.20007e-05
3242	HPD	5.09807	0.000804948
11149	BVES	5.09629	2.77506e-05
128434	VSTM2L	5.09621	4.78759e-07
1160	CKMT2	5.09221	0.000167126
1397	CRIP2	5.08913	1.60661e-07
105373170	LOC105373170	5.08841	0.000220368
340260	UNCX	5.08753	0.000313912
623	BDKRB1	5.08677	0.000186716
93035	PKHD1L1	5.08572	6.5784e-05
51703	ACSL5	5.08204	0.000196862
348938	NIPAL4	5.07847	0.000573347
8038	ADAM12	5.069	4.07475e-07
26108	PYGO1	5.0677	2.70546e-07
126393	HSPB6	5.066	6.32757e-06
3706	ITPKA	5.06163	4.21698e-05
83550	GPR101	5.0577	0.00162903
2295	FOXF2	5.05585	7.96666e-06
29986	SLC39A2	5.04209	0.00501406
54873	PALMD	5.04164	1.88005e-05
4222	MEOX1	5.04142	6.30681e-05
8490	RGS5	5.04102	1.62073e-07
100507420	LINC01605	5.0399	0.000105061
2070	EYA4	5.03781	7.3596e-06
1008	CDH10	5.03575	6.13229e-05
105373244	LOC105373244	5.03192	0.000194217
51266	CLEC1B	5.03178	0.0022368
255743	NPNT	5.03098	7.92147e-07
146227	BEAN1	5.02982	1.46536e-06
5054	SERPINE1	5.02649	1.47177e-05
1580	CYP4B1	5.02256	0.00116776
54829	ASPN	5.02111	5.65026e-05
120224	TMEM45B	5.02067	0.00319977
55808	ST6GALNAC1	5.01866	0.00222766
1807	DPYS	5.01746	0.000101364
112	ADCY6	5.00507	6.18276e-08
441212	RP9P	5.00228	1.94579e-05
3090	HIC1	5.00171	2.42908e-06
3697	ITIH1	5.00085	0.00265856
837	CASP4	4.99684	0.00013884
84251	SGIP1	4.98609	1.01794e-06
92162	TMEM88	4.98318	2.21381e-07
2813	GP2	4.98071	0.00296449
8633	UNC5C	4.97887	3.19191e-07
64208	POPDC3	4.9783	4.76536e-05
257629	ANKS4B	4.97524	0.000133331
202333	CMYA5	4.97469	3.71389e-05
57381	RHOJ	4.97412	1.02975e-05
170689	ADAMTS15	4.97166	1.24626e-07
440279	UNC13C	4.96667	0.00012553
55195	CCDC198	4.96587	0.000260634
7042	TGFB2	4.95764	2.9329e-06
115207	KCTD12	4.95355	1.27568e-07
2200	FBN1	4.95306	2.54708e-08
643650	LINC00842	4.95292	3.86463e-05
23158	TBC1D9	4.94882	1.39414e-07
8470	SORBS2	4.94683	2.8339e-06
51744	CD244	4.94489	0.00164796
166929	SGMS2	4.94468	7.66496e-05
124872	B4GALNT2	4.93786	6.44271e-05
319	APOF	4.92968	0.000717661
6540	SLC6A13	4.92511	0.00397338
4892	NRAP	4.91994	0.00658145
2719	GPC3	4.91924	3.81417e-05
101928971	LINC01262	4.91816	9.68945e-05
7078	TIMP3	4.91603	7.12134e-09
84189	SLITRK6	4.91162	0.000604033
3273	HRG	4.9072	0.00233085
7472	WNT2	4.90603	7.5177e-05
84226	SPATA31H1	4.90334	0.00198287
8796	SCEL	4.90247	4.03797e-05
2034	EPAS1	4.90246	3.98082e-07
1803	DPP4	4.89823	0.000124788
135892	TRIM50	4.89691	0.00123823
55340	GIMAP5	4.89584	0.00063255
169792	GLIS3	4.8922	9.65714e-06
404266	HOXB-AS3	4.89087	8.97944e-05
643160	CYMP	4.88641	0.000228026
2066	ERBB4	4.88537	2.76268e-06
94	ACVRL1	4.88423	0.000579984
1357	CPA1	4.88386	0.000272225
55553	SOX6	4.88122	9.05237e-07
2304	FOXE1	4.87586	0.000838317
219595	FOLH1B	4.87394	0.000358959
23179	RGL1	4.87316	3.84531e-08
113622	ADPRHL1	4.87232	0.0277289
284525	SLC9C2	4.86876	0.00017563
163782	KANK4	4.86691	6.0136e-07
4921	DDR2	4.85995	1.68812e-06
1646	AKR1C2	4.85944	0.000133851
115677	NOSTRIN	4.85892	0.000425143
4239	MFAP4	4.85381	5.72093e-08
55281	TMEM140	4.85368	0.00426083
763	CA5A	4.85118	0.000226913
3554	IL1R1	4.85015	2.02397e-05
4018	LPA	4.84825	0.00370337
55532	SLC30A10	4.84172	1.12848e-05
399959	MIR100HG	4.84055	3.63222e-07
54567	DLL4	4.83897	0.00155218
3218	HOXB8	4.83854	0.00291315
11227	GALNT5	4.83699	0.000189593
11136	SLC7A9	4.83666	0.00146083
2348	FOLR1	4.83352	5.27013e-05
1014	CDH16	4.83102	0.00056924
2852	GPER1	4.83024	0.000181004
7363	UGT2B4	4.82365	0.000480451
10205	MPZL2	4.82083	0.000224171
84171	LOXL4	4.81801	3.05171e-07
101928036	HRAT17	4.81374	0.000203668
3623	INHA	4.81201	7.03286e-05
51226	COPZ2	4.80897	5.25356e-05
123264	SLC51B	4.8075	0.00351507
56606	SLC2A9	4.80322	7.68532e-05
10186	LHFPL6	4.80005	5.54246e-07
2628	GATM	4.79896	4.51592e-06
57214	CEMIP	4.7862	6.79633e-06
27145	FILIP1	4.78602	1.54163e-07
105370503	LINC02331	4.78508	0.000982621
55304	SPTLC3	4.78227	0.000247843
4143	MAT1A	4.78224	6.11742e-05
257407	C2orf72	4.78165	9.0246e-05
1361	CPB2	4.77938	0.00078989
64084	CLSTN2	4.77912	3.06132e-07
338773	TMEM119	4.77542	0.000316918
84981	MIR22HG	4.77504	0.000773984
100131213	ZNF503-AS2	4.77141	3.34841e-05
11096	ADAMTS5	4.7677	1.62073e-07
3572	IL6ST	4.76565	1.56358e-08
5645	PRSS2	4.76432	0.00188179
51473	DCDC2	4.76306	0.00135592
26548	ITGB1BP2	4.76053	8.85103e-06
83643	CCDC3	4.75999	9.82378e-07
8676	STX11	4.75021	1.10269e-05
221393	ADGRF4	4.74942	3.13845e-05
115019	SLC26A9	4.7468	0.00209319
6291	SAA4	4.74342	0.00176101
100996335	FAM230H	4.74273	0.00132165
6876	TAGLN	4.7403	4.79476e-07
338442	HCAR2	4.73771	0.00304322
6414	SELENOP	4.73731	7.18732e-05
80000	GREB1L	4.73723	1.34708e-05
3752	KCND3	4.73452	4.87251e-06
127495	LRRC39	4.73371	1.30616e-06
2694	CBLIF	4.73248	0.0120318
125931	CEACAM20	4.73215	0.000404891
166824	RASSF6	4.7116	1.20555e-05
256076	COL6A5	4.70698	0.000191696
107985216	LOC107985216	4.70366	0.000269383
51365	PLA1A	4.70067	0.00191263
221395	ADGRF5	4.70058	0.00053721
5327	PLAT	4.69821	9.84258e-07
107984016	LOC107984016	4.69647	0.00474526
387856	CCDC184	4.69594	1.63962e-06
157869	SBSPON	4.69576	1.58891e-06
80117	ARL14	4.69286	3.38925e-05
155038	GIMAP8	4.69094	0.00132777
8714	ABCC3	4.68871	0.00127668
383	ARG1	4.68337	0.00217931
7348	UPK1B	4.67881	2.71304e-05
101928857	TERLR1	4.67326	0.000670654
84700	MYO18B	4.67303	8.68353e-06
101929335	ADAMTS9-AS1	4.67173	8.14751e-05
53942	CNTN5	4.67018	4.34562e-05
8843	HCAR3	4.66779	0.00108994
3690	ITGB3	4.66401	0.000103418
3910	LAMA4	4.66233	3.59234e-08
166979	CDC20B	4.65904	0.000670661
105371485	LOC105371485	4.65878	0.00346127
51294	PCDH12	4.65546	0.00240304
4130	MAP1A	4.65471	2.04361e-06
2570	GABRR2	4.65412	1.25816e-05
285126	DNAJC5G	4.65208	0.000125527
79628	SH3TC2	4.64919	0.000204726
6705	SPRR2F	4.64257	0.000443471
151887	CCDC80	4.64194	5.17647e-08
23349	PHF24	4.63716	2.28237e-06
337876	CHSY3	4.63501	5.42096e-06
1588	CYP19A1	4.62774	0.0139842
57016	AKR1B10	4.62526	3.10749e-05
10138	YAF2	4.62507	8.00071e-06
10610	ST6GALNAC2	4.62399	0.00126289
140576	S100A16	4.61686	0.000165364
123722	FSD2	4.6094	0.00123299
320	APBA1	4.60909	8.87867e-07
3356	HTR2A	4.60835	0.00401347
84873	ADGRG7	4.60803	0.00205646
25802	LMOD1	4.60127	4.84184e-07
7869	SEMA3B	4.60029	3.63597e-05
101927780	LINC01303	4.59853	0.00081853
7099	TLR4	4.59648	5.75301e-06
9971	NR1H4	4.59328	9.12099e-05
3250	HPR	4.59185	0.00116679
364	AQP7	4.59055	2.45104e-05
2153	F5	4.5882	0.00566981
83756	TAS1R3	4.58598	0.00010799
2155	F7	4.58597	0.000117697
7306	TYRP1	4.58563	0.000212188
2843	GPR20	4.58471	0.000574315
5649	RELN	4.58169	4.59489e-07
27253	PCDH17	4.58106	2.34949e-07
312	ANXA13	4.57776	0.0007132
401265	KLHL31	4.5766	2.79028e-07
10103	TSPAN1	4.57437	0.000231225
2947	GSTM3	4.57296	3.0992e-07
54988	ACSM5	4.57228	0.000664126
130013	ACMSD	4.5667	0.00358566
9376	SLC22A8	4.55561	0.00152248
6545	SLC7A4	4.55463	0.00123413
9934	P2RY14	4.5489	9.09563e-05
1004	CDH6	4.54748	6.33372e-06
58189	WFDC1	4.54683	4.14158e-06
3223	HOXC6	4.54647	0.00025484
102724231	C3orf86P	4.5458	0.000124441
57007	ACKR3	4.5416	3.85454e-07
64388	GREM2	4.53736	3.28143e-06
723809	LHFPL3-AS2	4.53299	0.000334061
158326	FREM1	4.53008	1.60414e-06
54346	UNC93A	4.524	0.00163951
26499	PLEK2	4.52298	1.06444e-05
6450	SH3BGR	4.51805	3.43845e-06
339906	PRSS42P	4.51209	0.000287868
10398	MYL9	4.51125	1.55971e-07
815	CAMK2A	4.50702	4.07849e-06
84960	CCDC183	4.50396	4.26668e-05
6616	SNAP25	4.50253	2.00506e-06
3310	HSPA6	4.50017	0.000392873
7424	VEGFC	4.49995	7.65685e-06
216	ALDH1A1	4.4988	8.09777e-05
57569	ARHGAP20	4.49798	1.96651e-05
3140	MR1	4.4955	0.000549215
2170	FABP3	4.49461	7.69281e-05
1441	CSF3R	4.49222	0.000301
80206	FHOD3	4.49191	4.27534e-06
28	ABO	4.48653	3.3195e-05
221	ALDH3B1	4.48253	5.42096e-06
148756	OVAAL	4.48099	0.000166942
1369	CPN1	4.48009	0.00297088
128077	LIX1L	4.47685	4.87426e-07
389384	BNIP5	4.4743	0.000157508
161198	CLEC14A	4.47388	0.000181913
22801	ITGA11	4.4734	8.3028e-06
114571	SLC22A9	4.47098	0.00291795
57593	EBF4	4.46972	1.58343e-05
3270	HRC	4.46877	4.08075e-07
10050	SLC17A4	4.46396	0.00669484
100506742	CASP12	4.45297	0.0001483
53905	DUOX1	4.45105	0.00651647
7057	THBS1	4.4508	1.50207e-06
572558	PGM5-AS1	4.44564	0.000164211
80323	CCDC68	4.44425	0.000459756
3234	HOXD8	4.44029	0.000702835
146849	CCDC42	4.43664	0.000114201
167681	PRSS35	4.43627	5.74969e-07
10117	ENAM	4.43308	5.60765e-05
397	ARHGDIB	4.42935	5.82739e-07
92591	ASB16	4.42627	0.000647874
83733	SLC25A18	4.42476	0.00021288
388407	LINC02875	4.42366	0.000158059
10747	MASP2	4.42287	3.87251e-05
6640	SNTA1	4.42242	2.64332e-06
388939	PCARE	4.42239	0.000117313
23412	COMMD3	4.42231	1.97122e-06
6441	SFTPD	4.41569	4.29673e-05
2255	FGF10	4.41555	8.41784e-06
6376	CX3CL1	4.41364	3.98095e-05
11117	EMILIN1	4.41115	8.179e-07
3764	KCNJ8	4.41049	1.80808e-06
285	ANGPT2	4.40767	6.54143e-05
51151	SLC45A2	4.40708	0.00179334
9027	NAT8	4.40596	0.000310155
5224	PGAM2	4.40519	4.379e-06
629	CFB	4.40508	0.000354074
57538	ALPK3	4.40378	1.27145e-05
122618	PLD4	4.40319	0.000342754
28984	RGCC	4.40295	3.82559e-05
167838	TXLNB	4.40225	1.36736e-05
127435	PODN	4.4015	8.13024e-05
3075	CFH	4.39662	0.000867832
1852	DUSP9	4.39574	0.000128422
100132234	LINC00543	4.39567	9.84056e-05
1645	AKR1C1	4.3946	6.58483e-05
7980	TFPI2	4.38797	6.09625e-08
26353	HSPB8	4.38535	3.50989e-06
342897	NCCRP1	4.38456	2.8339e-06
2028	ENPEP	4.3828	1.19689e-05
1827	RCAN1	4.38249	1.5239e-05
775	CACNA1C	4.37969	1.40088e-06
64094	SMOC2	4.37436	4.03399e-07
153769	SH3RF2	4.37349	5.31496e-07
342125	TMC3	4.37304	0.00390292
26585	GREM1	4.36764	0.000518602
166614	DCLK2	4.36662	1.39281e-05
4488	MSX2	4.36292	1.58891e-06
5047	PAEP	4.36193	0.000597889
7056	THBD	4.36192	6.87538e-06
10395	DLC1	4.3594	7.03178e-07
2747	GLUD2	4.35301	9.20019e-06
257	ALX3	4.35165	0.000521167
1395	CRHR2	4.35127	0.00034338
23209	MLC1	4.34724	0.000617495
401081	C3orf85	4.34719	0.00287483
84803	GPAT3	4.3461	0.000296402
29125	C11orf21	4.34459	0.00080724
144165	PRICKLE1	4.33946	5.31953e-07
170575	GIMAP1	4.33844	0.00048846
79170	PRR15L	4.33739	0.00273753
10841	FTCD	4.33709	0.00126352
10046	MAMLD1	4.32976	9.83864e-06
27283	TINAG	4.32871	0.00392632
55286	C4orf19	4.32727	4.29866e-05
406913	MIR126	4.32327	0.00151191
1909	EDNRA	4.32261	1.46985e-06
23127	COLGALT2	4.32036	5.79961e-06
4360	MRC1	4.31984	0.000411465
112817	HOGA1	4.31626	0.000507055
4487	MSX1	4.31396	5.52422e-05
91461	PKDCC	4.31348	7.69509e-08
4093	SMAD9	4.31265	5.69325e-06
400550	FENDRR	4.31162	0.00194394
283080	C10orf126	4.3108	0.00026778
9056	SLC7A7	4.30439	0.000155259
6570	SLC18A1	4.30254	0.0013727
9002	F2RL3	4.30159	4.39149e-05
10777	ARPP21	4.29886	0.000334381
23150	FRMD4B	4.2975	1.80212e-07
2646	GCKR	4.29155	0.00199981
4058	LTK	4.29047	6.2336e-05
1264	CNN1	4.28976	3.07712e-05
124857	WFIKKN2	4.28827	0.000639734
100631383	FAM47E-STBD1	4.28777	6.66062e-06
283659	PRTG	4.28769	7.25502e-06
5288	PIK3C2G	4.28721	0.00467521
349152	DPY19L2P2	4.28613	0.000751397
647309	GMNC	4.2717	0.000466895
2537	IFI6	4.26492	7.14133e-06
55365	TMEM176A	4.26183	5.95632e-05
3371	TNC	4.26113	7.98235e-06
171024	SYNPO2	4.2608	7.82347e-07
5794	PTPRH	4.25962	0.000739772
1573	CYP2J2	4.25645	0.00135756
5156	PDGFRA	4.25464	4.12668e-06
5629	PROX1	4.25417	1.29547e-06
1602	DACH1	4.25242	2.12676e-06
2444	FRK	4.25044	0.000161557
1289	COL5A1	4.24904	4.58768e-08
23500	DAAM2	4.2488	8.70744e-07
220965	FAM13C	4.24842	8.56123e-07
1490	CCN2	4.24806	8.87115e-07
434	ASIP	4.24211	0.00173801
286122	LY6S-AS1	4.23929	3.47212e-05
5020	OXT	4.23767	0.000906184
9122	SLC16A4	4.23494	0.000131904
196385	DNAH10	4.22811	3.84944e-05
117283	IP6K3	4.22626	0.00263228
6509	SLC1A4	4.22416	1.16213e-06
285489	DOK7	4.22296	0.0112422
116519	APOA5	4.22245	0.00127365
387597	ILDR2	4.22245	2.25192e-05
1439	CSF2RB	4.22149	0.000176858
3760	KCNJ3	4.21595	5.95328e-06
23366	MATCAP2	4.21568	2.33861e-06
105378744	LINC01767	4.21505	0.00235147
2557	GABRA4	4.21025	0.000373605
283587	HISLA	4.21007	0.00160723
388595	TMEM82	4.20902	0.0105928
3851	KRT4	4.2084	0.000201476
5753	PTK6	4.2079	0.00254933
7168	TPM1	4.20748	4.09112e-07
100873998	MEIS1-AS2	4.20725	0.00173801
256380	SCML4	4.20447	0.00260487
1839	HBEGF	4.20174	6.92063e-06
7035	TFPI	4.20087	9.93324e-06
1577	CYP3A5	4.2007	0.0010734
10170	DHRS9	4.20032	0.000230465
57554	LRRC7	4.20026	4.28269e-05
1551	CYP3A7	4.1983	0.00371907
7031	TFF1	4.19767	0.000265008
147381	CBLN2	4.19562	5.27491e-05
51129	ANGPTL4	4.19187	1.2192e-07
51557	LGSN	4.18277	0.00613744
7399	USH2A	4.18056	0.000409254
64922	LRRC19	4.18016	0.00835381
56999	ADAMTS9	4.17904	3.33357e-06
80736	SLC44A4	4.17824	0.00181752
79804	HAND2-AS1	4.17701	3.0992e-07
94240	EPSTI1	4.17532	3.3242e-07
10800	CYSLTR1	4.1729	4.12077e-05
26576	SRPK3	4.17282	5.25329e-05
155	ADRB3	4.17229	5.58369e-05
22987	SV2C	4.1719	0.0016513
90586	AOC4P	4.17099	0.00893955
154442	BVES-AS1	4.16921	0.00188145
79919	MAB21L4	4.16625	5.27313e-05
5739	PTGIR	4.16289	0.000250349
11098	PRSS23	4.16155	8.38328e-08
105371795	LOC105371795	4.15941	0.000932848
100130331	LOC100130331	4.1591	0.0018542
147744	TMEM190	4.15909	0.000424991
8424	BBOX1	4.15636	0.000487595
2250	FGF5	4.15633	0.000798942
3672	ITGA1	4.15329	1.79301e-07
254228	CALHM5	4.1514	3.61541e-05
56670	SUCNR1	4.1493	6.55994e-05
3235	HOXD9	4.14883	0.0076789
10891	PPARGC1A	4.14802	1.90032e-06
101409261	OGFR-AS1	4.14372	0.000740598
54456	MOV10L1	4.14186	0.00177872
64093	SMOC1	4.1394	2.48128e-05
283807	FBXL22	4.13507	3.18921e-05
101928656	LINC01099	4.13116	0.000479626
390594	KBTBD13	4.12108	0.00166451
6401	SELE	4.12092	0.000531579
80114	BICC1	4.12056	1.70789e-07
1893	ECM1	4.11222	2.65951e-05
10332	CLEC4M	4.11002	0.000241979
7143	TNR	4.10947	8.98661e-06
101928858	LINC02997	4.10312	0.00175507
4036	LRP2	4.10166	3.27345e-07
100288842	B3GALT9	4.09928	0.0135545
440836	CIMAP1B	4.09921	0.00015423
1052	CEBPD	4.09248	2.79844e-07
4211	MEIS1	4.09179	3.94761e-06
254439	C11orf86	4.09017	0.00940241
133584	EGFLAM	4.08736	3.27623e-06
4153	MBL2	4.08667	0.00277147
284417	TMEM150B	4.08577	0.00526064
131377	KLHL40	4.08345	0.000432496
2022	ENG	4.08304	3.4706e-06
84632	AFAP1L2	4.0797	2.30307e-07
25975	EGFL6	4.0738	0.000189662
164832	LONRF2	4.06699	4.11165e-06
159963	SLC5A12	4.06328	0.00083739
441374	FLJ42969	4.06185	0.000438431
200958	MUC20	4.05933	9.19501e-05
54511	HMGCLL1	4.05877	6.92063e-06
11185	INMT	4.05695	0.0101755
7066	THPO	4.05676	0.000157571
116441	TM4SF18	4.05584	0.000446326
170692	ADAMTS18	4.05312	0.00144752
63876	PKNOX2	4.05246	8.54111e-07
7274	TTPA	4.05108	0.000647874
641518	LEF1-AS1	4.05073	0.00211355
643008	SMIM5	4.048	0.000206669
11141	IL1RAPL1	4.0443	0.00569416
80111	C3orf36	4.04384	0.000387547
4684	NCAM1	4.04208	1.26188e-05
4160	MC4R	4.03971	0.000404431
6035	RNASE1	4.03842	0.0207678
10246	SLC17A2	4.03344	0.0124091
2845	GPR22	4.02859	0.00509472
51334	PRR16	4.02806	0.000703631
22920	KIFAP3	4.0262	6.03627e-05
100885848	PTGES3L	4.02371	4.96643e-05
25794	FSCN2	4.02346	0.000334845
116	ADCYAP1	4.01839	0.000594753
146760	RTN4RL1	4.01645	8.24232e-05
101929110	CASC18	4.01566	0.000545195
8717	TRADD	4.01522	6.60108e-05
10924	SMPDL3A	4.01389	1.35616e-05
10666	CD226	4.01279	0.000116805
6547	SLC8A3	4.00727	4.3764e-05
28959	TMEM176B	4.00672	0.000782401
6530	SLC6A2	4.00276	9.59505e-05
340359	KLHL38	4.0015	0.000138641
101927042	LOC101927042	4.00041	0.0167843
58191	CXCL16	3.99852	0.00113382
22999	RIMS1	3.9982	0.000167061
57124	CD248	3.99674	4.38806e-06
440498	HSBP1L1	3.99394	1.29272e-05
100303491	ZEB2-AS1	3.99315	0.00421898
5549	PRELP	3.98938	2.37675e-05
4033	IRAG2	3.98832	0.0126745
12	SERPINA3	3.98525	0.00558771
101927379	LINC02201	3.98447	0.000411216
152330	CNTN4	3.98244	0.000219793
6775	STAT4	3.9801	1.54359e-06
7140	TNNT3	3.97963	0.000181203
1050	CEBPA	3.97255	7.56799e-05
100131193	CCDC183-AS1	3.96777	0.000155892
93589	CACNA2D4	3.96764	0.000825259
6532	SLC6A4	3.96643	8.27655e-05
11244	ZHX1	3.96459	3.85454e-07
25890	ABI3BP	3.9591	0.00252745
101929004	LOC101929004	3.95908	0.00200026
401647	GOLGA7B	3.9536	0.0018837
100885850	PTGES3L-AARSD1	3.94997	9.90926e-05
8942	KYNU	3.94956	0.000491518
10397	NDRG1	3.9486	0.000148305
145195	LINC02691	3.94626	0.000851195
399717	GATA3-AS1	3.94299	0.0070976
79782	LRRC31	3.93559	0.000821395
81693	AMN	3.93548	0.00193194
100130417	LINC02593	3.93084	5.36245e-06
341359	SYT10	3.93019	5.99389e-05
387742	FAM99A	3.93003	0.00310983
11221	DUSP10	3.93003	3.72718e-06
6590	SLPI	3.92737	0.00306868
1471	CST3	3.91406	1.11273e-05
491	ATP2B2	3.91288	7.04741e-06
4319	MMP10	3.91236	0.000321185
50614	GALNT9	3.91173	0.00042883
115908	CTHRC1	3.91106	1.28676e-05
6935	ZEB1	3.90831	2.23182e-06
220930	ZEB1-AS1	3.9035	0.00357883
64241	ABCG8	3.90248	0.000532708
7025	NR2F1	3.90218	0.000527185
55715	DOK4	3.89561	2.72287e-08
81493	SYNC	3.88864	0.000146762
56911	MAP3K7CL	3.88817	0.00101921
80031	SEMA6D	3.88016	2.44015e-06
8987	STBD1	3.88014	2.32182e-07
388662	SLC6A17	3.87789	1.94658e-05
91828	EXOC3L4	3.87631	0.000145538
256815	C10orf67	3.87509	0.00398808
2313	FLI1	3.87178	9.5109e-07
55901	THSD1	3.87139	3.52582e-05
285556	C4orf54	3.86753	0.00721775
6462	SHBG	3.86732	0.000129453
1825	DSC3	3.86372	1.01334e-06
440556	PRDM16-DT	3.86306	8.00608e-05
199920	FYB2	3.86215	0.000916158
3434	IFIT1	3.85737	2.19543e-06
1473	CST5	3.85348	0.00577421
56479	KCNQ5	3.85049	0.000106215
145781	GCOM1	3.84806	2.02217e-05
1360	CPB1	3.84779	0.00103803
340526	RTL5	3.84714	1.82132e-07
101929130	LOC101929130	3.84713	0.000287639
150135	LINC00479	3.84695	0.00695427
219348	PLAC9	3.84105	0.00015756
55824	PAG1	3.8396	8.17519e-06
642366	ISL1-DT	3.83511	0.000116917
147968	CAPN12	3.83302	0.000774537
3483	IGFALS	3.83159	0.00148
7043	TGFB3	3.82969	1.40542e-06
1130	LYST	3.82676	1.21347e-05
127	ADH4	3.8259	0.00655157
5179	PENK	3.82567	0.000145432
2274	FHL2	3.82488	1.60414e-06
58985	IL22RA1	3.82422	0.0235962
57689	LRRC4C	3.82226	4.47294e-05
26211	OR2F1	3.82141	0.00205378
55026	TMEM255A	3.81697	1.95615e-05
2897	GRIK1	3.81567	0.00010118
100423039	MIR3132	3.81454	0.00146474
3283	HSD3B1	3.80983	0.00412253
57608	JCAD	3.80733	1.12875e-07
6604	SMARCD3	3.80594	2.01006e-06
130576	LYPD6B	3.80566	7.60773e-06
29119	CTNNA3	3.80498	3.73161e-06
346606	MOGAT3	3.80117	0.00512979
84915	FAM222A	3.80025	4.59489e-07
58476	TP53INP2	3.80023	7.32954e-07
64284	RAB17	3.79915	0.00022998
81615	TMEM163	3.79717	8.52063e-07
10462	CLEC10A	3.79567	0.00394253
2165	F13B	3.79553	0.0229059
56961	SHD	3.79515	1.13914e-05
5744	PTHLH	3.79491	0.000930054
2104	ESRRG	3.79454	1.00745e-06
643847	PGA4	3.79111	0.003507
22795	NID2	3.78938	9.93594e-07
929	CD14	3.78596	0.00279691
2560	GABRB1	3.78397	0.000534031
147409	DSG4	3.78306	0.00145883
114990	VASN	3.78093	2.00476e-07
27111	SDCBP2	3.77991	2.7489e-05
1368	CPM	3.77905	0.0037739
25780	RASGRP3	3.77736	5.36034e-07
1823	DSC1	3.77589	0.00317122
497190	CLEC18B	3.77401	0.00881662
151056	PLB1	3.77211	0.000461849
100506697	LINC00327	3.77182	0.00152403
4481	MSR1	3.76496	0.0316515
57571	CARNS1	3.76421	0.000391288
1310	COL19A1	3.75737	0.0190743
168667	BMPER	3.75726	5.45372e-05
5342	PLGLB2	3.75666	0.0018542
100526835	FPGT-TNNI3K	3.75356	0.00216996
5998	RGS3	3.75217	1.30254e-07
171482	FAM9A	3.75181	0.0261064
11082	ESM1	3.74551	0.000544537
718	C3	3.74332	0.00111121
2169	FABP2	3.74096	0.00179675
55303	GIMAP4	3.74055	0.000920087
147710	IGSF23	3.74044	0.0159221
55790	CSGALNACT1	3.73911	0.000604033
28513	CDH19	3.73808	0.0294714
6898	TAT	3.73779	0.00332945
10861	SLC26A1	3.73203	0.000105373
80818	ZNF436	3.73054	1.1152e-06
9420	CYP7B1	3.72904	1.41113e-05
105370681	LINC02323	3.72897	0.00891395
200931	SLC51A	3.72618	0.0134287
23541	SEC14L2	3.72514	0.000477633
72	ACTG2	3.72407	1.58343e-05
401288	LINC00242	3.72349	0.000322515
59352	LGR6	3.72261	0.00112017
5101	PCDH9	3.72132	9.11928e-06
10631	POSTN	3.71507	0.000388956
9058	SLC13A2	3.71404	0.00325192
5376	PMP22	3.7117	2.73396e-07
131873	COL6A6	3.71055	0.00453136
113730	KLHDC7B	3.71008	0.00282651
7049	TGFBR3	3.70964	0.000119296
728464	METTL24	3.70852	8.55339e-06
266743	NPAS4	3.70778	0.00148681
6286	S100P	3.70595	0.00128472
440087	SMCO3	3.70178	0.00135421
101927416	SRGAP3-AS2	3.7009	0.00233247
3576	CXCL8	3.69714	0.00237554
284904	SEC14L4	3.68803	0.00699555
10991	SLC38A3	3.6874	6.90348e-05
2027	ENO3	3.68476	2.3768e-06
83875	BCO2	3.68341	7.06304e-05
8416	ANXA9	3.68237	0.00115857
5742	PTGS1	3.68114	1.57851e-05
352999	C6orf58	3.67777	0.00458395
7222	TRPC3	3.67741	4.75883e-06
10417	SPON2	3.6774	0.000279474
3013	H2AC7	3.67499	0.00804979
347730	LRRTM1	3.67461	0.000570475
220388	CCDC89	3.67374	0.00209088
101927686	LINC02541	3.67158	0.00391557
5446	PON3	3.67038	0.00435776
3743	KCNA7	3.66797	0.00400012
5730	PTGDS	3.66789	5.28758e-05
725	C4BPB	3.6677	0.0104696
5837	PYGM	3.66762	1.70789e-07
148022	TICAM1	3.66609	3.21447e-05
130	ADH6	3.66	0.00104421
79870	BAALC	3.65902	3.83263e-06
6469	SHH	3.65692	0.000412398
9966	TNFSF15	3.65656	0.00353006
1775	DNASE1L2	3.65454	0.000824059
23034	SAMD4A	3.65072	9.93594e-07
7145	TNS1	3.64867	2.08409e-07
23180	RFTN1	3.64832	6.142e-07
54414	SIAE	3.64773	0.000292322
1009	CDH11	3.64758	1.70789e-07
350	APOH	3.64657	0.00153219
229	ALDOB	3.64582	0.0119028
25928	SOSTDC1	3.64532	0.00133159
1806	DPYD	3.64529	0.00390089
10231	RCAN2	3.64296	3.87245e-06
6817	SULT1A1	3.6428	3.76667e-05
27289	RND1	3.64267	3.05143e-05
114907	FBXO32	3.64246	1.02989e-05
346653	GARIN1A	3.64174	6.47857e-05
4046	LSP1	3.64019	0.000950355
7704	ZBTB16	3.63636	0.000134064
57528	KCTD16	3.63449	7.80035e-06
4062	LY6H	3.63283	1.22777e-05
2690	GHR	3.6257	0.00158692
124842	TMEM132E	3.62515	8.23763e-06
5581	PRKCE	3.6245	4.35753e-05
825	CAPN3	3.62346	1.68067e-05
285505	GASK1B-AS1	3.62177	0.000179396
1230	CCR1	3.62177	0.0281785
22986	SORCS3	3.61701	5.42347e-06
286343	LURAP1L	3.61386	0.000899965
6271	S100A1	3.61147	0.0115538
51733	UPB1	3.60486	0.00289352
5046	PCSK6	3.60093	9.26263e-06
1000	CDH2	3.59916	2.87752e-06
222663	SCUBE3	3.59826	7.20842e-08
219578	ZNF804B	3.59578	0.00258284
9127	P2RX6	3.59506	0.00185257
353500	BMP8A	3.59165	0.000560503
3814	KISS1	3.59025	0.00438929
90226	UCN2	3.58981	0.00403369
8535	CBX4	3.58389	7.53407e-06
767846	PFN1P2	3.58313	0.00269498
9022	CLIC3	3.58088	0.000654658
213	ALB	3.58087	0.00393912
23336	SYNM	3.57816	0.0019721
55336	FBXL8	3.57735	0.00182506
6710	SPTB	3.57698	1.1359e-06
83938	LRMDA	3.57548	0.00126299
7942	TFEB	3.57399	3.32047e-05
4917	NTN3	3.57286	3.50205e-05
79148	MMP28	3.5691	0.00584543
104310351	LINC01331	3.5664	0.0053139
728695	SPANXB1	3.56397	0.00140585
7780	SLC30A2	3.56138	0.00392958
80319	CXXC4	3.56109	2.3899e-06
728841	NBPF8	3.55952	8.57543e-07
654463	FER1L6	3.55951	0.0027818
1080	CFTR	3.55714	0.00901126
9241	NOG	3.55629	4.17846e-05
283208	P4HA3	3.55567	0.00151774
11318	GPR182	3.55268	0.0175275
154743	BMT2	3.55259	2.88832e-05
64577	ALDH8A1	3.54861	5.40971e-05
284865	LINC02891	3.54729	0.00135421
9076	CLDN1	3.54442	0.000456059
9936	CD302	3.54407	0.0015586
4129	MAOB	3.54362	3.91649e-05
388324	INCA1	3.54045	0.000147728
65989	DLK2	3.53806	0.000930326
80763	SPX	3.53673	8.52237e-05
101929374	LINC01659	3.53453	0.0116156
2638	GC	3.53414	0.00510535
286336	FAM78A	3.53271	1.67043e-05
2528	FUT6	3.53242	0.00187387
79026	AHNAK	3.52764	1.62073e-07
146691	TOM1L2	3.52743	3.92988e-07
3217	HOXB7	3.52576	9.84768e-05
2298	FOXD4	3.52118	0.00166133
747	DAGLA	3.5209	1.60414e-06
1559	CYP2C9	3.51985	0.0263873
161176	SYNE3	3.51918	1.57733e-05
8877	SPHK1	3.5167	6.84816e-06
858	CAV2	3.51573	6.86689e-07
169436	STKLD1	3.5138	0.000992657
84281	C2orf88	3.51194	4.38213e-05
55603	TENT5A	3.5093	5.27313e-05
3589	IL11	3.50608	3.3195e-05
161753	CIMAP1C	3.50533	0.00160419
63947	DMRTC1	3.50435	0.00287483
80816	ASXL3	3.50362	6.31568e-06
6121	RPE65	3.50338	0.00166956
100132987	LINC00856	3.50245	0.00164065
101928002	LOC101928002	3.50225	0.000959176
10786	SLC17A3	3.50203	0.00611437
7292	TNFSF4	3.50017	0.000147704
92129	RIPPLY1	3.49955	0.00327921
146	ADRA1D	3.49793	0.00101064
100507156	LOXL2-AS1	3.49617	0.000688127
151258	SLC38A11	3.49467	0.0319824
29091	STXBP6	3.48807	6.44747e-06
2633	GBP1	3.48625	0.00176501
728118	NUTM2A	3.48592	0.0170145
1235	CCR6	3.48504	0.0172941
100505495	PCAT19	3.48381	0.000255628
79742	DIPK2B	3.4825	0.0151441
541471	MIR4435-2HG	3.48119	2.11268e-06
744	MPPED2	3.47894	1.8994e-05
284825	LINC01697	3.47781	0.00221976
2262	GPC5	3.47699	0.00153891
347736	NME9	3.47698	0.00134758
3671	ISLR	3.47191	8.5322e-07
5005	ORM2	3.47107	0.00123176
283130	SLC25A45	3.47104	0.000123877
100130887	ATE1-AS1	3.46167	0.00277908
124	ADH1A	3.45935	0.027795
7482	WNT2B	3.45747	0.000158962
219527	LRRC55	3.45698	1.20996e-05
3670	ISL1	3.45568	0.000176896
80737	VWA7	3.44895	3.97161e-06
120939	TMEM52B	3.4485	0.00505881
148808	MFSD4A	3.44396	5.9729e-05
22915	MMRN1	3.44328	2.45594e-05
1601	DAB2	3.4398	1.19026e-06
784	CACNB3	3.43901	3.38788e-07
54790	TET2	3.43798	1.54163e-07
1015	CDH17	3.43787	0.00174445
1465	CSRP1	3.43351	1.76972e-05
1955	MEGF9	3.43291	1.65115e-05
100287482	SMKR1	3.43196	0.00698977
1901	S1PR1	3.43192	6.20846e-06
6750	SST	3.4307	0.000647273
8850	KAT2B	3.4305	1.2262e-06
161357	MDGA2	3.42944	4.52026e-05
374864	CCDC178	3.42609	0.00128714
1649	DDIT3	3.41714	5.18846e-06
4208	MEF2C	3.41672	6.28118e-06
2869	GRK5	3.41559	3.6161e-06
84333	PCGF5	3.41546	2.04682e-05
3284	HSD3B2	3.4141	0.0053284
654790	PCP4L1	3.41403	0.00200285
389337	ARHGEF37	3.41301	2.36911e-05
30008	EFEMP2	3.40432	1.36239e-06
54587	MXRA8	3.40096	1.60414e-06
283537	SLC46A3	3.39953	8.73348e-05
100533483	DNAAF4-CCPG1	3.39923	0.013538
340508	GAS2L1P2	3.39589	0.00156685
9586	CREB5	3.39433	1.46357e-05
9350	CER1	3.39283	0.00342764
51655	RASD1	3.39145	6.92314e-06
55821	ALLC	3.39017	0.0120057
133396	IL31RA	3.38324	0.00249653
105369740	LINC02461	3.38203	0.00282028
8671	SLC4A4	3.38033	4.30654e-06
1278	COL1A2	3.37839	7.65685e-06
10021	HCN4	3.37393	5.81819e-07
1116	CHI3L1	3.37336	0.00179463
55911	APOBR	3.37118	0.000287736
388403	YPEL2	3.37053	3.65208e-07
10873	ME3	3.36962	5.68174e-05
3269	HRH1	3.36898	0.000479045
7041	TGFB1I1	3.36875	3.06516e-06
5139	PDE3A	3.3672	4.03399e-07
101928847	LOC101928847	3.36569	0.000654825
7380	UPK3A	3.36462	0.00587414
6860	SYT4	3.36378	1.72405e-05
29995	LMCD1	3.35968	4.07434e-06
114800	CCDC85A	3.35776	0.000294985
200373	CFAP221	3.35765	0.00017488
341019	DCDC1	3.35712	0.000410116
401093	MBNL1-AS1	3.35239	0.000254505
401399	PRRT4	3.3487	7.69753e-05
57801	HES4	3.34632	8.45824e-06
10761	PLAC1	3.34495	0.0019967
9211	LGI1	3.34412	0.000811495
26086	GPSM1	3.34254	1.55971e-07
4485	MST1	3.34028	0.000179679
1469	CST1	3.33997	0.0304012
10446	LRRN2	3.3396	2.75264e-06
284615	ANKRD34A	3.33946	0.000168261
51725	FBXO40	3.33925	9.37721e-05
220416	LRRC63	3.33901	0.00127141
26287	ANKRD2	3.33596	0.00517266
84216	TMEM117	3.33542	2.21117e-05
1813	DRD2	3.32896	0.000175377
4907	NT5E	3.32869	7.68361e-05
80328	ULBP2	3.32787	0.000800777
283933	ZNF843	3.32759	2.78954e-05
4045	LSAMP	3.32688	7.00909e-07
146754	DNAH2	3.32687	0.000135001
5228	PGF	3.3243	0.000531579
105370526	HIF1A-AS3	3.32357	0.00027744
9365	KL	3.31544	0.00521352
307	ANXA4	3.31489	1.66395e-05
375189	PFN4	3.31075	0.000526564
440689	H2BC18	3.30859	0.0276493
2254	FGF9	3.30259	0.00042883
440300	LOC440300	3.30123	0.000300662
90273	CEACAM21	3.30084	0.00223662
5053	PAH	3.30033	0.00856775
2273	FHL1	3.29962	0.000334061
5468	PPARG	3.29944	0.0003118
656	BMP8B	3.29918	0.000282485
26507	CNNM1	3.2985	1.1798e-05
105373553	LOC105373553	3.29646	0.0196155
85360	SYDE1	3.29574	2.70048e-06
6274	S100A3	3.2929	0.00243733
23022	PALLD	3.29183	6.73015e-07
284467	TAFA3	3.29112	0.00440874
163486	DENND1B	3.29082	3.25287e-07
22885	ABLIM3	3.28963	0.000123819
2980	GUCA2A	3.28812	0.000972924
132228	LSMEM2	3.28782	0.000166913
728047	GOLGA8O	3.28753	0.00328209
10551	AGR2	3.28721	0.00335766
81578	COL21A1	3.28713	1.57627e-06
283848	CES4A	3.28353	8.89583e-06
728734	NPIPB8	3.28269	0.00429858
639	PRDM1	3.27926	0.0170453
3428	IFI16	3.27864	1.4858e-06
10316	NMUR1	3.27806	0.00488909
6482	ST3GAL1	3.27783	3.43828e-08
3221	HOXC4	3.27753	0.00693939
816	CAMK2B	3.27505	8.98947e-06
1244	ABCC2	3.27452	0.00196582
375033	PEAR1	3.27449	1.1691e-05
5480	PPIC	3.27379	1.24626e-07
103611157	TGFB2-OT1	3.27112	0.00149709
2555	GABRA2	3.26844	3.06183e-05
56956	LHX9	3.26769	0.00453656
10370	CITED2	3.26458	2.67355e-08
116842	LEAP2	3.2637	0.00354944
101928820	LINC02535	3.26234	0.00977722
51316	PLAC8	3.26192	7.87724e-06
348174	CLEC18A	3.25882	0.0062364
220296	HEPACAM	3.25683	0.00315374
1436	CSF1R	3.25448	0.015031
100287049	DCAF8-DT	3.25332	0.00162822
25960	ADGRA2	3.25192	1.31144e-07
441381	LRRC24	3.25051	0.000800366
29802	VPREB3	3.2477	0.00180626
132158	GLYCTK	3.24594	0.000141987
6489	ST8SIA1	3.24446	2.69905e-05
84419	C15orf48	3.24243	0.00863224
440107	PLEKHG7	3.24212	0.00944529
100527978	TLCD4-RWDD3	3.24206	0.00146453
83890	SPATA9	3.23913	0.0139811
100288142	NBPF20	3.239	1.22926e-05
58473	PLEKHB1	3.23816	7.57748e-06
9828	ARHGEF17	3.23784	7.20842e-08
2355	FOSL2	3.23455	1.70789e-07
4185	ADAM11	3.2338	1.30167e-06
26687	OR4E1	3.23292	0.0185734
6445	SGCG	3.23167	0.010676
100288695	LIMS4	3.23053	0.00273947
342	APOC1P1	3.2305	0.0277877
28234	SLCO1B3	3.23002	0.00582597
53342	IL17D	3.22989	0.000143337
730013	ABCC6P2	3.22873	0.00328554
387763	C11orf96	3.22865	6.145e-05
5066	PAM	3.22473	2.64332e-06
648	BMI1	3.22282	8.51344e-06
54848	ARHGEF38	3.22145	0.0458823
3866	KRT15	3.2205	0.000533555
2791	GNG11	3.21977	1.29844e-06
3373	HYAL1	3.21955	0.00314285
1581	CYP7A1	3.21953	0.00927093
7123	CLEC3B	3.21884	0.00227842
283985	FADS6	3.21758	0.00121096
100130086	HSFX2	3.21644	0.00240776
22837	COBLL1	3.21352	2.05313e-06
100507403	LOC100507403	3.21151	0.0178028
195814	SDR16C5	3.21138	0.00556184
3553	IL1B	3.21136	0.00462754
222546	RFX6	3.21046	0.0017818
432	ASGR1	3.20896	0.00169382
25805	BAMBI	3.20813	3.34117e-08
1890	TYMP	3.20782	3.75564e-05
255239	ANKK1	3.20758	0.00539819
8995	TNFSF18	3.20676	0.00138394
7782	SLC30A4	3.2062	0.000268213
574028	CLLU1	3.2059	0.00515409
400553	LOC400553	3.20495	0.00724263
200420	ALMS1P1	3.20491	0.00539117
151449	GDF7	3.20431	3.53539e-07
105372401	LOC105372401	3.20176	0.000447909
153328	SLC25A48	3.20033	0.00253617
340146	SLC35D3	3.19929	0.000354846
80310	PDGFD	3.19853	6.37876e-07
57509	MTUS1	3.19552	1.66335e-06
5734	PTGER4	3.19546	0.00022166
5813	PURA	3.19386	2.34949e-07
7040	TGFB1	3.19149	1.12875e-07
4782	NFIC	3.1881	9.639e-06
101927402	AFTPH-DT	3.18707	0.00611536
200942	KLHDC8B	3.18583	1.41583e-07
225	ABCD2	3.18494	0.00103161
102723475	LOC102723475	3.18464	0.00387153
101927229	LINC01929	3.18369	0.00219206
284119	CAVIN1	3.18176	6.15009e-07
2892	GRIA3	3.18148	1.04026e-05
11099	PTPN21	3.18082	1.70789e-07
79946	C10orf95	3.18047	0.0188493
860	RUNX2	3.18025	0.000294026
55061	SUSD4	3.17953	9.3307e-05
145483	FAM161B	3.17915	3.77269e-06
4773	NFATC2	3.17826	4.40466e-07
5624	PROC	3.17256	0.000235981
343637	RSPO4	3.17098	1.90139e-06
8214	DGCR6	3.17013	2.34229e-07
8515	ITGA10	3.16978	0.000357517
648791	PPP1R3G	3.16783	0.000401649
10863	ADAM28	3.16658	5.85434e-05
129880	BBS5	3.1664	0.000222672
5874	RAB27B	3.16558	0.0021478
101927481	LINC01909	3.16261	0.00306937
2335	FN1	3.16259	1.86454e-05
221749	PXDC1	3.16181	1.46985e-06
105372493	LOC105372493	3.16093	0.00346324
100131244	ANKRD63	3.16085	1.33416e-05
783	CACNB2	3.15912	3.6825e-07
152007	GLIPR2	3.1585	1.18829e-05
3590	IL11RA	3.15843	7.87441e-05
113675	SDSL	3.15685	7.88167e-06
252995	FNDC5	3.15665	0.000412398
143425	SYT9	3.15511	3.94858e-06
101927480	LOC101927480	3.1507	2.76005e-06
285220	EPHA6	3.15028	0.000392705
3753	KCNE1	3.14881	0.00430485
84913	ATOH8	3.14833	0.000219427
1010	CDH12	3.14716	0.000516499
23017	FAIM2	3.14628	0.0164593
7305	TYROBP	3.14475	0.0286386
80069	LINC00574	3.1438	0.0143978
84812	PLCD4	3.14223	0.001363
342527	SMTNL2	3.13566	7.60773e-06
2042	EPHA3	3.13517	1.30379e-05
5163	PDK1	3.13425	8.18073e-05
401286	LINC02538	3.13315	0.0010663
6332	SCN7A	3.13245	3.63974e-05
389332	SMIM32	3.131	0.00154473
1942	EFNA1	3.1301	2.74548e-07
3913	LAMB2	3.12941	7.41249e-08
6424	SFRP4	3.12608	0.0143199
283971	CLEC18C	3.12533	0.0136836
81855	SFXN3	3.12293	4.14799e-06
65061	CDK15	3.11791	0.0133598
5348	FXYD1	3.11778	1.06295e-05
55244	SLC47A1	3.11738	3.08133e-05
56265	CPXM1	3.11524	4.71399e-07
3699	ITIH3	3.11143	0.00028774
389170	LEKR1	3.10909	0.0018486
344887	NMRAL2P	3.10757	0.00825414
641700	ECSCR	3.10322	0.000278217
100422737	LINC02532	3.10317	0.00473332
158135	TTLL11	3.10012	2.67998e-05
7096	TLR1	3.09573	0.00483508
10486	CAP2	3.09455	7.72372e-06
5408	PNLIPRP2	3.09182	0.012691
3678	ITGA5	3.09081	1.12875e-07
375057	STUM	3.08844	0.000160537
57484	RNF150	3.08394	7.10969e-07
7092	TLL1	3.08269	5.66261e-05
84239	ATP13A4	3.08268	0.00353139
5271	SERPINB8	3.08237	0.00018604
27123	DKK2	3.08056	0.00466296
2919	CXCL1	3.08019	0.00215935
8817	FGF18	3.07852	0.000117931
11015	KDELR3	3.07582	0.000240933
6646	SOAT1	3.0732	1.65638e-05
431707	LHX8	3.06909	0.00574051
118429	ANTXR2	3.06894	2.67355e-08
80212	CCDC92	3.06796	2.40168e-06
54898	ELOVL2	3.06733	0.000502552
80235	PIGZ	3.06673	0.00129049
6649	SOD3	3.06365	5.48883e-05
339929	LPP-AS2	3.06289	0.00038357
100131434	EOLA1-DT	3.05851	0.000184917
115584	SLC5A11	3.05826	0.0189542
1047	CLGN	3.05632	3.3185e-06
105376453	C10orf67-AS1	3.05066	0.00341045
401565	CIMIP2A	3.05039	0.00315349
2561	GABRB2	3.04969	5.38806e-06
148534	TLCD4	3.04683	2.33861e-06
6262	RYR2	3.04513	5.85377e-06
26102	DKFZP434A062	3.04291	0.00347309
115330	GPR146	3.03892	0.00183728
8082	SSPN	3.03891	0.000103587
154796	AMOT	3.03681	5.9077e-06
9353	SLIT2	3.03671	1.83985e-06
400761	LRRC8C-DT	3.0363	0.00432095
6327	SCN2B	3.03571	4.66472e-05
51807	TUBA8	3.03435	0.00154587
57687	VAT1L	3.03422	0.000295518
5176	SERPINF1	3.02948	0.000470822
4094	MAF	3.02931	4.58843e-07
84159	ARID5B	3.02835	6.81639e-05
6744	ITPRID2	3.02816	3.81659e-08
4824	NKX3-1	3.02688	1.84765e-05
8707	B3GALT2	3.02637	0.00169726
340390	WDR97	3.02101	0.000947597
389333	PROB1	3.02007	0.000112291
4146	MATN1	3.01838	0.00419867
1811	SLC26A3	3.01675	0.0373632
4504	MT3	3.01343	0.010352
1760	DMPK	3.01333	2.51856e-07
10110	SGK2	3.01324	0.0197954
2934	GSN	3.01195	3.82498e-05
401115	NICOL1	3.00882	0.0465901
3936	LCP1	3.00806	0.000153046
3560	IL2RB	3.00614	0.000372582
6609	SMPD1	3.00596	1.7192e-07
143903	LAYN	3.00551	0.00057246
134526	ACOT12	3.00233	0.00600364
3062	HCRTR2	3.00082	0.00269004
341	APOC1	3.00007	0.00256663
10846	PDE10A	2.99936	0.000154513
109729181	ZNF710-AS1	2.99767	7.02224e-06
7076	TIMP1	2.99736	6.69915e-07
53826	FXYD6	2.99722	2.8401e-07
23098	SARM1	2.99705	1.08838e-06
3200	HOXA3	2.99679	0.0180338
30846	EHD2	2.99638	5.77223e-06
2641	GCG	2.98823	0.0140123
94027	CGB7	2.98816	0.00131913
91937	TIMD4	2.98763	0.0210933
3491	CCN1	2.98586	2.16265e-05
84536	LINC01547	2.9844	0.000753025
25976	TIPARP	2.98172	1.03844e-05
373509	USP50	2.98128	0.0306312
5318	PKP2	2.97462	1.98653e-07
634	CEACAM1	2.97401	0.00784618
1589	CYP21A2	2.97258	0.00291096
51200	CPA4	2.97074	0.000709516
105378828	CLCA4-AS1	2.96713	0.000266726
55811	ADCY10	2.96143	0.00260237
5368	PNOC	2.95842	0.0296926
51086	TNNI3K	2.95831	0.0029784
51176	LEF1	2.95774	7.4647e-06
100130705	SPMIP1	2.95632	0.00665104
4914	NTRK1	2.95598	0.00127618
1303	COL12A1	2.94895	0.000464007
102724593	LOC102724593	2.94876	0.000293261
2014	EMP3	2.9483	4.5969e-05
132720	FAM241A	2.94732	1.87203e-06
100996635	LINC02607	2.94659	0.0039167
25759	SHC2	2.94643	6.09625e-08
223117	SEMA3D	2.94634	8.63961e-06
4680	CEACAM6	2.94634	0.0167773
4953	ODC1	2.94147	4.31737e-05
64115	VSIR	2.94067	0.00104291
4784	NFIX	2.93807	1.84051e-05
2706	GJB2	2.9374	0.000538262
330	BIRC3	2.93488	0.00851068
817	CAMK2D	2.93259	1.85628e-06
6887	TAL2	2.93232	0.00189391
7007	TECTA	2.93093	0.00106327
6444	SGCD	2.93002	6.70027e-05
11314	CD300A	2.92864	0.0291187
23024	PDZRN3	2.91867	1.30981e-06
112597	CYTOR	2.91763	2.88e-05
8325	FZD8	2.9143	2.90434e-06
4856	CCN3	2.91204	0.0128559
23345	SYNE1	2.90885	1.69307e-05
1843	DUSP1	2.9082	9.59226e-06
145694	KIF23-AS1	2.90525	0.000228026
5010	CLDN11	2.90335	8.19151e-06
642515	PRRT1B	2.90182	0.0202493
5745	PTH1R	2.8981	1.21813e-06
9625	AATK	2.89644	5.73855e-06
8347	H2BC4	2.89554	0.00219783
1769	DNAH8	2.89398	0.005518
440730	TRIM67	2.8936	0.00121374
23169	SLC35D1	2.88793	1.73016e-05
55733	HHAT	2.88728	1.93655e-05
1435	CSF1	2.8845	5.86184e-05
151556	GPR155	2.88171	1.51016e-05
57529	RTL9	2.8814	0.000438529
100532731	COMMD3-BMI1	2.87871	0.000667242
5506	PPP1R3A	2.87787	0.029908
3953	LEPR	2.87753	7.62571e-05
429	ASCL1	2.87744	9.98765e-05
11341	SCRG1	2.87464	0.00299104
116984	ARAP2	2.87461	1.22969e-05
83593	RASSF5	2.87419	1.90822e-06
10404	CPQ	2.86911	0.000158774
92840	REEP6	2.86884	0.000326483
960	CD44	2.86318	0.000522822
64748	PLPPR2	2.86001	2.24535e-05
8706	B3GALNT1	2.85542	0.000121038
23371	TNS2	2.85328	0.000984861
56255	TMX4	2.85321	8.28309e-07
401498	TMEM215	2.85262	0.00909492
10611	PDLIM5	2.85149	8.87515e-07
10965	ACOT2	2.85041	2.75054e-06
776	CACNA1D	2.84961	0.000131913
105378753	LINC02777	2.84903	0.00582353
3625	INHBB	2.84545	0.000639081
8382	NME5	2.84422	0.00284943
59272	ACE2	2.84118	0.0013329
3357	HTR2B	2.84065	0.0208734
19	ABCA1	2.83887	0.000103587
6840	SVIL	2.83549	5.86503e-07
3233	HOXD4	2.83449	0.0186137
360132	FKBP9P1	2.83381	0.00617354
4640	MYO1A	2.83198	0.0205646
102724224	LINC01117	2.83121	0.00433854
390616	ANKRD34C	2.83066	0.00406338
55890	GPRC5C	2.82916	5.89988e-07
56125	PCDHB11	2.82325	0.000191183
2669	GEM	2.82216	4.06837e-06
4091	SMAD6	2.81978	1.62073e-07
80320	SP6	2.81885	2.30221e-05
492311	IGIP	2.81843	0.000127828
4909	NTF4	2.81706	0.000251433
101929145	PPP3CB-AS1	2.81422	7.99891e-05
140609	NEK7	2.81422	9.84258e-07
29970	SCHIP1	2.80868	0.000145766
4008	LMO7	2.80735	9.07498e-07
128486	FITM2	2.80636	9.53465e-07
1238	ACKR2	2.80442	0.000670661
83988	NCALD	2.80397	1.02742e-06
9200	HACD1	2.80156	1.5239e-05
81617	CAB39L	2.8001	2.80731e-06
5136	PDE1A	2.79964	0.000110677
4059	BCAM	2.79829	1.54163e-07
84940	CORO6	2.79474	9.50082e-06
346525	OR2A12	2.79396	0.0104127
10129	FRY	2.79274	1.36239e-06
140628	GATA5	2.79259	1.16278e-06
348158	ACSM2B	2.79187	0.0118692
55022	PID1	2.79182	8.63016e-05
51378	ANGPT4	2.79176	0.00126738
374383	NCR3LG1	2.79113	7.33657e-05
1363	CPE	2.79058	5.54246e-07
3868	KRT16	2.78914	0.0126203
100533105	C8orf44-SGK3	2.7879	0.0448445
9413	ENTREP1	2.78683	4.18295e-06
344901	OSTN	2.78442	0.00521256
151647	TAFA4	2.78181	0.000253994
1288	COL4A6	2.78137	5.81819e-07
3626	INHBC	2.78117	0.0142246
3212	HOXB2	2.77986	6.33458e-05
257236	CCDC96	2.77935	0.000238711
5791	PTPRE	2.76578	0.00124698
6886	TAL1	2.76395	0.0157103
92999	ZBTB47	2.76312	4.16952e-07
92092	ZC3HAV1L	2.76127	1.69254e-06
23650	TRIM29	2.759	0.0489362
652	BMP4	2.75873	2.11701e-05
150082	LCA5L	2.75854	0.000845644
4189	DNAJB9	2.75578	2.50307e-06
3700	ITIH4	2.75434	0.00517654
135138	PACRG	2.75426	0.00603934
2844	GPR21	2.75097	0.0144723
7431	VIM	2.74995	7.66462e-07
130540	FLACC1	2.7485	0.0285399
128853	DUSP15	2.74499	6.29206e-05
22996	TTC39A	2.7442	5.73855e-06
94121	SYTL4	2.74247	0.00493108
90637	ZFAND2A	2.73869	5.16824e-06
101928509	LINC02268	2.73436	3.55904e-05
2678	GGT1	2.7336	0.00214274
10203	CALCRL	2.73256	0.000319128
6237	RRAS	2.73243	2.17116e-06
255061	TAC4	2.73156	0.0230302
166012	CHST13	2.72836	0.00538426
4647	MYO7A	2.72712	3.89145e-05
221424	LRRC73	2.72547	0.00330224
8076	MFAP5	2.72404	0.0191487
113220	KIF12	2.72161	0.000692258
400568	LINC01996	2.72023	0.00274431
3604	TNFRSF9	2.71965	0.00315374
101929243	ILRUN-AS1	2.71748	0.0265261
11135	CDC42EP1	2.71714	1.54163e-07
100873962	LINC00278	2.71308	0.0150754
3017	H2BC5	2.71213	1.70081e-05
221981	THSD7A	2.70943	0.000657651
8632	DNAH17	2.70914	0.0381344
5959	RDH5	2.70803	0.00228496
8200	GDF5	2.70772	0.0076889
103724388	LINC01068	2.70608	0.00316324
404281	YY2	2.70599	6.66127e-05
1472	CST4	2.70225	0.0483648
103164619	PCAT2	2.70048	0.000363106
100463486	MTRNR2L8	2.70043	0.0104236
11328	FKBP9	2.69806	5.34651e-07
1318	SLC31A2	2.68914	8.07574e-06
4300	MLLT3	2.68731	1.11261e-06
3981	LIG4	2.68478	0.02079
402415	XKRX	2.683	0.00135421
255798	SMCO1	2.68227	0.00224521
3315	HSPB1	2.68204	9.4576e-05
23135	KDM6B	2.68193	8.76405e-07
51440	HPCAL4	2.68181	0.00674832
2868	GRK4	2.68086	8.08922e-06
9355	LHX2	2.68041	0.000190472
84225	ZMYND15	2.67736	0.0124645
1958	EGR1	2.6772	6.09682e-05
23645	PPP1R15A	2.67479	3.59963e-05
84109	QRFPR	2.6744	0.00285334
133688	UGT3A1	2.67429	0.00321351
9659	PDE4DIP	2.67394	2.48873e-05
27122	DKK3	2.67222	2.2339e-05
3778	KCNMA1	2.6717	1.815e-05
399693	CCDC187	2.67131	0.0251656
7422	VEGFA	2.67097	4.89731e-08
10912	GADD45G	2.66852	0.000523844
7349	UCN	2.66828	0.0025
10673	TNFSF13B	2.66758	0.00286508
22836	RHOBTB3	2.66602	3.84944e-05
338651	KRTAP5-AS1	2.66524	0.000269204
57817	HAMP	2.66499	0.0126203
8372	HYAL3	2.66463	3.59839e-05
1908	EDN3	2.66364	0.00172949
3351	HTR1B	2.66363	5.27313e-05
6678	SPARC	2.66256	4.14304e-05
11251	PTGDR2	2.66146	0.000206031
5627	PROS1	2.66072	1.55955e-07
6799	SULT1A2	2.65633	0.00621965
283131	NEAT1	2.6562	0.000165432
126147	NTN5	2.65561	0.011272
153910	LOC153910	2.65543	0.0478812
1144	CHRND	2.65452	0.00380693
9758	FRMPD4	2.65422	0.0179035
1850	DUSP8	2.65285	2.97808e-06
196968	DNM1P46	2.65026	0.016098
64582	GPR135	2.65007	0.0100433
7136	TNNI2	2.6492	0.0157723
3645	INSRR	2.64667	0.0113445
157310	PEBP4	2.64578	0.0049501
56950	SMYD2	2.6441	1.3868e-05
149478	BTBD19	2.64254	0.000244231
9942	XYLB	2.64125	0.000880549
80315	CPEB4	2.64053	7.0178e-06
22798	LAMB4	2.63962	0.0084987
10083	USH1C	2.63955	0.0160658
368	ABCC6	2.63809	0.00265495
54453	RIN2	2.63622	1.88418e-06
51706	CYB5R1	2.63436	1.85837e-06
1489	CTF1	2.6325	0.000181356
3268	AGFG2	2.6324	6.66127e-05
96626	LIMS3	2.63173	0.048753
2059	EPS8	2.63142	7.59196e-07
6041	RNASEL	2.62713	1.92667e-05
219654	ZCCHC24	2.62493	2.6558e-06
387923	SERP2	2.62395	0.000445686
10894	LYVE1	2.62387	0.0149985
221091	LRRN4CL	2.61925	0.00502106
2625	GATA3	2.61574	3.25372e-06
10981	RAB32	2.6142	1.94889e-05
1013	CDH15	2.61324	0.00125777
4054	LTBP3	2.61274	3.65208e-07
84163	GTF2IRD2	2.61242	8.39756e-05
131578	LRRC15	2.61228	0.00116584
23109	DDN	2.60789	6.51212e-05
25849	PARM1	2.60633	0.00307923
57568	SIPA1L2	2.60553	1.14497e-05
92610	TIFA	2.60424	4.47437e-05
51301	GCNT4	2.60406	0.040562
3689	ITGB2	2.60404	0.000871249
149461	CLDN19	2.60399	0.0250734
375061	FAM89A	2.60072	8.77198e-07
125113	KRT222	2.6003	0.0127576
6672	SP100	2.59934	0.000694296
2642	GCGR	2.59906	0.0205737
100506688	LINC02982	2.59817	0.000482526
286887	KRT6C	2.59634	0.0406549
162514	TRPV3	2.59568	6.5922e-06
25884	CHRDL2	2.59554	0.0140808
105373347	LOC105373347	2.59424	0.00507285
2000	ELF4	2.59381	2.33051e-05
285513	GPRIN3	2.59006	0.000161941
6549	SLC9A2	2.5897	0.00320899
105369635	MIR200CHG	2.58755	0.0160701
10769	PLK2	2.58327	7.67742e-06
924	CD7	2.57858	0.00270681
84034	EMILIN2	2.57564	2.54737e-06
9829	DNAJC6	2.57542	8.69411e-07
3400	ID4	2.57368	1.0164e-06
8309	ACOX2	2.56929	0.00197886
79098	C1orf116	2.5674	0.0052465
55335	NIPSNAP3B	2.56429	2.62754e-05
1812	DRD1	2.56339	0.00512791
100526767	RNF103-CHMP3	2.56297	0.00650224
727936	GXYLT2	2.56213	0.000651551
29933	GPR132	2.56177	0.013733
2056	EPO	2.56167	0.0101171
2859	GPR35	2.55991	0.00239364
283932	FBXL19-AS1	2.55603	5.85955e-05
1396	CRIP1	2.55344	2.03658e-05
7128	TNFAIP3	2.55338	1.88714e-05
10753	CAPN9	2.55315	0.0301676
51661	FKBP7	2.5525	8.67244e-06
55859	BEX1	2.55135	1.0164e-06
131583	FAM43A	2.55123	3.00064e-06
9709	HERPUD1	2.55072	3.13584e-06
4925	NUCB2	2.54863	5.03245e-07
5029	P2RY2	2.54603	0.000108944
166336	PRICKLE2	2.54558	2.17244e-06
6866	TAC3	2.54511	0.000906837
121274	ZNF641	2.53732	5.22171e-06
57205	ATP10D	2.53721	5.54666e-05
22809	ATF5	2.5361	3.17949e-06
118427	OLFM3	2.53596	0.000549246
100505915	LOC100505915	2.53376	0.0311925
7456	WIPF1	2.53011	1.02793e-05
23228	PLCL2	2.53005	1.54569e-05
2619	GAS1	2.52512	2.77214e-05
246	ALOX15	2.52444	0.00425879
6674	SPAG1	2.52237	0.00217206
2696	GIPR	2.5223	0.000169895
26231	FBXL9P	2.52007	0.0401443
6512	SLC1A7	2.51973	0.0187245
389812	LCN15	2.5196	0.00578042
100129196	MATN1-AS1	2.51864	0.00176865
64651	CSRNP1	2.51784	2.805e-06
6310	ATXN1	2.5177	2.85896e-06
2134	EXTL1	2.51665	2.31095e-05
1028	CDKN1C	2.51445	9.41933e-05
3880	KRT19	2.51237	1.96286e-07
2013	EMP2	2.51189	9.84952e-08
56776	FMN2	2.50907	9.07246e-06
10826	FAXDC2	2.50846	0.00803289
55742	PARVA	2.5069	5.25522e-07
10114	HIPK3	2.50629	8.14843e-07
7039	TGFA	2.50203	0.00529165
257068	PLCXD2	2.49892	6.21387e-05
1282	COL4A1	2.49879	2.67355e-08
10272	FSTL3	2.49826	2.94806e-05
256472	TMEM151A	2.49715	0.00108949
28232	SLCO3A1	2.49625	2.45169e-06
353497	POLN	2.49442	0.00364166
144715	RAD9B	2.49413	0.00205378
122773	KLHDC1	2.49394	0.000629015
3606	IL18	2.49293	0.0111208
1522	CTSZ	2.49145	9.93594e-07
57795	BRINP2	2.49002	0.0253059
54103	GSAP	2.48946	0.000576753
58190	CTDSP1	2.48831	4.78802e-07
641371	ACOT1	2.48731	1.22777e-05
196740	VSTM4	2.4868	0.00021799
771	CA12	2.48635	0.000488657
83758	RBP5	2.48512	0.00223639
80830	APOL6	2.48389	0.00224061
3084	NRG1	2.48029	3.66238e-05
688	KLF5	2.47851	1.04394e-05
51209	RAB9B	2.47771	5.75543e-05
64078	SLC28A3	2.4762	0.0209097
30	ACAA1	2.4761	3.51406e-05
57127	RHBG	2.47494	0.00164102
3087	HHEX	2.4713	0.000325591
400456	LETR1	2.47071	0.00958551
1508	CTSB	2.4701	1.34862e-05
55615	PRR5	2.46966	7.30497e-06
25803	SPDEF	2.46862	0.00313241
9123	SLC16A3	2.46846	5.63029e-07
4053	LTBP2	2.4662	9.18026e-05
219539	YPEL4	2.46546	0.0194263
26508	HEYL	2.46455	0.000172095
27156	RSPH14	2.46433	0.0392047
241	ALOX5AP	2.46385	0.00914448
100130733	LRRC70	2.46373	0.00321979
285525	YIPF7	2.46236	0.00412001
100506516	LINC01176	2.46145	0.0492228
102724919	PDC-AS1	2.46124	0.00346254
121506	ERP27	2.46076	0.000254043
[truncated: 9,176 more rows]

## Sheet: ST3. VUS CMviPSC DEG
Suppl Table 3. Differentially expressed genes in the comparison of GATA4 VUS cardiomyocytes to GATA4 VUS iPSCs.
GeneID	Symbol	logFC	adj.P.Val
3908	LAMA2	8.28424	3.59797e-05
84665	MYPN	7.81529	0.000343178
5915	RARB	7.77558	6.69599e-07
114905	C1QTNF7	7.68996	5.14964e-05
159296	NKX2-3	7.64673	2.62327e-05
93035	PKHD1L1	7.35689	2.17188e-05
3354	HTR1E	7.27641	0.000224875
10720	UGT2B11	7.26729	0.000349557
433	ASGR2	7.25514	6.54152e-05
2294	FOXF1	7.18832	9.88439e-07
441212	RP9P	7.15639	1.01595e-05
1634	DCN	7.13526	1.266e-06
164312	LRRN4	7.07222	5.36418e-08
646	BNC1	7.06577	2.21473e-08
2038	EPB42	7.06011	1.06127e-05
340419	RSPO2	7.05926	2.54563e-06
10586	MAB21L2	7.03382	6.29798e-08
1281	COL3A1	7.00072	3.81157e-08
55997	CFC1	6.98134	5.84337e-06
27302	BMP10	6.97348	2.95766e-07
3142	HLX	6.96082	6.63408e-07
51196	PLCE1	6.94404	2.83614e-06
79745	CLIP4	6.94022	9.65657e-06
283298	OLFML1	6.9277	3.81313e-07
728113	ANXA8L1	6.89801	6.10549e-07
3481	IGF2	6.86984	2.98942e-07
4060	LUM	6.86568	2.43787e-07
1030	CDKN2B	6.83842	3.58546e-06
79974	CPED1	6.81744	2.24478e-07
1482	NKX2-5	6.79541	1.80613e-07
3215	HOXB5	6.79473	2.1011e-06
866	SERPINA6	6.78382	3.19469e-05
9421	HAND1	6.77111	2.90697e-08
93166	PRDM6	6.76225	2.9162e-06
392255	GDF6	6.76052	1.30347e-07
358	AQP1	6.7407	4.81397e-08
3216	HOXB6	6.72784	4.26055e-06
653145	ANXA8	6.71807	2.83614e-06
9075	CLDN2	6.71653	0.00123399
64321	SOX17	6.71463	3.95803e-06
51214	IGF2-AS	6.70211	9.84678e-07
3214	HOXB4	6.6983	2.95766e-07
345	APOC3	6.68589	3.01947e-05
6906	SERPINA7	6.64111	5.58091e-05
3310	HSPA6	6.63518	1.45646e-05
2627	GATA6	6.62132	2.90697e-08
9340	GLP2R	6.61305	2.42383e-05
9464	HAND2	6.60259	2.16293e-08
4852	NPY	6.59498	8.62738e-08
2487	FRZB	6.58919	1.28263e-05
131920	TMEM207	6.5881	0.00047871
8516	ITGA8	6.58712	9.6265e-08
6291	SAA4	6.57011	0.000455501
9547	CXCL14	6.54166	1.12603e-07
8854	ALDH1A2	6.5115	8.75965e-07
60529	ALX4	6.51006	4.09423e-06
1410	CRYAB	6.50202	1.34417e-05
165904	XIRP1	6.49476	4.48126e-06
4915	NTRK2	6.4913	0.000141093
2168	FABP1	6.49111	3.21379e-05
183	AGT	6.48068	3.45721e-05
647174	SERPINE3	6.4778	3.8887e-05
420	ART4	6.45516	0.000175822
105375355	UPK3B	6.45003	1.62874e-06
30061	SLC40A1	6.44803	5.39546e-07
100128893	GATA6-AS1	6.44659	3.20634e-05
6588	SLN	6.43257	2.61571e-06
7490	WT1	6.42994	2.71901e-07
3739	KCNA4	6.41577	0.000100791
3990	LIPC	6.41469	5.68057e-05
83854	ANGPTL6	6.39988	8.37971e-06
377007	KLHL30	6.39865	1.52972e-05
5950	RBP4	6.39314	4.3178e-05
27254	CSDC2	6.39202	9.63849e-07
84870	RSPO3	6.38571	1.01102e-07
8788	DLK1	6.38565	7.61268e-07
3694	ITGB6	6.38362	1.86334e-05
3651	PDX1	6.36724	0.000367569
388323	GLTPD2	6.36436	3.59792e-05
22943	DKK1	6.35689	4.72417e-07
3053	SERPIND1	6.35642	4.51499e-05
85445	CNTNAP4	6.34803	5.74892e-07
7448	VTN	6.34598	2.45809e-05
284654	RSPO1	6.3416	9.22831e-07
338382	RAB7B	6.33809	1.52671e-06
8436	CAVIN2	6.33597	3.31312e-05
3914	LAMB3	6.32739	8.88442e-05
83483	PLVAP	6.31313	4.35238e-07
84676	TRIM63	6.30676	7.23451e-07
26998	FETUB	6.28959	5.70497e-05
3486	IGFBP3	6.28616	1.74663e-07
164656	TMPRSS6	6.28001	0.000163762
335	APOA1	6.2758	3.11373e-05
1735	DIO3	6.27369	7.34479e-06
10365	KLF2	6.27001	1.92566e-05
5004	ORM1	6.26418	6.97016e-05
7010	TEK	6.25649	9.38081e-07
2982	GUCY1A1	6.25282	6.55479e-08
2626	GATA4	6.25114	3.28278e-08
27255	CNTN6	6.24353	2.69819e-06
197	AHSG	6.24318	6.91132e-05
10267	RAMP1	6.24127	5.60798e-07
54959	ODAM	6.2335	1.86353e-05
9356	SLC22A6	6.23255	0.000960028
6909	TBX2	6.2243	2.49726e-07
91464	ISX	6.22376	5.09191e-05
7135	TNNI1	6.22329	1.03502e-07
168544	ZNF467	6.21748	4.37589e-07
1644	DDC	6.21399	0.000123102
338094	FAM151A	6.20374	5.99624e-05
2658	GDF2	6.20303	5.25187e-06
4224	MEP1A	6.20267	0.000254522
2705	GJB1	6.19731	7.18896e-05
3026	HABP2	6.19104	3.87311e-05
196051	PLPP4	6.18855	4.67115e-06
5265	SERPINA1	6.18657	6.00848e-05
54905	CYP2W1	6.18605	0.000284564
3827	KNG1	6.18309	0.000128265
2938	GSTA1	6.1671	3.16703e-05
10590	SCGN	6.16268	0.00132434
3263	HPX	6.16011	5.24994e-05
2615	LRRC32	6.15196	5.45773e-07
11309	SLCO2B1	6.14949	8.52319e-05
3426	CFI	6.13994	0.000165826
8483	CILP	6.13984	5.46277e-05
3698	ITIH2	6.13782	4.72962e-05
5327	PLAT	6.13703	2.13944e-07
387758	FIBIN	6.13493	2.95766e-07
646625	URAD	6.13473	0.000208768
100131213	ZNF503-AS2	6.13325	1.74107e-05
3957	LGALS2	6.13288	0.000236978
3697	ITIH1	6.12026	0.00115563
344	APOC2	6.11143	3.7592e-05
2159	F10	6.11005	2.07936e-05
336	APOA2	6.10367	2.97203e-05
5307	PITX1	6.10334	4.50336e-05
6783	SULT1E1	6.10094	6.23153e-06
9096	TBX18	6.10005	9.84402e-08
768239	PSAPL1	6.09882	1.99736e-05
152831	KLB	6.09009	6.50273e-05
643650	LINC00842	6.08857	1.23185e-05
462	SERPINC1	6.08769	0.00033916
8840	CCN4	6.08676	2.16583e-06
2266	FGG	6.07754	0.000107
10584	COLEC10	6.07551	2.60914e-06
3158	HMGCS2	6.07199	6.65905e-05
624	BDKRB2	6.06917	7.93041e-06
5345	SERPINF2	6.06651	1.98005e-05
1003	CDH5	6.06406	8.67672e-06
745	MYRF	6.06315	3.30738e-08
2326	FMO1	6.06256	7.59512e-05
130497	OSR1	6.0587	1.40874e-06
192666	KRT24	6.05843	2.74278e-05
1129	CHRM2	6.03939	7.27484e-08
6718	AKR1D1	6.03083	3.57885e-05
2147	F2	6.02719	3.02459e-05
5267	SERPINA4	6.02375	0.000129197
2331	FMOD	6.021	1.02993e-06
2687	GGT5	6.0188	8.61463e-05
10324	KLHL41	6.01765	1.25686e-06
1277	COL1A1	6.01232	1.05092e-07
340061	STING1	6.00803	4.98554e-06
2	A2M	6.00723	3.56248e-07
89872	AQP10	6.00671	6.0764e-06
22797	TFEC	6.00227	0.00108406
146862	UNC45B	5.99914	1.83611e-07
27129	HSPB7	5.99906	4.54556e-07
6927	HNF1A	5.99689	0.000357825
259	AMBP	5.9963	1.43902e-05
137814	NKX2-6	5.99482	1.21328e-06
3490	IGFBP7	5.9909	1.30347e-07
84858	ZNF503	5.99084	1.05092e-07
5104	SERPINA5	5.98727	4.03352e-05
51313	GASK1B	5.98609	1.19933e-06
91752	ZNF804A	5.98047	1.53209e-06
389158	PLSCR5	5.97772	2.92093e-05
2939	GSTA2	5.97653	9.34582e-05
6519	SLC3A1	5.96561	0.000480062
29974	A1CF	5.96371	4.23148e-05
5340	PLG	5.96211	9.58216e-06
7273	TTN	5.96184	3.6979e-05
3213	HOXB3	5.95983	1.20219e-05
7472	WNT2	5.95697	2.78059e-05
6928	HNF1B	5.95643	2.26702e-05
185	AGTR1	5.95066	2.37834e-05
7481	WNT11	5.94716	3.54588e-07
7512	XPNPEP2	5.94468	0.000313792
10568	SLC34A2	5.93208	1.7358e-05
5069	PAPPA	5.92531	2.28201e-07
1393	CRHBP	5.9228	2.1011e-06
11249	NXPH2	5.9222	5.8386e-07
404744	NPSR1-AS1	5.92193	0.00169093
10537	UBD	5.91767	0.000258242
3169	FOXA1	5.91725	2.73006e-05
388722	C1orf53	5.91472	8.53527e-06
9719	ADAMTSL2	5.90954	1.22036e-06
57057	TBX20	5.9062	2.18822e-07
58510	PRODH2	5.90238	6.44209e-05
5350	PLN	5.89436	2.08299e-06
1306	COL15A1	5.89066	4.43956e-06
5948	RBP2	5.8896	4.0318e-05
4837	NNMT	5.88526	0.00010353
2492	FSHR	5.87745	6.1886e-06
170392	OIT3	5.87653	3.45978e-05
84647	PLA2G12B	5.87511	0.000134304
4487	MSX1	5.87472	1.38191e-05
6568	SLC17A1	5.87427	0.00234745
4969	OGN	5.87217	9.13561e-05
100507203	SMLR1	5.87054	0.000132841
84675	TRIM55	5.85857	1.03065e-06
2243	FGA	5.85665	0.000160742
2244	FGB	5.85274	0.000155586
6822	SULT2A1	5.85053	0.000205152
2570	GABRR2	5.84949	3.45818e-06
269	AMHR2	5.84936	4.65374e-05
81035	COLEC12	5.84327	3.32529e-08
59	ACTA2	5.84326	3.9591e-08
161247	FITM1	5.83887	2.82932e-06
4071	TM4SF1	5.83627	1.97567e-07
2304	FOXE1	5.83625	0.000216862
4607	MYBPC3	5.83468	3.45386e-07
286204	CRB2	5.82741	2.81092e-08
5099	PCDH7	5.82666	4.98254e-08
13	AADAC	5.82194	0.000118922
1842	ECM2	5.82112	0.000307329
3224	HOXC8	5.82079	0.000604034
6425	SFRP5	5.81725	1.84126e-08
57733	GBA3	5.8063	0.000163612
51778	MYOZ2	5.80038	2.76325e-06
7026	NR2F2	5.79896	2.01594e-07
7045	TGFBI	5.79393	1.23442e-07
8435	SOAT2	5.79374	3.70857e-05
115701	ALPK2	5.78919	1.90966e-07
301	ANXA1	5.78355	7.07199e-08
337	APOA4	5.78258	0.000107
283375	SLC39A5	5.77913	0.000125367
101927219	HNF4A-AS1	5.77765	3.47796e-05
50486	G0S2	5.77294	4.0318e-05
342510	CD300E	5.76663	3.1385e-05
4879	NPPB	5.76496	3.66362e-05
55600	ITLN1	5.76275	1.7358e-05
102723167	MIR133A1HG	5.76194	2.17144e-05
92235	STYXL2	5.75785	6.91513e-07
79919	MAB21L4	5.74777	1.39894e-05
105379242	LOC105379242	5.74726	1.4628e-05
7276	TTR	5.74645	0.000305564
27329	ANGPTL3	5.74325	0.000387104
84699	CREB3L3	5.74242	5.11704e-05
623	BDKRB1	5.73858	6.44378e-05
58	ACTA1	5.73717	0.000193991
199920	FYB2	5.73228	0.000163807
10631	POSTN	5.73137	9.64427e-06
5949	RBP3	5.72414	0.000123843
4921	DDR2	5.72329	6.70128e-07
6753	SSTR3	5.72306	7.53047e-06
8038	ADAM12	5.72284	2.29431e-07
3741	KCNA5	5.71319	2.51605e-06
64399	HHIP	5.70473	9.22447e-07
57158	JPH2	5.69786	7.6381e-07
23767	FLRT3	5.69575	4.5266e-06
4624	MYH6	5.69229	4.97069e-07
4634	MYL3	5.68989	5.78184e-07
4635	MYL4	5.67802	1.68367e-07
255743	NPNT	5.66979	2.58955e-07
7363	UGT2B4	5.66667	0.000233585
404266	HOXB-AS3	5.66522	2.91116e-05
4622	MYH4	5.66378	9.42144e-05
7429	VIL1	5.66366	3.13514e-05
731	C8A	5.65304	0.000286956
253827	MSRB3	5.64715	3.54319e-07
8829	NRP1	5.64414	6.21336e-08
64091	POPDC2	5.63757	6.59328e-07
6705	SPRR2F	5.63684	7.7792e-05
338773	TMEM119	5.63528	9.84084e-05
3172	HNF4A	5.6277	5.73439e-05
732	C8B	5.62035	0.000296434
7139	TNNT2	5.61677	4.19385e-08
80333	KCNIP4	5.61516	1.00802e-05
79933	SYNPO2L	5.61401	1.00027e-05
79987	SVEP1	5.61328	2.33215e-07
2634	GBP2	5.61112	9.52971e-06
8988	HSPB3	5.60763	1.45017e-06
4015	LOX	5.60602	1.1398e-07
9365	KL	5.60421	0.00017765
25818	KLK5	5.6008	1.38348e-05
140828	LINC00261	5.59938	6.91457e-05
1543	CYP1A1	5.59646	7.64342e-05
23414	ZFPM2	5.59394	3.19271e-07
7364	UGT2B7	5.59131	0.000952008
6366	CCL21	5.58976	4.18407e-05
389434	IYD	5.58954	0.000594291
57495	NWD2	5.58805	7.44992e-06
57369	GJD2	5.58761	9.59519e-06
395	ARHGAP6	5.58335	3.76509e-07
11010	GLIPR1	5.58016	4.21508e-07
29986	SLC39A2	5.56732	0.00219942
147906	DACT3	5.56633	6.61706e-08
633	BGN	5.5642	1.88192e-07
58498	MYL7	5.56415	7.03087e-07
23676	SMPX	5.56293	8.62291e-07
2327	FMO2	5.56258	0.000650899
7134	TNNC1	5.56252	6.68697e-07
3624	INHBA	5.56036	4.81766e-06
3762	KCNJ5	5.55503	1.84168e-07
2318	FLNC	5.5548	3.2715e-06
79589	RNF128	5.55276	5.97752e-05
7018	TF	5.55111	0.00064106
4547	MTTP	5.55058	2.55716e-05
653	BMP5	5.54461	5.90152e-08
253017	TECRL	5.54374	4.40684e-08
4212	MEIS2	5.53123	3.24333e-08
130367	SGPP2	5.53061	1.40834e-06
1158	CKM	5.52766	2.62279e-06
554235	ASPDH	5.52681	0.00345445
100505881	MAGI2-AS3	5.51667	1.30347e-07
1357	CPA1	5.51659	0.000135352
730	C7	5.50789	2.58955e-07
127	ADH4	5.50698	0.000272997
6591	SNAI2	5.50526	1.30347e-07
5319	PLA2G1B	5.50401	0.00152399
7412	VCAM1	5.50283	2.01594e-07
55679	LIMS2	5.50075	4.67699e-06
88	ACTN2	5.50043	4.21064e-06
55937	APOM	5.49383	8.88267e-05
100130331	LOC100130331	5.49353	0.000297283
54436	SH3TC1	5.48885	5.53147e-06
1906	EDN1	5.48813	4.19941e-07
339366	ADAMTSL5	5.48343	2.42999e-06
340024	SLC6A19	5.48243	8.54176e-05
56978	PRDM8	5.4807	5.99105e-05
650	BMP2	5.47283	1.1398e-07
65055	REEP1	5.47273	9.94927e-07
6590	SLPI	5.47058	0.000626033
92162	TMEM88	5.46832	1.03502e-07
3549	IHH	5.45588	0.000166253
80139	ZNF703	5.45558	2.4807e-07
246213	SLC17A8	5.45016	0.000335127
105379407	LINC02747	5.44921	0.00153585
79799	UGT2A3	5.44584	0.000300912
27063	ANKRD1	5.44558	2.36601e-05
374	AREG	5.44328	1.00069e-05
91807	MYLK3	5.43727	5.15637e-08
94	ACVRL1	5.43481	0.000801366
8749	ADAM18	5.4258	0.000163807
11346	SYNPO	5.42246	5.70569e-08
150572	SMYD1	5.42054	2.95766e-07
103689912	TBX2-AS1	5.41874	0.000257588
3773	KCNJ16	5.41413	0.000243784
6943	TCF21	5.41187	2.87332e-07
1733	DIO1	5.40673	0.000338149
7104	TM4SF4	5.40511	0.000113847
3294	HSD17B2	5.40364	5.5092e-05
90952	ESAM	5.39924	2.21026e-05
22999	RIMS1	5.39715	1.04233e-05
100507392	SENCR	5.39378	0.000101348
115361	GBP4	5.39265	2.30443e-07
101928857	TERLR1	5.37965	0.000740327
6546	SLC8A1	5.37362	1.53209e-06
196385	DNAH10	5.37349	8.88837e-06
338	APOB	5.371	0.000247847
4256	MGP	5.37051	0.000101065
339221	ENPP7	5.37033	0.000145434
3234	HOXD8	5.36895	8.92587e-05
5325	PLAGL1	5.36635	3.28362e-07
130013	ACMSD	5.36421	0.00209933
80000	GREB1L	5.35721	1.00056e-05
405753	DUOXA2	5.356	0.000389099
114571	SLC22A9	5.35406	0.00110004
80201	HKDC1	5.35324	5.90369e-05
9542	NRG2	5.35171	5.20462e-06
79652	TMEM204	5.3516	0.000274076
10930	APOBEC2	5.34806	6.25588e-07
123264	SLC51B	5.34791	0.00279642
5174	PDZK1	5.34585	0.000116236
6570	SLC18A1	5.3452	0.00059375
383	ARG1	5.3294	0.00162893
3242	HPD	5.32571	0.000768923
146227	BEAN1	5.32279	1.35409e-06
70	ACTC1	5.32218	1.90371e-05
84432	PROK1	5.32103	0.00135399
947	CD34	5.31966	0.000499399
64084	CLSTN2	5.31853	1.30347e-07
285556	C4orf54	5.31819	0.00109759
174	AFP	5.31687	0.000479232
3081	HGD	5.31267	0.000153104
400043	LINC02381	5.3112	7.97103e-05
55195	CCDC198	5.30919	0.000188426
6586	SLIT3	5.30304	1.47104e-08
4625	MYH7	5.29832	4.38696e-06
60677	CELF6	5.29535	4.07441e-05
3218	HOXB8	5.28759	0.00159659
64881	PCDH20	5.28612	3.2217e-08
442721	LMOD2	5.27779	5.35957e-07
1800	DPEP1	5.27538	6.91132e-05
248	ALPI	5.27316	0.000167521
725	C4BPB	5.27035	0.00207221
3170	FOXA2	5.26581	1.56822e-05
101928971	LINC01262	5.26174	6.00269e-05
26762	HAVCR1	5.25993	0.000406958
54873	PALMD	5.25789	9.52971e-06
9645	MICAL2	5.25624	1.70887e-07
22801	ITGA11	5.25527	2.01287e-06
64094	SMOC2	5.24012	1.19381e-07
54674	LRRN3	5.23941	6.54218e-07
5644	PRSS1	5.23625	0.000438037
64150	DIO3OS	5.23197	1.259e-05
29951	PDZRN4	5.22718	9.88752e-06
1012	CDH13	5.22617	1.20264e-06
3554	IL1R1	5.22616	1.1256e-05
135892	TRIM50	5.22442	0.000701396
55532	SLC30A10	5.22033	1.04887e-05
1370	CPN2	5.21939	0.000224842
6690	SPINK1	5.21646	0.000292015
1807	DPYS	5.21064	6.74412e-05
5166	PDK4	5.20798	6.68697e-07
389432	SAMD5	5.20535	2.17827e-06
11155	LDB3	5.20168	1.28761e-06
10864	SLC22A7	5.19907	0.000290282
170575	GIMAP1	5.19625	0.000155508
29881	NPC1L1	5.19481	8.00105e-05
6345	SRL	5.19124	2.83255e-07
2894	GRID1	5.19109	2.55539e-06
5159	PDGFRB	5.18779	1.88192e-07
79849	NHERF4	5.18741	0.000507443
10150	MBNL2	5.18739	3.2441e-07
9963	SLC23A1	5.18381	0.00141833
9839	ZEB2	5.18211	2.90697e-08
79962	DNAJC22	5.18145	1.68277e-06
2819	GPD1	5.18098	2.78845e-05
79191	IRX3	5.18066	2.00794e-06
4878	NPPA	5.17821	3.45386e-07
2702	GJA5	5.17681	0.000422012
4892	NRAP	5.17653	0.00495742
3933	LCN1	5.17596	1.71309e-05
23158	TBC1D9	5.17581	9.84402e-08
5653	KLK6	5.17288	2.90655e-05
285025	CCDC141	5.17115	4.60796e-06
7052	TGM2	5.17078	1.84126e-08
1551	CYP3A7	5.16946	0.00147412
282996	RBM20	5.1692	8.31706e-07
3488	IGFBP5	5.16431	8.18252e-08
8858	PROZ	5.16091	0.000959802
105371045	PERCC1	5.16067	0.00204824
4143	MAT1A	5.15933	4.99123e-05
6554	SLC10A1	5.15231	0.00298515
8048	CSRP3	5.14771	5.32297e-05
57214	CEMIP	5.14637	3.90066e-06
3090	HIC1	5.14635	1.32141e-06
10170	DHRS9	5.1456	8.945e-05
137735	ABRA	5.14537	0.0014159
4312	MMP1	5.14499	1.67223e-05
134548	SOWAHA	5.14248	8.19367e-05
9162	DGKI	5.14234	3.9178e-07
5342	PLGLB2	5.14059	0.000252555
55553	SOX6	5.13838	4.34225e-07
2034	EPAS1	5.13717	2.81505e-07
57402	S100A14	5.13135	0.000572801
64902	AGXT2	5.12177	0.000421808
22998	LIMCH1	5.11958	8.53648e-07
2700	GJA3	5.11874	1.35527e-07
55504	TNFRSF19	5.11269	8.31706e-07
1293	COL6A3	5.11051	2.33215e-07
9127	P2RX6	5.10689	0.000268332
200010	SLC5A9	5.10586	5.8761e-05
3553	IL1B	5.1053	0.000382412
23768	FLRT2	5.1042	8.56266e-08
22987	SV2C	5.1019	0.000687941
376132	LRRC10	5.10164	1.64743e-06
56203	LMOD3	5.10127	4.3178e-05
91584	PLXNA4	5.10112	2.34639e-06
53942	CNTN5	5.09477	1.10047e-05
161753	CIMAP1C	5.09463	0.000161312
85004	RERG	5.09399	2.9652e-05
128553	TSHZ2	5.09374	3.43752e-06
2252	FGF7	5.09211	2.59131e-06
374462	PTPRQ	5.09113	4.27066e-05
107984016	LOC107984016	5.09077	0.00167761
26509	MYOF	5.08946	1.43581e-06
283383	ADGRD1	5.08923	5.59817e-06
170689	ADAMTS15	5.08521	8.8408e-08
284111	SLC13A5	5.0845	0.000168942
339894	LINC00880	5.08411	0.000122193
727	C5	5.08065	3.0678e-05
10249	GLYAT	5.08013	0.00395296
5396	PRRX1	5.07945	1.02794e-05
283120	H19	5.07882	0.000936485
4018	LPA	5.0723	0.00296407
157869	SBSPON	5.06895	1.07046e-06
65061	CDK15	5.06468	0.000734605
79971	WLS	5.06459	2.90697e-08
55083	KIF26B	5.06418	3.19271e-07
2128	EVX1	5.06276	7.68093e-05
147381	CBLN2	5.06004	1.09611e-05
360	AQP3	5.05887	9.2743e-06
2066	ERBB4	5.04915	1.22402e-06
113622	ADPRHL1	5.04855	0.0364509
255275	MYADML2	5.04613	0.000150925
9104	RGN	5.04008	0.00011232
285	ANGPT2	5.03806	3.23074e-05
388015	RTL1	5.03735	4.97837e-05
125	ADH1B	5.0361	0.000510087
118461	C10orf71	5.03462	1.36156e-05
63924	CIDEC	5.03381	0.000530175
4222	MEOX1	5.03012	0.000209213
196410	TMT1B	5.02913	2.74278e-05
2295	FOXF2	5.02859	8.22378e-06
50964	SOST	5.02394	0.000233052
4973	OLR1	5.02284	3.22683e-05
729	C6	5.02103	0.000537821
440279	UNC13C	5.02066	0.000415327
118471	PRAP1	5.01955	0.0022272
7111	TMOD1	5.01485	4.40211e-07
5999	RGS4	5.01329	6.44415e-07
189	AGXT	5.01285	0.00018045
283460	HNF1A-AS1	5.0122	0.000741751
90523	MLIP	5.01144	1.902e-06
10345	TRDN	5.00796	1.88683e-07
353376	TICAM2	5.00742	0.00433162
220388	CCDC89	5.006	0.000225852
11259	FILIP1L	5.0048	1.44892e-07
100170765	ERICH4	5.00115	0.00209608
27115	PDE7B	4.99773	0.000112668
2852	GPER1	4.99321	0.000138315
8809	IL18R1	4.99197	3.6743e-05
257019	FRMD3	4.98654	2.94328e-07
400258	C14orf180	4.98599	0.000241713
3235	HOXD9	4.98429	0.00218339
1008	CDH10	4.98414	4.39564e-05
1776	DNASE1L3	4.9836	0.000590204
4883	NPR3	4.98311	1.49873e-06
4062	LY6H	4.98283	1.5597e-06
100820829	MYZAP	4.98211	2.57851e-06
2028	ENPEP	4.97644	5.73327e-06
1674	DES	4.97631	1.64747e-05
5020	OXT	4.97482	0.000855303
2766	GMPR	4.97259	7.19425e-07
8676	STX11	4.97259	5.08539e-06
2165	F13B	4.97064	0.0113326
7032	TFF2	4.95422	0.00381771
51226	COPZ2	4.95349	3.89106e-05
57038	RARS2	4.95112	0.0130889
2307	FOXS1	4.95049	0.000274071
155	ADRB3	4.94942	1.97118e-05
3082	HGF	4.94472	1.04018e-05
440689	H2BC18	4.94047	0.0033919
92346	C1orf105	4.93587	3.92481e-05
119467	CLRN3	4.93181	0.00597574
7140	TNNT3	4.92494	4.65063e-05
163782	KANK4	4.92318	6.53456e-07
94122	SYTL5	4.92223	1.58243e-07
7348	UPK1B	4.92208	2.6958e-05
5179	PENK	4.92118	1.48238e-05
653808	ZG16	4.91216	0.00163109
78989	COLEC11	4.90936	2.07523e-05
166929	SGMS2	4.90808	3.30181e-05
221393	ADGRF4	4.9073	3.33788e-05
6920	TCEA3	4.90663	1.76869e-06
7291	TWIST1	4.90504	9.30921e-05
3958	LGALS3	4.90472	3.4699e-05
1045	CDX2	4.90466	0.000668972
3209	HOXA13	4.90302	5.11603e-05
2348	FOLR1	4.90157	5.73852e-05
723809	LHFPL3-AS2	4.8993	0.000291462
84251	SGIP1	4.89307	1.14773e-06
341116	MS4A10	4.89167	0.000834443
51744	CD244	4.89124	0.00255275
7306	TYRP1	4.89048	6.35068e-05
54112	GPR88	4.88505	0.000487083
80309	SPHKAP	4.87434	5.67544e-07
7365	UGT2B10	4.8742	0.00108582
84649	DGAT2	4.87396	6.08233e-05
7480	WNT10B	4.87357	0.000105512
3706	ITPKA	4.87301	6.1961e-05
55304	SPTLC3	4.87293	0.00023685
51676	ASB2	4.87265	3.13707e-05
10699	CORIN	4.86728	1.15304e-06
116	ADCYAP1	4.86663	0.000234748
400550	FENDRR	4.86546	0.000501459
10050	SLC17A4	4.85742	0.00302573
187	APLNR	4.857	0.000320389
1441	CSF3R	4.85005	0.000100101
8110	DPF3	4.84842	4.60498e-07
8321	FZD1	4.84832	5.66098e-07
64388	GREM2	4.84822	1.15748e-06
3273	HRG	4.84468	0.0021653
55790	CSGALNACT1	4.8417	0.000642918
5334	PLCL1	4.84073	5.94546e-07
151887	CCDC80	4.83813	3.30738e-08
27121	DKK4	4.83701	0.000409097
5054	SERPINE1	4.83587	1.00564e-05
115207	KCTD12	4.83404	1.30347e-07
5031	P2RY6	4.83119	0.000273025
5005	ORM2	4.82635	0.000212762
290	ANPEP	4.82574	0.000582435
7099	TLR4	4.82508	6.06483e-06
23179	RGL1	4.81292	3.28278e-08
9245	GCNT3	4.80667	0.000175749
117283	IP6K3	4.80637	0.000898481
5239	PGM5	4.80068	1.22066e-06
84525	HOPX	4.79538	1.32141e-06
10529	NEBL	4.79216	5.71086e-07
55068	ENOX1	4.79177	1.02918e-05
1813	DRD2	4.78347	3.15304e-05
57593	EBF4	4.7796	1.51236e-05
7424	VEGFC	4.77758	6.01122e-06
51208	CLDN18	4.77297	0.00184818
364	AQP7	4.75646	3.42142e-05
126393	HSPB6	4.75058	8.45798e-06
2250	FGF5	4.75003	0.000338432
100130417	LINC02593	4.74783	3.81657e-06
5030	P2RY4	4.74676	0.000312334
100130705	SPMIP1	4.74535	0.000280805
11227	GALNT5	4.74352	0.000275337
159963	SLC5A12	4.74084	9.67118e-05
167681	PRSS35	4.73808	2.83255e-07
4633	MYL2	4.73516	3.97699e-05
25884	CHRDL2	4.73334	0.000604435
5362	PLXNA2	4.73277	4.66096e-07
25975	EGFL6	4.73245	5.47562e-05
5648	MASP1	4.72626	2.57041e-07
11082	ESM1	4.72596	8.14062e-05
93649	MYOCD	4.7256	1.84168e-07
170692	ADAMTS18	4.72527	0.000511008
342897	NCCRP1	4.72491	1.74335e-06
80168	MOGAT2	4.72195	7.41296e-05
64240	ABCG5	4.72062	0.000464493
347741	OTOP3	4.71922	0.00119907
91624	NEXN	4.71868	2.8334e-05
57644	MYH7B	4.71791	2.65054e-06
5507	PPP1R3C	4.71739	1.67547e-06
23366	MATCAP2	4.71431	1.37067e-06
55365	TMEM176A	4.7134	3.45978e-05
1339	COX6A2	4.7115	0.000943262
4900	NRGN	4.70757	7.54301e-05
1672	DEFB1	4.69711	0.00391964
1397	CRIP2	4.69606	3.15785e-07
8633	UNC5C	4.69583	3.07373e-07
10351	ABCA8	4.69358	2.89577e-06
4151	MB	4.69338	6.53538e-05
4319	MMP10	4.69309	9.71142e-05
79836	LONRF3	4.68879	1.20753e-05
4588	MUC6	4.68452	0.00146668
7042	TGFB2	4.68215	2.801e-06
2980	GUCA2A	4.67973	6.71163e-05
51365	PLA1A	4.67936	0.00282204
22918	CD93	4.67907	5.79383e-05
202915	TMEM184A	4.67611	0.000165883
28984	RGCC	4.67541	2.77737e-05
9376	SLC22A8	4.66823	0.00168087
2070	EYA4	4.6682	1.32422e-05
4130	MAP1A	4.6678	1.23914e-06
1880	GPR183	4.66596	1.81487e-05
9496	TBX4	4.66419	0.00128597
144165	PRICKLE1	4.66397	4.24458e-07
27295	PDLIM3	4.66332	7.80249e-06
79148	MMP28	4.66209	0.000604435
3579	CXCR2	4.66188	0.00161071
84700	MYO18B	4.65628	1.98541e-05
9235	IL32	4.65271	0.000162076
139221	PWWP3B	4.65195	1.64347e-06
1289	COL5A1	4.65175	3.2217e-08
140458	ASB5	4.6456	0.0058509
8200	GDF5	4.64547	0.000196353
11096	ADAMTS5	4.64328	1.05092e-07
9077	DIRAS3	4.64081	0.000311125
171482	FAM9A	4.63674	0.00599707
968	CD68	4.63256	0.00122783
167410	LIX1	4.62813	2.98463e-07
552	AVPR1A	4.62639	0.00310104
2797	GNRH2	4.6253	0.016901
26108	PYGO1	4.6242	2.58955e-07
6545	SLC7A4	4.62237	0.000649217
9022	CLIC3	4.61803	0.00013711
155038	GIMAP8	4.61227	0.00112655
440087	SMCO3	4.61134	0.000295379
8736	MYOM1	4.60969	1.67499e-06
23349	PHF24	4.60613	3.00083e-06
1645	AKR1C1	4.60589	8.42335e-05
284865	LINC02891	4.60407	0.000234748
440107	PLEKHG7	4.60336	0.000955747
6572	SLC18A3	4.60173	0.000126471
1052	CEBPD	4.5956	1.46708e-07
83643	CCDC3	4.59501	1.18263e-06
92241	RCSD1	4.58982	1.1648e-06
2719	GPC3	4.58923	5.53553e-05
9970	NR1I3	4.5826	0.000525185
23562	CLDN14	4.58129	0.00271405
56956	LHX9	4.57707	0.00171001
56999	ADAMTS9	4.57545	1.5207e-06
100132234	LINC00543	4.57497	0.000100529
387856	CCDC184	4.57421	8.80824e-07
4036	LRP2	4.57111	2.10698e-07
5175	PECAM1	4.57055	0.000309711
3851	KRT4	4.5693	0.000112534
283876	LINC00921	4.5692	0.000343013
152330	CNTN4	4.56899	3.40284e-05
10138	YAF2	4.56235	6.29823e-06
57159	TRIM54	4.55716	6.47594e-06
5739	PTGIR	4.55669	7.96231e-05
56892	TCIM	4.55158	1.45853e-05
397	ARHGDIB	4.55105	5.55805e-07
11067	DEPP1	4.54915	6.7293e-05
345557	PLCXD3	4.54735	1.16797e-05
3777	KCNK3	4.54527	6.75561e-05
27190	IL17B	4.53653	0.00026294
169792	GLIS3	4.53512	8.95324e-06
64093	SMOC1	4.53264	5.66601e-06
2977	GUCY1A2	4.52804	2.21123e-07
7274	TTPA	4.52737	0.000163925
10417	SPON2	4.52731	7.55224e-05
10747	MASP2	4.5273	3.4186e-05
2863	GPR39	4.52424	0.000230878
5649	RELN	4.52387	2.57041e-07
6442	SGCA	4.5238	0.000997903
221662	RBM24	4.52133	6.87344e-07
4211	MEIS1	4.51318	1.67044e-06
2162	F13A1	4.51209	0.00158056
23281	MTUS2	4.50977	2.73795e-06
12	SERPINA3	4.50924	0.00133527
1825	DSC3	4.50465	3.16544e-07
147409	DSG4	4.50237	0.000527464
57016	AKR1B10	4.50221	3.7176e-05
131873	COL6A6	4.50213	0.00151638
10610	ST6GALNAC2	4.50152	0.00226929
3760	KCNJ3	4.49897	6.33984e-06
202333	CMYA5	4.49831	5.0683e-05
124872	B4GALNT2	4.49181	0.000239848
115677	NOSTRIN	4.49162	0.000737056
50506	DUOX2	4.48875	0.000857639
100131897	INSYN2B	4.48854	0.000234748
3316	HSPB2	4.48837	4.7998e-05
1909	EDNRA	4.48221	1.40601e-06
6876	TAGLN	4.48207	6.22978e-07
26499	PLEK2	4.48198	1.16952e-05
56606	SLC2A9	4.48109	0.000102774
102724593	LOC102724593	4.47622	6.64025e-05
23500	DAAM2	4.47193	4.67057e-07
129807	NEU4	4.47122	0.00349444
101927476	LINC03099	4.46957	0.000353299
7056	THBD	4.46955	3.89636e-06
1811	SLC26A3	4.4685	0.00328411
90019	SYT8	4.46837	0.00111483
1510	CTSE	4.45991	0.000309711
54511	HMGCLL1	4.45767	6.51963e-06
1280	COL2A1	4.4556	2.47527e-06
3250	HPR	4.45543	0.00061856
4153	MBL2	4.45497	0.00202701
10186	LHFPL6	4.45006	5.71538e-07
6947	TCN1	4.44921	0.00171102
1839	HBEGF	4.4486	3.69653e-06
7043	TGFB3	4.44785	4.87152e-07
84171	LOXL4	4.44171	3.55832e-07
11117	EMILIN1	4.44083	6.4476e-07
130	ADH6	4.43932	0.000433636
5794	PTPRH	4.43902	0.000432739
4239	MFAP4	4.43835	5.0048e-08
83714	NRIP2	4.43817	0.000374803
3483	IGFALS	4.43793	0.000626716
26154	ABCA12	4.43532	0.00177116
9034	CCRL2	4.4348	0.000311125
84632	AFAP1L2	4.43456	1.41957e-07
6236	RRAD	4.42895	9.88752e-06
79574	EPS8L3	4.4285	0.00428583
400568	LINC01996	4.42537	0.000159426
3671	ISLR	4.42168	2.58955e-07
6258	RXRG	4.42081	4.26055e-06
57007	ACKR3	4.42064	2.37419e-07
54829	ASPN	4.41799	0.000144537
388595	TMEM82	4.4176	0.0116982
257407	C2orf72	4.41706	0.000121112
3572	IL6ST	4.41605	1.84126e-08
2947	GSTM3	4.41558	3.4631e-07
25928	SOSTDC1	4.41475	0.000183756
79170	PRR15L	4.41415	0.00199927
120224	TMEM45B	4.40749	0.00408286
83550	GPR101	4.39941	0.00187755
9032	TM4SF5	4.39759	0.00339573
1490	CCN2	4.38816	6.10081e-07
8995	TNFSF18	4.38689	0.000137206
2151	F2RL2	4.38633	7.02425e-06
57381	RHOJ	4.38585	2.17311e-05
112	ADCY6	4.38494	1.02669e-07
113730	KLHDC7B	4.38165	0.000997158
10205	MPZL2	4.38012	0.000423981
8557	TCAP	4.37908	3.66312e-06
728441	GGT2P	4.37607	0.000324972
815	CAMK2A	4.37546	7.03255e-06
100996492	CTXND1	4.37415	0.00071718
6999	TDO2	4.37239	0.000353296
84981	MIR22HG	4.36819	0.00159659
3690	ITGB3	4.36656	0.000166847
146754	DNAH2	4.36628	2.07466e-05
388662	SLC6A17	4.36518	7.49052e-06
10861	SLC26A1	4.35996	9.40348e-05
1580	CYP4B1	4.35684	0.0049783
83875	BCO2	4.35049	2.47042e-05
285834	HCG22	4.34779	0.00142218
127495	LRRC39	4.34729	2.65054e-06
246	ALOX15	4.34356	8.11234e-05
5457	POU4F1	4.34264	1.04945e-05
3589	IL11	4.34002	4.91285e-06
10103	TSPAN1	4.33665	0.000363475
27253	PCDH17	4.33349	2.19268e-07
9056	SLC7A7	4.33187	0.000107683
491	ATP2B2	4.33146	5.98192e-06
28959	TMEM176B	4.32578	0.00033391
51705	EMCN	4.32462	1.64351e-05
1890	TYMP	4.32286	1.66608e-05
158326	FREM1	4.32159	1.21043e-06
6886	TAL1	4.31808	0.00594386
7869	SEMA3B	4.31614	6.46629e-05
2200	FBN1	4.31546	2.81092e-08
79782	LRRC31	4.31457	0.000604435
10991	SLC38A3	4.31389	2.65135e-05
50614	GALNT9	4.31318	0.000145132
57569	ARHGAP20	4.311	1.53431e-05
6532	SLC6A4	4.30941	8.14301e-05
285954	INHBA-AS1	4.30857	1.97878e-05
399959	MIR100HG	4.30369	6.69599e-07
161198	CLEC14A	4.30332	0.000210012
4488	MSX2	4.30163	1.40861e-06
84960	CCDC183	4.30019	6.23037e-05
2155	F7	4.29966	0.000199153
6441	SFTPD	4.29793	3.06754e-05
6523	SLC5A1	4.29555	3.13635e-06
221395	ADGRF5	4.29259	0.000555732
643160	CYMP	4.29182	0.000696496
7078	TIMP3	4.29163	1.48392e-08
28	ABO	4.28902	3.7176e-05
6514	SLC2A2	4.28437	0.000175911
11149	BVES	4.28291	7.11755e-05
440498	HSBP1L1	4.28145	7.99282e-06
7057	THBS1	4.2806	1.64261e-06
4286	MITF	4.28056	1.36608e-06
579	NKX3-2	4.27778	0.00372307
8431	NR0B2	4.27715	0.000266247
5009	OTC	4.27541	0.000728043
2662	GDF10	4.27001	2.82713e-06
8490	RGS5	4.26705	2.33032e-07
105371485	LOC105371485	4.26438	0.00534946
5753	PTK6	4.26141	0.00424797
286343	LURAP1L	4.261	0.000289105
257	ALX3	4.26068	0.00047784
8029	CUBN	4.25924	0.000467731
171024	SYNPO2	4.25849	4.61599e-07
1395	CRHR2	4.253	0.000538512
629	CFB	4.25166	0.000431111
100507420	LINC01605	4.25143	0.000286956
55340	GIMAP5	4.25089	0.000929373
55901	THSD1	4.24766	1.4355e-05
128077	LIX1L	4.24435	6.39178e-07
120425	JAML	4.24202	0.000541229
100130933	SMIM6	4.24099	0.00151138
5742	PTGS1	4.23929	5.22141e-06
147	ADRA1B	4.23503	8.26027e-05
26353	HSPB8	4.23365	3.49222e-06
388939	PCARE	4.23198	9.93888e-05
6401	SELE	4.22856	0.000376321
401647	GOLGA7B	4.22732	0.00181725
127435	PODN	4.22264	7.70359e-05
10446	LRRN2	4.21998	5.95262e-07
130540	FLACC1	4.21881	0.00348766
6414	SELENOP	4.2188	0.000152166
83756	TAS1R3	4.21661	0.000116717
9934	P2RY14	4.20831	0.000193974
1646	AKR1C2	4.20345	0.000322877
541471	MIR4435-2HG	4.19876	6.38503e-07
5241	PGR	4.19711	0.000416337
341359	SYT10	4.19699	1.71354e-05
57124	CD248	4.19533	2.35362e-06
51151	SLC45A2	4.19343	0.00207952
10077	TSPAN32	4.19199	0.00131886
147744	TMEM190	4.19093	0.000240274
53405	CLIC5	4.18199	5.63394e-06
642633	FAM230B	4.17998	0.00586143
3699	ITIH3	4.1798	3.83462e-05
197350	CASP16P	4.17897	0.000762061
23584	VSIG2	4.17399	0.00143169
200958	MUC20	4.16949	7.18896e-05
126147	NTN5	4.16925	0.00212509
2628	GATM	4.16814	8.03586e-06
2843	GPR20	4.16694	0.000526703
4360	MRC1	4.16611	0.000612951
216	ALDH1A1	4.16576	9.7542e-05
151306	GPBAR1	4.16376	9.24882e-05
2646	GCKR	4.16325	0.00162894
133584	EGFLAM	4.15949	2.29271e-06
3434	IFIT1	4.15587	1.26959e-06
9472	AKAP6	4.15499	2.92692e-05
93589	CACNA2D4	4.1531	0.00105996
22920	KIFAP3	4.15203	3.99457e-05
10395	DLC1	4.15103	8.67579e-07
257629	ANKS4B	4.15103	0.000209855
3223	HOXC6	4.1452	0.000613419
55286	C4orf19	4.14013	4.40887e-05
200879	LIPH	4.13881	0.0111964
114990	VASN	4.1363	1.05858e-07
283537	SLC46A3	4.13521	2.81759e-05
6376	CX3CL1	4.13415	4.6075e-05
337876	CHSY3	4.12143	1.11637e-05
128434	VSTM2L	4.121	1.97476e-06
6540	SLC6A13	4.11963	0.00292589
101929335	ADAMTS9-AS1	4.11595	0.000152205
5737	PTGFR	4.10919	0.000106126
8424	BBOX1	4.10663	0.000434419
101927888	LOC101927888	4.10601	0.000443612
51703	ACSL5	4.10536	0.000213941
124857	WFIKKN2	4.10017	0.000561265
91461	PKDCC	4.09424	8.38876e-08
105373170	LOC105373170	4.09328	0.00192935
837	CASP4	4.09251	0.000106765
220416	LRRC63	4.08825	0.000369064
23412	COMMD3	4.08754	2.43601e-06
164832	LONRF2	4.08432	1.54302e-06
3140	MR1	4.0842	0.000560201
3672	ITGA1	4.08336	1.90966e-07
57554	LRRC7	4.0829	7.15482e-05
100506068	DACT3-AS1	4.08219	0.000564971
6462	SHBG	4.08117	0.000100232
173	AFM	4.07821	0.000816166
1160	CKMT2	4.07518	0.000338432
6359	CCL15	4.07517	0.00898416
80832	APOL4	4.06831	0.00201192
23127	COLGALT2	4.06797	7.95028e-06
107985216	LOC107985216	4.06725	0.000316911
100303491	ZEB2-AS1	4.06239	0.00398021
58189	WFDC1	4.06051	9.58985e-06
284593	FAM41C	4.06003	0.00283927
54567	DLL4	4.05994	0.000953815
5730	PTGDS	4.05601	1.87123e-05
79628	SH3TC2	4.05435	0.000321593
146849	CCDC42	4.05182	0.000195512
388115	CCDC9B	4.05178	0.000613714
5733	PTGER3	4.05069	0.001212
64922	LRRC19	4.04836	0.00695104
51440	HPCAL4	4.04607	0.000201344
1827	RCAN1	4.04332	1.90077e-05
4093	SMAD9	4.04328	8.36671e-06
1803	DPP4	4.04239	0.000248546
80323	CCDC68	4.04073	0.000727973
9122	SLC16A4	4.03674	0.000236051
8717	TRADD	4.03331	5.21646e-05
5156	PDGFRA	4.03225	4.48126e-06
1361	CPB2	4.03202	0.00102344
26270	FBXO6	4.0308	1.03984e-05
80114	BICC1	4.02787	1.88192e-07
960	CD44	4.02688	3.22637e-05
3075	CFH	4.02485	0.000791849
94240	EPSTI1	4.02477	2.95766e-07
6604	SMARCD3	4.02248	1.53209e-06
5734	PTGER4	4.02234	2.63943e-05
10841	FTCD	4.0194	0.00112426
101409261	OGFR-AS1	4.01853	0.0010996
728464	METTL24	4.01594	5.69337e-06
101927229	LINC01929	4.01286	0.000434882
7049	TGFBR3	4.00897	5.77116e-05
283659	PRTG	4.00728	8.7454e-06
115362	GBP5	4.00439	0.000376397
9966	TNFSF15	4.00424	0.00147361
4327	MMP19	4.00366	0.00607167
56670	SUCNR1	4.00027	0.000124548
9027	NAT8	3.99922	0.000576344
10246	SLC17A2	3.999	0.0131813
728695	SPANXB1	3.9959	0.000791123
3371	TNC	3.99452	3.94796e-06
4544	MTNR1B	3.99343	0.0121644
1852	DUSP9	3.99195	0.000165009
10265	IRX5	3.99117	9.40348e-05
1116	CHI3L1	3.99103	0.000611242
153769	SH3RF2	3.98952	7.38919e-07
348938	NIPAL4	3.98666	0.00270389
254228	CALHM5	3.98567	3.6002e-05
219348	PLAC9	3.9844	4.84428e-05
1014	CDH16	3.98347	0.0019534
125931	CEACAM20	3.98243	0.00180276
56911	MAP3K7CL	3.98196	0.000627295
54538	ROBO4	3.98086	0.000397792
9058	SLC13A2	3.97996	0.00221856
1439	CSF2RB	3.97849	0.000162849
80737	VWA7	3.97755	3.87552e-06
3769	KCNJ13	3.97492	0.00392482
114800	CCDC85A	3.97423	5.12052e-05
51334	PRR16	3.97351	0.000511008
642366	ISL1-DT	3.97274	4.67241e-05
91703	ACY3	3.97022	0.0137034
81493	SYNC	3.96783	6.8458e-05
440730	TRIM67	3.96394	0.000240981
55026	TMEM255A	3.96304	6.73152e-06
2298	FOXD4	3.95892	0.000613842
6450	SH3BGR	3.95871	8.34726e-06
1893	ECM1	3.95666	3.13707e-05
10046	MAMLD1	3.95496	1.0892e-05
51473	DCDC2	3.95379	0.00166496
57528	KCTD16	3.94986	3.14703e-06
3670	ISL1	3.94653	7.61769e-05
127254	ERICH3	3.94477	0.00247528
151449	GDF7	3.94241	1.45916e-07
845	CASQ2	3.94236	0.00566504
284615	ANKRD34A	3.94226	0.000100184
284525	SLC9C2	3.93669	0.00093687
54346	UNC93A	3.93193	0.00232506
256380	SCML4	3.92908	0.00387094
2555	GABRA2	3.92649	1.04823e-05
8470	SORBS2	3.92516	1.24131e-05
80031	SEMA6D	3.92232	1.37615e-06
285489	DOK7	3.91969	0.00740314
5918	RARRES1	3.91927	0.00145403
27145	FILIP1	3.91848	3.70087e-07
401081	C3orf85	3.91512	0.00182787
131375	LYZL4	3.91135	0.000162145
7482	WNT2B	3.90899	4.85804e-05
2641	GCG	3.90812	0.00281177
1469	CST1	3.90698	0.0239768
8416	ANXA9	3.90649	0.000860844
57105	CYSLTR2	3.90513	0.000312922
7092	TLL1	3.90265	1.29262e-05
100505495	PCAT19	3.89718	0.000328368
10398	MYL9	3.89599	2.94098e-07
152816	ODAPH	3.89432	0.000355929
7038	TG	3.89044	0.00189587
11244	ZHX1	3.8895	3.45386e-07
23150	FRMD4B	3.88612	2.03639e-07
23209	MLC1	3.88202	0.000526703
57571	CARNS1	3.8779	5.63586e-05
11197	WIF1	3.87604	0.0248794
84419	C15orf48	3.87359	0.00323895
100131434	EOLA1-DT	3.87306	5.44899e-05
105370503	LINC02331	3.87289	0.00201241
340526	RTL5	3.87223	2.21531e-07
340260	UNCX	3.86612	0.00101065
28234	SLCO1B3	3.86603	0.00270563
441374	FLJ42969	3.86591	0.000632998
6476	SI	3.86207	0.0203716
94027	CGB7	3.86095	0.00023469
166979	CDC20B	3.85992	0.000691502
3623	INHA	3.85912	0.000133892
10761	PLAC1	3.85792	0.00110278
3752	KCND3	3.85767	7.94887e-06
11098	PRSS23	3.85578	1.1398e-07
113675	SDSL	3.85575	3.17789e-06
56961	SHD	3.85463	3.06353e-05
1360	CPB1	3.85443	0.00107333
25802	LMOD1	3.8534	1.60385e-06
200172	SLFNL1	3.85174	0.00241835
63876	PKNOX2	3.84895	1.12063e-06
6866	TAC3	3.84797	8.04432e-05
6444	SGCD	3.8479	1.42857e-05
102724231	C3orf86P	3.84268	0.00026378
6332	SCN7A	3.84051	2.33655e-05
72	ACTG2	3.83993	7.17938e-06
6512	SLC1A7	3.8394	0.00138668
84803	GPAT3	3.83774	0.000263799
9625	AATK	3.8354	2.15369e-06
8707	B3GALT2	3.83357	0.00043178
8942	KYNU	3.83334	0.000513292
1471	CST3	3.83032	1.08515e-05
3034	HAL	3.8291	0.00144928
1010	CDH12	3.82675	6.42524e-05
388407	LINC02875	3.82301	0.000528149
1081	CGA	3.81682	0.00323272
80206	FHOD3	3.80997	9.77455e-06
7035	TFPI	3.8089	1.3475e-05
148808	MFSD4A	3.80736	1.25502e-05
2638	GC	3.80654	0.00760968
284340	CXCL17	3.80074	0.00568324
5271	SERPINB8	3.79841	3.20446e-05
100507156	LOXL2-AS1	3.79806	0.000658376
2747	GLUD2	3.79789	1.69535e-05
2537	IFI6	3.79573	1.40979e-05
105373244	LOC105373244	3.7956	0.00204894
8843	HCAR3	3.78818	0.00360201
6509	SLC1A4	3.78306	2.39117e-06
6640	SNTA1	3.78255	6.71079e-06
2690	GHR	3.78071	0.000802673
60482	SLC5A7	3.78041	0.000711639
100526767	RNF103-CHMP3	3.77839	0.000745625
860	RUNX2	3.77833	4.02215e-05
3764	KCNJ8	3.77663	1.00597e-05
349152	DPY19L2P2	3.76988	0.00202701
221	ALDH3B1	3.76965	6.68929e-06
155184	SLC2A7	3.76407	0.00794873
7143	TNR	3.76034	2.05791e-05
145781	GCOM1	3.75882	4.83616e-05
22837	COBLL1	3.75442	6.59328e-07
101927402	AFTPH-DT	3.75437	0.00399122
2246	FGF1	3.75251	0.00113243
4049	LTA	3.75162	0.00034006
339906	PRSS42P	3.74881	0.00113432
728841	NBPF8	3.74704	6.39178e-07
440836	CIMAP1B	3.74691	0.000187783
10397	NDRG1	3.74505	0.000228856
3240	HP	3.74432	0.0286264
55811	ADCY10	3.74329	0.00103685
6482	ST3GAL1	3.74163	2.33635e-08
256076	COL6A5	3.74112	0.000219066
286333	FAM225A	3.73743	0.0142758
84216	TMEM117	3.73724	1.53517e-05
84159	ARID5B	3.73709	1.25551e-05
26585	GREM1	3.73655	0.000328368
92129	RIPPLY1	3.72476	0.00235133
3814	KISS1	3.7244	0.00585785
51129	ANGPTL4	3.72425	2.15921e-07
130576	LYPD6B	3.71907	9.64427e-06
254439	C11orf86	3.71889	0.0159884
5047	PAEP	3.7111	0.00170365
200373	CFAP221	3.70697	0.000123289
2170	FABP3	3.70641	0.000273868
9154	SLC28A1	3.70616	0.0018389
51266	CLEC1B	3.70515	0.0080826
346525	OR2A12	3.70396	0.0042037
3233	HOXD4	3.70345	0.00227403
100130086	HSFX2	3.70109	0.0022588
2844	GPR21	3.7006	0.003751
91828	EXOC3L4	3.69918	0.000183174
56603	CYP26B1	3.69572	0.00779965
8877	SPHK1	3.69494	4.26055e-06
5224	PGAM2	3.69353	1.42384e-05
1601	DAB2	3.69008	4.92334e-07
2528	FUT6	3.68761	0.00194785
105373553	LOC105373553	3.68556	0.0255526
101929110	CASC18	3.68252	0.000844197
57608	JCAD	3.68236	1.12234e-07
102723475	LOC102723475	3.67937	0.0026949
319	APOF	3.67631	0.00222317
342125	TMC3	3.67401	0.01167
5288	PIK3C2G	3.67357	0.00888326
763	CA5A	3.67062	0.00098442
4058	LTK	3.66753	0.000236789
22795	NID2	3.66485	1.30688e-06
7025	NR2F1	3.66187	0.000578649
100131193	CCDC183-AS1	3.65835	0.000186981
2355	FOSL2	3.65768	1.1398e-07
5629	PROX1	3.65587	2.83632e-06
1581	CYP7A1	3.65524	0.00424453
213	ALB	3.6545	0.00360663
5408	PNLIPRP2	3.65336	0.00929631
7168	TPM1	3.65018	1.07367e-06
56245	C21orf62	3.65018	0.00020465
190	NR0B1	3.64993	0.00184158
57817	HAMP	3.64915	0.00506719
100885850	PTGES3L-AARSD1	3.64842	0.000183813
80818	ZNF436	3.64711	1.30315e-06
100873998	MEIS1-AS2	3.64586	0.00364403
7136	TNNI2	3.6448	0.00285927
8714	ABCC3	3.63854	0.00288108
5101	PCDH9	3.63315	5.55413e-06
9241	NOG	3.63146	3.30181e-05
387597	ILDR2	3.61617	3.53829e-05
387742	FAM99A	3.61603	0.0066743
79804	HAND2-AS1	3.61584	5.71775e-07
166824	RASSF6	3.61434	2.56574e-05
166614	DCLK2	3.61273	2.41523e-05
57538	ALPK3	3.61017	1.79537e-05
84226	SPATA31H1	3.60979	0.015515
202151	RANBP3L	3.60813	0.00449022
140576	S100A16	3.60023	0.000715722
6469	SHH	3.59706	0.000322856
401265	KLHL31	3.5964	2.15149e-06
3270	HRC	3.59391	1.69562e-06
29995	LMCD1	3.5933	1.70528e-06
4909	NTF4	3.59232	4.93532e-05
105369740	LINC02461	3.59222	0.0020078
6518	SLC2A5	3.59021	0.00112957
2042	EPHA3	3.58837	3.86445e-06
1649	DDIT3	3.58822	2.42999e-06
1050	CEBPA	3.58197	0.000118089
168667	BMPER	3.57629	5.14337e-05
10924	SMPDL3A	3.57441	1.67802e-05
2153	F5	3.57251	0.00705139
100130776	AGAP2-AS1	3.5725	0.0013532
11221	DUSP10	3.5723	4.57144e-06
1264	CNN1	3.56952	0.000108358
1278	COL1A2	3.56936	5.25495e-06
718	C3	3.56821	0.00142274
145195	LINC02691	3.56657	0.00187755
58476	TP53INP2	3.566	1.15011e-06
151888	BTLA	3.56599	0.0129799
6935	ZEB1	3.56038	2.17725e-06
2903	GRIN2A	3.55986	0.00244805
7200	TRH	3.55985	5.72358e-07
7980	TFPI2	3.55954	1.4978e-07
23180	RFTN1	3.5576	5.61272e-07
9971	NR1H4	3.55625	0.00022155
55336	FBXL8	3.55406	0.0010594
27123	DKK2	3.55273	0.00100437
81706	PPP1R14C	3.55192	9.46878e-05
2813	GP2	3.55148	0.00859565
340359	KLHL38	3.55067	0.000234983
283521	TMEM272	3.54984	0.00125476
8796	SCEL	3.5496	0.000173907
55576	STAB2	3.5485	0.0344212
4045	LSAMP	3.54297	3.20968e-07
55911	APOBR	3.54227	0.000243784
5046	PCSK6	3.5417	7.56662e-06
64115	VSIR	3.54046	0.000450539
4094	MAF	3.53983	2.03639e-07
84229	DRC7	3.5382	0.00471461
2444	FRK	3.53603	0.000377587
51200	CPA4	3.53052	0.000276266
147968	CAPN12	3.52824	0.00136468
9828	ARHGEF17	3.5265	4.69714e-08
1009	CDH11	3.52648	1.96336e-07
10786	SLC17A3	3.52523	0.006903
11136	SLC7A9	3.52352	0.00581377
441381	LRRC24	3.52261	0.000378702
90527	DUOXA1	3.52221	0.0126376
1303	COL12A1	3.52058	6.42221e-05
9936	CD302	3.51485	0.00160745
10666	CD226	3.51086	0.000305564
3590	IL11RA	3.50915	5.21647e-05
201501	ZBTB7C	3.50733	0.000541044
6750	SST	3.50624	0.000317236
9173	IL1RL1	3.50396	0.00357616
54414	SIAE	3.5029	0.000471494
220965	FAM13C	3.49728	3.26744e-06
80111	C3orf36	3.49719	0.00127286
101926933	PRMT5-DT	3.49569	0.0102146
2255	FGF10	3.49454	1.89549e-05
84873	ADGRG7	3.49148	0.0107964
101927379	LINC02201	3.48724	0.000664168
55303	GIMAP4	3.48556	0.00127305
7780	SLC30A2	3.48119	0.00366797
55733	HHAT	3.47823	1.07517e-05
346606	MOGAT3	3.47794	0.00997799
84915	FAM222A	3.47537	7.23451e-07
54790	TET2	3.47162	1.30347e-07
151056	PLB1	3.4694	0.000355025
200931	SLC51A	3.46805	0.0133871
26548	ITGB1BP2	3.46713	6.75772e-05
283999	TMEM235	3.46703	0.000210012
161176	SYNE3	3.46336	1.66608e-05
91937	TIMD4	3.46327	0.0118437
3778	KCNMA1	3.46261	3.83362e-06
56479	KCNQ5	3.46179	0.000185111
58472	SQOR	3.46084	0.000142111
90586	AOC4P	3.45865	0.0126355
57689	LRRC4C	3.4572	7.36651e-05
54587	MXRA8	3.45656	1.53209e-06
64208	POPDC3	3.45279	0.000223421
400553	LOC400553	3.45212	0.00398074
221749	PXDC1	3.45202	7.28337e-07
2694	CBLIF	3.45132	0.04683
51557	LGSN	3.44671	0.0128528
85360	SYDE1	3.4464	1.74335e-06
775	CACNA1C	3.44378	4.64119e-06
10462	CLEC10A	3.44161	0.0087554
79026	AHNAK	3.4389	1.92176e-07
284297	SSC5D	3.43316	0.000315302
3910	LAMA4	3.4327	1.70942e-07
57467	HHATL	3.43163	0.00118117
149478	BTBD19	3.43117	3.95181e-05
100996635	LINC02607	3.43105	0.00147259
57801	HES4	3.43077	1.41219e-05
284825	LINC01697	3.42995	0.00244177
375033	PEAR1	3.42964	7.04e-06
101929718	LOC101929718	3.42933	0.0269242
915	CD3D	3.42704	0.00898416
347730	LRRTM1	3.42579	0.000715571
143903	LAYN	3.42414	0.000225622
7145	TNS1	3.42073	2.87332e-07
3013	H2AC7	3.42014	0.0106871
4917	NTN3	3.41719	4.56074e-05
784	CACNB3	3.41715	4.01995e-07
10912	GADD45G	3.41578	9.76941e-05
25890	ABI3BP	3.41563	0.00365464
124	ADH1A	3.41504	0.0366972
9420	CYP7B1	3.41423	1.74839e-05
80328	ULBP2	3.41393	0.00030201
131450	CD200R1	3.41385	0.00321383
2619	GAS1	3.41121	2.49388e-06
6121	RPE65	3.40981	0.00211594
30008	EFEMP2	3.40854	1.22402e-06
53905	DUOX1	3.40774	0.0205952
286887	KRT6C	3.40701	0.00859708
4485	MST1	3.40615	0.000151558
283130	SLC25A45	3.40497	0.000123929
654790	PCP4L1	3.40212	0.00244334
9002	F2RL3	3.39966	0.000126985
23645	PPP1R15A	3.39831	6.90595e-06
10894	LYVE1	3.39677	0.00642078
4684	NCAM1	3.39671	3.55536e-05
5998	RGS3	3.39603	2.31253e-07
5744	PTHLH	3.38969	0.00108255
3384	ICAM2	3.38894	0.00909628
6327	SCN2B	3.38401	2.74278e-05
65989	DLK2	3.38328	0.000741751
6404	SELPLG	3.38135	0.000507417
2706	GJB2	3.37766	0.000157578
3700	ITIH4	3.3762	0.00379174
4189	DNAJB9	3.37494	6.5306e-07
3062	HCRTR2	3.37201	0.00100637
123722	FSD2	3.37147	0.00907859
7380	UPK3A	3.37045	0.00981211
339855	KY	3.37027	0.0101835
81693	AMN	3.36914	0.00584375
266743	NPAS4	3.36891	0.00199906
8850	KAT2B	3.36829	8.34632e-07
1235	CCR6	3.36743	0.0308651
80117	ARL14	3.3638	0.000217844
5376	PMP22	3.36203	4.11234e-07
80736	SLC44A4	3.36183	0.00535136
1144	CHRND	3.35823	0.00296591
58191	CXCL16	3.35811	0.00292589
688	KLF5	3.35673	1.21693e-06
124842	TMEM132E	3.35385	8.64333e-06
1577	CYP3A5	3.35373	0.0029824
2056	EPO	3.34622	0.00474059
100288842	B3GALT9	3.34246	0.0349822
112817	HOGA1	3.33715	0.000538503
8535	CBX4	3.33631	9.20473e-06
256472	TMEM151A	3.33557	0.00012216
722	C4BPA	3.33289	0.0106871
100130887	ATE1-AS1	3.33061	0.00249176
158135	TTLL11	3.32881	1.87504e-05
146760	RTN4RL1	3.32436	0.000277915
148022	TICAM1	3.32102	6.04542e-05
4824	NKX3-1	3.31773	9.16555e-06
150082	LCA5L	3.31666	0.000565161
2022	ENG	3.31229	1.60505e-05
283587	HISLA	3.31198	0.00199879
7096	TLR1	3.30529	0.0027066
7066	THPO	3.30504	0.000331266
23627	PRND	3.30399	0.00880673
7041	TGFB1I1	3.30393	3.66312e-06
11318	GPR182	3.30175	0.024965
1955	MEGF9	3.29962	1.93862e-05
100506742	CASP12	3.29638	0.000456026
5176	SERPINF1	3.29451	0.000265084
5645	PRSS2	3.29316	0.00713461
747	DAGLA	3.29312	2.42999e-06
105370681	LINC02323	3.29246	0.0212114
64078	SLC28A3	3.29124	0.0143937
320	APBA1	3.2909	2.94073e-06
641364	SLC7A11-AS1	3.28691	0.00280325
2169	FABP2	3.28476	0.00624402
25960	ADGRA2	3.28212	1.30347e-07
4129	MAOB	3.28034	5.06181e-05
100996485	PITX1-AS1	3.27832	0.0151822
744	MPPED2	3.27658	4.75007e-05
347365	ITIH6	3.27638	0.0402728
5624	PROC	3.27411	0.00019309
125113	KRT222	3.27306	0.00419947
2875	GPT	3.27236	0.00196016
55715	DOK4	3.27226	5.75126e-08
100507607	NPIPB9	3.26934	0.0120198
400950	LINC02898	3.26884	0.000920738
90226	UCN2	3.26828	0.0071811
7399	USH2A	3.26802	0.00151067
10891	PPARGC1A	3.26388	1.21382e-05
51294	PCDH12	3.26248	0.00771645
350	APOH	3.26214	0.00236814
7031	TFF1	3.2599	0.000899443
5813	PURA	3.25911	2.30443e-07
2869	GRK5	3.25754	4.56495e-06
101928847	LOC101928847	3.25736	0.000809925
5169	ENPP3	3.2559	0.00407923
101927416	SRGAP3-AS2	3.25491	0.00598975
283933	ZNF843	3.25414	3.5531e-05
121506	ERP27	3.25325	5.68117e-05
146691	TOM1L2	3.2525	4.32467e-07
133396	IL31RA	3.24866	0.00407093
648	BMI1	3.24812	5.52594e-06
6616	SNAP25	3.24497	1.52569e-05
1942	EFNA1	3.2442	2.13944e-07
284417	TMEM150B	3.24112	0.0132818
219595	FOLH1B	3.23527	0.00445228
23345	SYNE1	3.23216	6.85161e-06
161357	MDGA2	3.23209	6.34441e-05
7040	TGFB1	3.22922	1.31632e-07
7305	TYROBP	3.22864	0.0299249
25794	FSCN2	3.22823	0.000780869
2262	GPC5	3.22495	0.00111879
9076	CLDN1	3.22276	0.000850264
3212	HOXB2	3.21961	1.67223e-05
7222	TRPC3	3.21909	1.35756e-05
2920	CXCL2	3.21879	0.00480406
9211	LGI1	3.21832	0.0002371
9586	CREB5	3.21733	2.77169e-05
220213	OTUD1	3.21633	9.72276e-05
256815	C10orf67	3.21445	0.00617227
3491	CCN1	3.2134	1.40442e-05
101928820	LINC02535	3.21335	0.0126497
27111	SDCBP2	3.21219	4.57546e-05
195814	SDR16C5	3.21155	0.00384881
1368	CPM	3.21154	0.00642377
100506516	LINC01176	3.21096	0.0183157
1582	CYP8B1	3.21009	0.00403386
401399	PRRT4	3.2098	9.92106e-05
643866	CBLN3	3.20456	4.62754e-05
3357	HTR2B	3.20284	0.00794417
389384	BNIP5	3.20072	0.00190616
728040	LINC02499	3.19802	0.00426509
5581	PRKCE	3.19764	6.49995e-05
103611157	TGFB2-OT1	3.19657	0.00100446
167465	ZNF366	3.19637	0.0373082
118427	OLFM3	3.19631	0.000175456
163255	ZNF540	3.19472	0.000179147
858	CAV2	3.19342	9.84678e-07
10223	GPA33	3.19141	0.000164263
3645	INSRR	3.18782	0.00443179
6271	S100A1	3.18275	0.0317685
100132987	LINC00856	3.18186	0.00197731
1080	CFTR	3.17961	0.0275126
8512	MBL1P	3.17865	0.0018819
5459	POU4F3	3.17783	0.00733752
112597	CYTOR	3.1761	1.1416e-05
145483	FAM161B	3.17388	3.66709e-06
652	BMP4	3.17198	5.38962e-06
6649	SOD3	3.17141	2.96436e-05
58473	PLEKHB1	3.17061	8.49914e-06
307	ANXA4	3.17045	2.83812e-05
4773	NFATC2	3.17014	4.87152e-07
100532731	COMMD3-BMI1	3.16958	0.000263133
92999	ZBTB47	3.16956	2.58955e-07
11185	INMT	3.16953	0.0410402
113220	KIF12	3.16948	0.000502351
120406	NXPE2	3.16742	0.00228906
1130	LYST	3.16706	8.65896e-06
1823	DSC1	3.16643	0.00783914
9353	SLIT2	3.16414	1.10648e-06
132158	GLYCTK	3.16346	0.000130075
80816	ASXL3	3.16207	6.85784e-06
220136	CFAP53	3.16128	0.000152135
120939	TMEM52B	3.16026	0.00426836
390594	KBTBD13	3.1595	0.0058605
4146	MATN1	3.15773	0.00146734
55824	PAG1	3.15239	1.71306e-05
6710	SPTB	3.1506	3.78876e-06
440556	PRDM16-DT	3.1497	0.000286805
154743	BMT2	3.14949	4.99123e-05
1369	CPN1	3.14825	0.0137729
64284	RAB17	3.14753	0.000621906
26086	GPSM1	3.14721	1.68367e-07
285126	DNAJC5G	3.14695	0.00149969
492311	IGIP	3.14687	6.0543e-05
80235	PIGZ	3.14409	0.00146734
572558	PGM5-AS1	3.1436	0.000923004
144501	KRT80	3.14249	0.0022272
284904	SEC14L4	3.14158	0.00700604
5053	PAH	3.13841	0.00970926
222663	SCUBE3	3.13754	1.41957e-07
56265	CPXM1	3.13555	4.93235e-07
6609	SMPD1	3.13508	1.56027e-07
51655	RASD1	3.13237	1.4302e-05
80319	CXXC4	3.13113	2.98186e-06
22986	SORCS3	3.13044	1.94088e-05
653427	FOXD4L5	3.13036	0.0012234
8987	STBD1	3.12548	9.97334e-07
143941	TTC36	3.12476	0.0218084
11015	KDELR3	3.12283	0.000204513
100506697	LINC00327	3.12016	0.00257447
2000	ELF4	3.11955	4.38696e-06
81578	COL21A1	3.11888	1.89016e-06
388403	YPEL2	3.11853	6.02973e-07
163486	DENND1B	3.11748	4.123e-07
283932	FBXL19-AS1	3.11407	1.56776e-05
342527	SMTNL2	3.11288	9.98972e-06
101927686	LINC02541	3.11029	0.00835387
134526	ACOT12	3.10983	0.00643082
10332	CLEC4M	3.1091	0.00086474
3913	LAMB2	3.10763	8.15461e-08
147323	STARD6	3.10746	0.034844
25805	BAMBI	3.10601	3.86058e-08
255239	ANKK1	3.10487	0.00214663
57419	SLC24A3	3.10086	5.93065e-05
5837	PYGM	3.10039	4.19752e-07
2897	GRIK1	3.09854	0.000290641
283140	LINC02762	3.09215	0.0103094
84109	QRFPR	3.09199	0.00155815
338651	KRTAP5-AS1	3.09111	0.000143535
283208	P4HA3	3.08915	0.00160605
10370	CITED2	3.08481	3.24333e-08
389257	LRRC14B	3.08211	0.00106074
112935969	SCAT8	3.08203	0.00762889
3743	KCNA7	3.08052	0.00986391
5874	RAB27B	3.08019	0.00627554
8347	H2BC4	3.07892	0.00112084
3479	IGF1	3.07626	3.97617e-05
1588	CYP19A1	3.07475	0.0499197
10686	CLDN16	3.07385	0.0344197
90993	CREB3L1	3.07264	3.95464e-06
150135	LINC00479	3.07237	0.0144403
5228	PGF	3.07072	0.000784522
100507308	TARID	3.06791	0.040919
26231	FBXL9P	3.06737	0.0293011
84618	NT5C1A	3.06701	0.000652057
825	CAPN3	3.06634	6.02616e-05
22885	ABLIM3	3.06624	0.000173332
283848	CES4A	3.06537	1.27892e-05
2104	ESRRG	3.06522	3.68998e-06
284119	CAVIN1	3.065	7.98188e-07
25759	SHC2	3.05999	5.50345e-08
114907	FBXO32	3.05966	2.21568e-05
1465	CSRP1	3.0572	4.59215e-05
125965	COX6B2	3.05676	0.000228055
81855	SFXN3	3.05434	4.31161e-06
1363	CPE	3.05383	3.28362e-07
225	ABCD2	3.05271	0.00102802
23022	PALLD	3.05247	1.1648e-06
81285	OR51E2	3.05186	0.0038989
114108587	ATF7-NPFF	3.05047	0.0201753
8370	H4C14	3.04994	0.00463026
23416	KCNH3	3.04701	0.00648205
57113	TRPC7	3.04475	0.018852
128853	DUSP15	3.04248	3.62707e-05
55890	GPRC5C	3.0423	4.97965e-07
389337	ARHGEF37	3.04127	1.54539e-05
5222	PGA5	3.03985	0.00100325
2845	GPR22	3.03952	0.0366167
57484	RNF150	3.03776	6.40099e-07
4782	NFIC	3.03633	1.3064e-05
9709	HERPUD1	3.03626	9.38081e-07
387763	C11orf96	3.03411	0.000108086
116984	ARAP2	3.02955	5.39551e-06
115908	CTHRC1	3.02887	7.75317e-05
100288695	LIMS4	3.02422	0.00317043
6678	SPARC	3.02384	1.73168e-05
341019	DCDC1	3.01976	0.000631668
1004	CDH6	3.01603	3.59797e-05
121274	ZNF641	3.01579	1.45556e-06
7128	TNFAIP3	3.01564	4.43089e-06
2020	EN2	3.01556	0.00417786
7782	SLC30A4	3.01052	0.00021795
30820	KCNIP1	3.00942	0.000450259
11141	IL1RAPL1	3.00941	0.0100985
401286	LINC02538	3.00764	0.00122917
5549	PRELP	3.00505	8.57906e-05
405754	ERVFRD-1	3.00474	0.0345452
10143	CLEC3A	3.00454	0.0164113
169166	SNX31	3.00288	0.0456412
1435	CSF1	3.00173	2.95814e-05
80320	SP6	3.0012	1.04741e-05
100129196	MATN1-AS1	3.00026	0.000461158
94121	SYTL4	2.99844	0.00360548
55603	TENT5A	2.99747	8.22314e-05
2633	GBP1	2.99637	0.00158852
54848	ARHGEF38	2.99201	0.0324191
10677	AVIL	2.99154	0.000578554
1602	DACH1	2.99152	5.79527e-06
8671	SLC4A4	2.99089	1.26136e-05
654463	FER1L6	2.99067	0.00432801
1843	DUSP1	2.99066	5.98708e-06
7704	ZBTB16	2.99005	0.000375173
80763	SPX	2.98603	0.000197889
268	AMH	2.98505	2.66828e-05
2557	GABRA4	2.9845	0.0028142
486	FXYD2	2.98424	0.0163487
10272	FSTL3	2.9828	9.06063e-06
116519	APOA5	2.98184	0.00454671
1901	S1PR1	2.98095	1.62077e-05
7942	TFEB	2.98078	0.000103923
30846	EHD2	2.97904	4.30152e-06
6646	SOAT1	2.97703	1.59778e-05
101928036	HRAT17	2.972	0.00227624
540	ATP7B	2.9716	1.53209e-06
154796	AMOT	2.97104	5.57793e-06
27289	RND1	2.96936	8.27972e-05
55281	TMEM140	2.96892	0.0277325
1238	ACKR2	2.9689	0.000486325
11135	CDC42EP1	2.96618	1.0258e-07
23034	SAMD4A	2.96546	2.47747e-06
375759	C9orf50	2.9639	0.00301642
6799	SULT1A2	2.96233	0.00372792
6530	SLC6A2	2.95942	0.00133763
1000	CDH2	2.957	1.05982e-05
221981	THSD7A	2.9559	0.000386771
3868	KRT16	2.95448	0.00817195
1230	CCR1	2.95418	0.0414546
54456	MOV10L1	2.95305	0.00428749
10777	ARPP21	2.95261	0.00103289
5251	PHEX	2.95138	0.00760968
51176	LEF1	2.9502	5.85089e-06
401562	LCNL1	2.94341	0.00631904
29119	CTNNA3	2.94301	1.28263e-05
22989	MYH15	2.94113	0.0236283
388324	INCA1	2.94091	0.000289558
100130476	WAKMAR2	2.94008	0.00629854
10021	HCN4	2.93974	1.48654e-06
5121	PCP4	2.93844	0.000149173
4481	MSR1	2.93817	0.0284397
5745	PTH1R	2.93612	1.55206e-06
101928656	LINC01099	2.93516	0.0041996
2014	EMP3	2.93506	3.59797e-05
10203	CALCRL	2.93464	0.000300671
432	ASGR1	2.93445	0.00239184
6817	SULT1A1	2.93319	0.000190399
105371795	LOC105371795	2.93261	0.00332999
340390	WDR97	2.93179	0.000743443
81617	CAB39L	2.93085	1.59298e-06
5139	PDE3A	2.93001	1.18702e-06
3753	KCNE1	2.92868	0.00413974
23098	SARM1	2.92787	9.65198e-07
6547	SLC8A3	2.92669	0.000567689
3625	INHBB	2.92631	0.000586246
96626	LIMS3	2.92551	0.0298018
59352	LGR6	2.92352	0.0020718
6424	SFRP4	2.91719	0.0256901
219578	ZNF804B	2.91679	0.0107579
84333	PCGF5	2.91505	3.77095e-05
54508	EPB41L4A-DT	2.91386	0.000350992
1850	DUSP8	2.91262	2.95039e-06
339977	LRRC66	2.90883	0.0133448
643847	PGA4	2.90738	0.0161402
5348	FXYD1	2.90321	2.90655e-05
7076	TIMP1	2.90055	6.68697e-07
241	ALOX5AP	2.89805	0.00264807
11314	CD300A	2.89699	0.0240023
2254	FGF9	2.89357	0.000966445
10800	CYSLTR1	2.89312	0.000178451
140609	NEK7	2.89271	7.33962e-07
343637	RSPO4	2.89108	3.22458e-06
1573	CYP2J2	2.89049	0.00928909
101929657	LOC101929657	2.88977	0.00232214
2273	FHL1	2.88958	0.000640538
6744	ITPRID2	2.88947	4.34545e-08
162514	TRPV3	2.88877	4.17606e-06
57575	PCDH10	2.88811	7.6639e-07
83733	SLC25A18	2.8869	0.00213832
100874188	LINC00571	2.88513	0.0164755
11328	FKBP9	2.88156	3.70632e-07
1775	DNASE1L2	2.8811	0.00210107
23024	PDZRN3	2.87823	1.08325e-06
2934	GSN	2.8778	5.55185e-05
105372401	LOC105372401	2.87747	0.00126869
2027	ENO3	2.87486	1.2504e-05
11251	PTGDR2	2.87363	0.000225657
100505812	CARD8-AS1	2.87107	0.00049485
85478	CCDC65	2.87083	0.00747474
201625	DNAH12	2.86891	0.0039993
727936	GXYLT2	2.86875	0.000298682
401115	NICOL1	2.86737	0.0354816
10769	PLK2	2.86555	3.82412e-06
4925	NUCB2	2.86526	2.32652e-07
4593	MUSK	2.86462	0.0262795
57699	CPNE5	2.86308	0.000655056
112267968	LOC112267968	2.86097	0.0258197
200942	KLHDC8B	2.85954	1.97567e-07
79627	OGFRL1	2.85932	6.73317e-05
80212	CCDC92	2.85901	3.57494e-06
1013	CDH15	2.85811	0.000678462
100422737	LINC02532	2.85797	0.00750594
4084	MXD1	2.85759	2.25657e-06
93082	NEURL3	2.85636	0.00328661
374383	NCR3LG1	2.85306	5.4628e-05
25780	RASGRP3	2.85186	1.84768e-06
2791	GNG11	2.85178	2.76288e-06
131377	KLHL40	2.85022	0.00594289
6563	SLC14A1	2.85022	0.00217499
137835	TMEM71	2.84935	0.0128021
11341	SCRG1	2.84871	0.00287154
374864	CCDC178	2.84472	0.00368888
5480	PPIC	2.84422	2.08553e-07
1958	EGR1	2.84022	1.57964e-05
10404	CPQ	2.83493	0.000163807
23371	TNS2	2.83392	0.000590457
643008	SMIM5	2.83312	0.00168827
11099	PTPN21	2.83168	3.2441e-07
26287	ANKRD2	2.83087	0.0167501
348174	CLEC18A	2.83078	0.0164759
79815	NIPAL2	2.82835	8.18806e-05
118429	ANTXR2	2.82815	3.2217e-08
285525	YIPF7	2.82587	0.00137958
100507034	PITRM1-AS1	2.82488	0.000357833
100505696	SH3BP5-AS1	2.82295	3.53192e-05
63947	DMRTC1	2.82237	0.0116673
26687	OR4E1	2.82113	0.0266366
5010	CLDN11	2.81506	9.73605e-06
817	CAMK2D	2.81299	2.52338e-06
929	CD14	2.8105	0.00762535
50650	ARHGEF3	2.81031	2.53101e-05
3017	H2BC5	2.80994	1.32422e-05
55515	ASIC4	2.80956	0.00290495
2313	FLI1	2.80775	2.98186e-06
1908	EDN3	2.80711	0.00138467
283971	CLEC18C	2.8071	0.00798458
440686	H3-7	2.80507	0.00113442
1103	CHAT	2.80496	0.0140384
1514	CTSL	2.80449	1.23442e-07
85474	LBX2	2.80449	0.00104758
3576	CXCL8	2.80423	0.00872795
7422	VEGFA	2.8023	3.9591e-08
23452	ANGPTL2	2.80111	8.45085e-05
89765	RSPH1	2.79703	0.00220394
55742	PARVA	2.795	2.88044e-07
401093	MBNL1-AS1	2.79491	0.000567689
102467147	LINC01948	2.79365	0.000436903
84189	SLITRK6	2.79283	0.010164
2185	PTK2B	2.79216	3.8593e-05
6672	SP100	2.79058	0.000422416
101928858	LINC02997	2.78927	0.029734
79567	RIPOR1	2.78853	4.19752e-07
2919	CXCL1	2.78809	0.00495062
54453	RIN2	2.7866	1.32141e-06
5959	RDH5	2.78586	0.00193449
10117	ENAM	2.78457	0.00241575
440028	LINC02709	2.78389	0.00029722
105378744	LINC01767	2.78351	0.0273289
6101	RP1	2.78257	0.0100927
100885848	PTGES3L	2.78252	0.000532787
5318	PKP2	2.78217	2.95766e-07
56125	PCDHB11	2.78175	0.000251037
634	CEACAM1	2.78094	0.0126771
105369635	MIR200CHG	2.77985	0.0142477
64241	ABCG8	2.77984	0.00424658
2561	GABRB2	2.77785	5.25495e-06
122618	PLD4	2.77779	0.00567179
84225	ZMYND15	2.77713	0.016702
2868	GRK4	2.77682	7.9136e-06
79742	DIPK2B	2.77585	0.0418574
345193	LRIT3	2.77262	0.00691827
646576	HHIP-AS1	2.7722	0.0020153
22915	MMRN1	2.77127	7.02239e-05
1806	DPYD	2.77079	0.00791305
4953	ODC1	2.76955	6.21428e-05
3217	HOXB7	2.76889	0.000164309
7292	TNFSF4	2.76815	0.000426659
100131604	DPP4-DT	2.76535	0.0128527
4868	NPHS1	2.76531	0.00421731
285220	EPHA6	2.76303	0.000309736
730013	ABCC6P2	2.76159	0.00487002
338442	HCAR2	2.7615	0.0297658
57205	ATP10D	2.76136	2.34757e-05
4054	LTBP3	2.75999	3.69281e-07
649	BMP1	2.75779	4.19752e-07
115330	GPR146	2.75602	0.00419068
4046	LSP1	2.75572	0.0020718
100288142	NBPF20	2.75344	2.14957e-05
56255	TMX4	2.74849	8.22445e-07
26507	CNNM1	2.74733	2.0934e-05
1244	ABCC2	2.74674	0.0042489
5446	PON3	2.74603	0.0158045
152007	GLIPR2	2.74348	2.12189e-05
9957	HS3ST1	2.74311	0.000405873
140628	GATA5	2.74216	1.43581e-06
26102	DKFZP434A062	2.74209	0.00597259
113177	IZUMO4	2.74088	0.000452197
153328	SLC25A48	2.73872	0.00215718
64651	CSRNP1	2.73763	1.17202e-06
2625	GATA3	2.73651	1.90377e-06
6274	S100A3	2.7359	0.00695732
8353	H3C6	2.73544	6.73852e-05
8013	NR4A3	2.73412	0.000554839
10846	PDE10A	2.73335	0.000192687
57636	ARHGAP23	2.73319	3.49056e-08
374987	NEXN-AS1	2.73193	0.000317458
2335	FN1	2.7315	5.34665e-05
339929	LPP-AS2	2.73117	0.000571596
4059	BCAM	2.73011	1.88192e-07
767846	PFN1P2	2.72972	0.0128533
8082	SSPN	2.72901	0.000261953
116441	TM4SF18	2.72738	0.00181138
219527	LRRC55	2.72474	3.95614e-05
27283	TINAG	2.7243	0.0332826
2624	GATA2	2.72317	0.000324136
84077	C3orf20	2.72177	0.0028096
10232	MSLN	2.72053	0.00753133
3953	LEPR	2.71921	9.93049e-05
3356	HTR2A	2.71853	0.0197443
434	ASIP	2.71765	0.0294199
924	CD7	2.71762	0.00298013
5468	PPARG	2.71596	0.000974403
221468	TMEM217	2.71356	5.39347e-05
131368	ZPLD1	2.71328	0.00760961
1760	DMPK	2.71312	4.24219e-07
22798	LAMB4	2.71283	0.00785441
84627	ZNF469	2.71192	4.2541e-06
3678	ITGA5	2.71051	2.13944e-07
51661	FKBP7	2.70987	5.60066e-06
23169	SLC35D1	2.70864	2.14867e-05
115584	SLC5A11	2.70575	0.0370157
25976	TIPARP	2.70523	1.88409e-05
6492	SIM1	2.70206	0.00288473
2696	GIPR	2.70035	0.000169444
64332	NFKBIZ	2.70027	1.49738e-06
10981	RAB32	2.69921	1.29262e-05
26471	NUPR1	2.69824	0.000266135
92092	ZC3HAV1L	2.69667	2.02588e-06
3373	HYAL1	2.69666	0.006318
2892	GRIA3	2.69629	2.49728e-05
79870	BAALC	2.69578	2.81091e-05
286336	FAM78A	2.69323	0.00010353
24146	CLDN15	2.69279	0.000997903
151556	GPR155	2.69113	2.37399e-05
1288	COL4A6	2.69073	7.38035e-07
132720	FAM241A	2.6865	2.88453e-06
3200	HOXA3	2.68615	0.0324563
389170	LEKR1	2.68383	0.00353736
148170	CDC42EP5	2.68207	0.00464615
53342	IL17D	2.68191	0.000433636
10110	SGK2	2.68172	0.0271477
8814	CDKL1	2.68158	0.00413559
64577	ALDH8A1	2.67977	0.000277077
101929743	LINC01586	2.67863	0.0389107
346653	GARIN1A	2.67709	0.000207462
23135	KDM6B	2.67704	8.64315e-07
51316	PLAC8	2.67598	4.37943e-05
100506885	LNC-LBCS	2.67252	0.00398369
4929	NR4A2	2.67236	0.000167182
84940	CORO6	2.67189	2.31125e-05
57687	VAT1L	2.6691	0.000337331
100859930	HEIH	2.66792	0.0361005
2642	GCGR	2.66772	0.0282992
368	ABCC6	2.66718	0.00261927
375061	FAM89A	2.66608	6.68697e-07
285848	PNPLA1	2.66605	0.021531
401074	LINC00960	2.6656	0.000110253
3269	HRH1	2.66354	0.000846861
10333	TLR6	2.66244	0.00099891
10742	RAI2	2.66172	0.000664865
283985	FADS6	2.65955	0.00468858
2354	FOSB	2.65923	0.00181119
152048	GOLGA4-AS1	2.65825	2.31871e-05
5337	PLD1	2.65818	0.000668972
4856	CCN3	2.65777	0.0149748
375341	C3orf62	2.65617	2.79004e-05
9350	CER1	2.6552	0.0153607
167838	TXLNB	2.65325	0.000345614
353500	BMP8A	2.64947	0.00484817
92840	REEP6	2.64902	0.000652316
55080	TAPBPL	2.64486	0.000658239
55022	PID1	2.64359	7.5383e-05
23052	ENDOD1	2.64348	4.46013e-06
83716	CRISPLD2	2.63808	0.000140101
23017	FAIM2	2.63784	0.0152645
166336	PRICKLE2	2.63667	1.95819e-06
639	PRDM1	2.63509	0.0293011
9902	MRC2	2.63474	6.10042e-08
352999	C6orf58	2.63332	0.0187334
55335	NIPSNAP3B	2.63309	4.05697e-05
1015	CDH17	2.63261	0.00679385
9052	GPRC5A	2.6316	0.000597542
54898	ELOVL2	2.63109	0.00111256
3083	HGFAC	2.6303	0.000666897
23466	CBX6	2.62981	3.15785e-07
100631383	FAM47E-STBD1	2.62927	0.000105421
105378828	CLCA4-AS1	2.62869	0.000315302
257236	CCDC96	2.62444	0.000220332
375189	PFN4	2.62384	0.00369279
148756	OVAAL	2.6234	0.00426093
284723	SLC25A34	2.6218	0.00863986
9180	OSMR	2.62106	3.29848e-05
168850	ZNF800	2.61931	1.7026e-05
168537	GIMAP7	2.61745	0.0341234
56776	FMN2	2.61514	5.13652e-06
3268	AGFG2	2.61361	8.00068e-05
114898	C1QTNF2	2.61341	0.000652186
101929130	LOC101929130	2.60975	0.0030346
90161	HS6ST2	2.6078	5.99128e-05
284110	GSDMA	2.6077	0.0411762
4784	NFIX	2.60749	2.97797e-05
57512	GPR158	2.60745	0.00188819
22809	ATF5	2.60604	2.03336e-06
312	ANXA13	2.60202	0.0120382
257068	PLCXD2	2.60172	3.85309e-05
2016	EMX1	2.59945	0.00168771
9332	CD163	2.594	0.0114218
1295	COL8A1	2.59352	0.000424495
23705	CADM1	2.59313	8.22445e-07
4504	MT3	2.59294	0.0340612
29091	STXBP6	2.59265	2.11369e-05
1028	CDKN1C	2.59159	8.44288e-05
59269	HIVEP3	2.59122	2.22179e-05
2134	EXTL1	2.58883	5.09021e-05
7431	VIM	2.58851	1.21119e-06
7123	CLEC3B	2.58515	0.00972044
648791	PPP1R3G	2.58483	0.00140531
220296	HEPACAM	2.58241	0.00878871
102724224	LINC01117	2.5794	0.00302679
406913	MIR126	2.57649	0.0418993
647309	GMNC	2.57644	0.00387856
8325	FZD8	2.57569	5.63394e-06
57568	SIPA1L2	2.57518	1.25292e-05
9942	XYLB	2.57506	0.00102801
824	CAPN2	2.57476	2.99197e-07
399717	GATA3-AS1	2.57276	0.0291762
3772	KCNJ15	2.57072	0.00635926
3689	ITGB2	2.56967	0.000802673
2012	EMP1	2.56844	0.00245716
8974	P4HA2	2.56681	1.44892e-07
388	RHOB	2.56645	2.57851e-06
83988	NCALD	2.56634	1.75692e-06
101929340	ESAM-AS1	2.56281	0.0348972
10129	FRY	2.56201	1.21328e-06
1318	SLC31A2	2.56189	7.04e-06
84536	LINC01547	2.56176	0.00147259
83938	LRMDA	2.56033	0.00573038
80127	BBOF1	2.5601	3.74989e-05
157506	RDH10	2.55982	2.4822e-06
83758	RBP5	2.55769	0.00187613
90637	ZFAND2A	2.5576	4.75703e-06
3587	IL10RA	2.55672	0.0446954
10486	CAP2	2.55637	2.74278e-05
139189	DGKK	2.55337	0.000252555
8309	ACOX2	2.55331	0.00170455
196740	VSTM4	2.55279	8.34956e-05
149461	CLDN19	2.54911	0.0308932
2560	GABRB1	2.54689	0.00622877
80069	LINC00574	2.54546	0.0312843
51807	TUBA8	2.54477	0.0033919
390264	OR10G4	2.5409	0.00364475
283807	FBXL22	2.54063	0.00118779
57529	RTL9	2.53819	0.00174304
79998	ANKRD53	2.53627	0.00542649
100144748	KLLN	2.53625	5.67417e-05
100131244	ANKRD63	2.53313	7.78752e-05
4033	IRAG2	2.53148	0.047024
10873	ME3	2.53003	0.000250809
114757	CYGB	2.52924	2.04659e-05
4914	NTRK1	2.5291	0.00244362
646023	ADORA2A-AS1	2.5259	0.0124074
253012	HEPACAM2	2.52463	0.00884196
389119	INKA1	2.52415	0.000111995
144571	A2M-AS1	2.52376	0.00121815
9214	FCMR	2.52367	0.00349444
5272	SERPINB9	2.52354	0.000120271
64167	ERAP2	2.52248	0.00347973
114904	C1QTNF6	2.52004	0.00102041
100128108	UBE2Q2P13	2.51505	0.0123028
641700	ECSCR	2.51503	0.00076901
101928509	LINC02268	2.51363	5.13242e-05
54757	FAM20A	2.51338	2.07153e-05
1489	CTF1	2.51199	0.000339843
84962	AJUBA	2.51192	6.2346e-06
53826	FXYD6	2.51052	8.97375e-07
2059	EPS8	2.50952	7.6639e-07
3563	IL3RA	2.50907	0.0066743
29125	C11orf21	2.50882	0.0126408
50939	IMPG2	2.50683	0.000921892
148398	SAMD11	2.5068	1.72962e-05
101927780	LINC01303	2.50521	0.0381261
677799	SNORA11	2.5042	0.0075126
8515	ITGA10	2.50361	0.00225652
771	CA12	2.50318	0.000484722
23542	MAPK8IP2	2.50245	0.000218658
140862	ISM1	2.5003	0.0146745
255061	TAC4	2.49804	0.0305899
340719	NANOS1	2.49551	0.000221555
6840	SVIL	2.49445	1.38469e-06
6041	RNASEL	2.49431	1.73606e-05
389332	SMIM32	2.49341	0.00258098
100287482	SMKR1	2.49289	0.0203594
816	CAMK2B	2.49186	8.20262e-05
7075	TIE1	2.49052	0.000779031
6674	SPAG1	2.49018	0.00277129
3560	IL2RB	2.48983	0.000611699
79925	SPEF2	2.48897	0.000384737
431707	LHX8	2.48694	0.00907184
64081	PBLD	2.48616	2.83814e-05
4091	SMAD6	2.48343	3.2441e-07
3400	ID4	2.48298	8.80824e-07
2859	GPR35	2.48278	0.00264778
254102	EHBP1L1	2.48254	2.39446e-05
6038	RNASE4	2.48081	0.0288788
55800	SCN3B	2.4804	1.82666e-05
3675	ITGA3	2.47987	1.36797e-06
10673	TNFSF13B	2.47962	0.00364459
252995	FNDC5	2.47849	0.00089125
6237	RRAS	2.47809	3.97369e-06
100507334	LOC100507334	2.47731	0.017362
440300	LOC440300	2.47724	0.00125037
23541	SEC14L2	2.47712	0.00396304
9961	MVP	2.4767	0.00755513
729723	DNAJC27-AS1	2.4741	0.0165958
29952	DPP7	2.47169	2.86762e-07
574407	OBSCN-AS1	2.47008	8.42335e-05
143425	SYT9	2.46807	1.39805e-05
129607	CMPK2	2.46589	0.00236814
654	BMP6	2.46384	3.6311e-05
51378	ANGPT4	2.46376	0.00297708
6584	SLC22A5	2.4628	0.000846373
645811	CCDC154	2.46173	0.0015554
10468	FST	2.46173	8.80509e-07
5029	P2RY2	2.46109	0.00017769
202374	STK32A	2.46102	0.000845765
9829	DNAJC6	2.46064	1.3523e-06
1358	CPA2	2.46052	0.020892
721	C4B	2.45995	5.5628e-05
57509	MTUS1	2.45315	9.45139e-06
23368	PPP1R13B	2.45144	0.000171731
3899	AFF3	2.44855	1.95346e-05
57165	GJC2	2.44799	0.00102801
3283	HSD3B1	2.44695	0.049653
51339	DACT1	2.43998	4.14891e-05
286122	LY6S-AS1	2.43774	0.00103481
5627	PROS1	2.43594	2.43992e-07
154442	BVES-AS1	2.43593	0.0139166
118491	CFAP70	2.43473	0.000815241
100506688	LINC02982	2.43454	0.000648307
558	AXL	2.43366	2.88044e-07
113235	SLC46A1	2.43304	7.09536e-05
5533	PPP3CC	2.42941	2.90491e-06
100130522	PARD6G-AS1	2.42931	0.0315488
23621	BACE1	2.42928	7.29355e-06
9355	LHX2	2.42796	0.000213538
10608	MXD4	2.42653	9.16882e-06
91947	ARRDC4	2.42483	0.00038418
8706	B3GALNT1	2.42373	0.000203356
101927215	LINC01266	2.42126	0.00913221
[truncated: 9,177 more rows]

## Sheet: ST4. WT CM diffn GSEA GO-BP
Suppl Table 4. GSEA analysis in GO-BP database for the comparison of GATA4 WT CMs to GATA4 WT iPSCs
ONTOLOGY	ID	Description	setSize	NES	p.adjust	rank	leading_edge	core_enrichment
BP	GO:0030239	myofibril assembly	69	2.4533	1.77348e-15	1360	tags=55%, list=8%, signal=51%	MYPN/NKX2-5/LMOD2/ACTA1/MYOZ2/MYH7/MYH6/TNNT2/SYNPO2L/ACTC1/ANKRD1/ACTN2/CSRP3/TTN/BMP10/LDB3/MYL2/KLHL41/MYLK3/TMOD1/TCAP/NEBL/PGM5/EDN1/FLNC/PDGFRB/LMOD3/NRAP/ADPRHL1/LMOD1/MYL9/FHOD3/PDGFRA/PROX1/TPM1/TNNT3/CAPN3/CSRP1
BP	GO:0055002	striated muscle cell development	71	2.44082	2.60432e-15	1360	tags=54%, list=8%, signal=50%	MYPN/NKX2-5/LMOD2/ACTA1/MYOZ2/MYH7/MYH6/TNNT2/SYNPO2L/ACTC1/ANKRD1/ACTN2/CSRP3/TTN/BMP10/LDB3/MYL2/KLHL41/MYLK3/TMOD1/TCAP/NEBL/PGM5/EDN1/FLNC/PDGFRB/LMOD3/NRAP/ADPRHL1/LMOD1/MYL9/FHOD3/PDGFRA/PROX1/TPM1/TNNT3/CAPN3/CSRP1
BP	GO:0035051	cardiocyte differentiation	143	2.40501	9.26793e-19	1846	tags=46%, list=11%, signal=42%	NKX2-5/RARB/NKX2-6/TBX18/GATA4/GATA6/TBX2/MYH6/ALPK2/HAND2/ACTC1/LRRC10/WT1/ACTN2/CSRP3/IRX3/IGF1/TTN/SOX17/VCAM1/DKK1/BMP10/MYL2/BMP2/SLC8A1/ASB2/INHBA/MYLK3/RGS4/TWIST1/TCAP/NEBL/MYOCD/EDN1/AKAP6/PDGFRB/BVES/TGFB2/SORBS2/NRAP/SOX6/ADPRHL1/FOLR1/GPER1/MYO18B/FHOD3/KCNJ8/ALPK3/GREM1/PRICKLE1/EDNRA/PDGFRA/PROX1/MEIS1/FHL2/TGFBR3/ISL1/MEF2C/CITED2/TGFB1/SGCD/SYNE1/PDLIM5/BMP4/KDM6B/VEGFA
BP	GO:0055007	cardiac muscle cell differentiation	112	2.39893	4.95112e-16	1846	tags=48%, list=11%, signal=43%	NKX2-5/RARB/NKX2-6/TBX18/GATA4/GATA6/MYH6/ALPK2/ACTC1/LRRC10/WT1/ACTN2/CSRP3/IRX3/IGF1/TTN/DKK1/BMP10/MYL2/BMP2/SLC8A1/ASB2/MYLK3/RGS4/TCAP/NEBL/MYOCD/EDN1/AKAP6/PDGFRB/BVES/SORBS2/NRAP/SOX6/ADPRHL1/MYO18B/FHOD3/KCNJ8/ALPK3/GREM1/PRICKLE1/PDGFRA/PROX1/MEIS1/FHL2/ISL1/MEF2C/TGFB1/SGCD/SYNE1/PDLIM5/BMP4/KDM6B/VEGFA
BP	GO:0055013	cardiac muscle cell development	76	2.38077	2.33759e-13	1846	tags=53%, list=11%, signal=47%	NKX2-5/NKX2-6/TBX18/GATA4/MYH6/ALPK2/ACTC1/LRRC10/ACTN2/CSRP3/IGF1/TTN/BMP10/MYL2/SLC8A1/ASB2/MYLK3/RGS4/TCAP/NEBL/EDN1/AKAP6/PDGFRB/BVES/SORBS2/NRAP/ADPRHL1/MYO18B/FHOD3/ALPK3/PRICKLE1/PDGFRA/PROX1/MEIS1/FHL2/ISL1/SGCD/PDLIM5/BMP4/VEGFA
BP	GO:0055006	cardiac cell development	82	2.37429	3.46264e-13	1846	tags=51%, list=11%, signal=46%	NKX2-5/NKX2-6/TBX18/GATA4/MYH6/ALPK2/ACTC1/LRRC10/ACTN2/CSRP3/IGF1/TTN/BMP10/MYL2/SLC8A1/ASB2/INHBA/MYLK3/RGS4/TCAP/NEBL/EDN1/AKAP6/PDGFRB/BVES/SORBS2/NRAP/ADPRHL1/MYO18B/FHOD3/ALPK3/PRICKLE1/PDGFRA/PROX1/MEIS1/FHL2/TGFBR3/ISL1/SGCD/PDLIM5/BMP4/VEGFA
BP	GO:0048738	cardiac muscle tissue development	221	2.3625	2.68472e-24	1846	tags=44%, list=11%, signal=40%	NKX2-5/TNNI1/RARB/NKX2-6/NPPA/NPPB/TBX18/MYBPC3/HAND1/GATA4/GATA6/MYL7/TBX2/MYL3/MYH7/RBP4/MYH6/TNNT2/ALPK2/PLN/BMP5/TBX20/ACTC1/TNNC1/LRRC10/JPH2/ANKRD1/WT1/ACTN2/CSRP3/IRX3/IGF1/TTN/DKK1/BMP10/MYL2/BMP2/SLC8A1/ASB2/ZFPM2/MYLK3/RGS4/TCAP/GJA5/NEBL/ALDH1A2/HOPX/MYOCD/EDN1/AKAP6/PDGFRB/POU4F1/BVES/TGFB2/SORBS2/NRAP/WNT2/ERBB4/SOX6/ADPRHL1/DLL4/MYO18B/FHOD3/KCNJ8/ALPK3/GREM1/MSX2/PRICKLE1/EDNRA/MSX…
BP	GO:0014706	striated muscle tissue development	238	2.33149	4.64366e-24	1846	tags=43%, list=11%, signal=39%	NKX2-5/TNNI1/RARB/NKX2-6/NPPA/NPPB/TBX18/MYBPC3/HAND1/GATA4/GATA6/MYL7/TBX2/MYL3/MYH7/RBP4/MYH6/TNNT2/ALPK2/PLN/BMP5/TBX20/ACTC1/TNNC1/LRRC10/JPH2/ANKRD1/WT1/ACTN2/CSRP3/IRX3/IGF1/TTN/DKK1/BMP10/MYL2/BMP2/SLC8A1/ASB2/ZFPM2/MYLK3/RGS4/LOX/TWIST1/TCAP/GJA5/NEBL/PGM5/ALDH1A2/HOPX/MYOCD/EDN1/AKAP6/PDGFRB/POU4F1/BVES/TGFB2/SORBS2/NRAP/WNT2/ERBB4/SOX6/ADPRHL1/DLL4/MYO18B/FHOD3/KCNJ8/ALPK3/GREM1/MSX2/PR…
BP	GO:0055008	cardiac muscle tissue morphogenesis	60	2.30322	4.65459e-11	1666	tags=57%, list=10%, signal=51%	NKX2-5/TNNI1/MYBPC3/HAND1/MYL3/MYH7/MYH6/TNNT2/TBX20/ACTC1/TNNC1/ANKRD1/TTN/BMP10/MYL2/BMP2/ZFPM2/TCAP/POU4F1/TGFB2/WNT2/DLL4/EDNRA/PROX1/TPM1/LRP2/ENG/TGFBR3/NOG/ISL1/S1PR1/TGFB1/RYR2/PKP2
BP	GO:0060415	muscle tissue morphogenesis	69	2.28638	1.142e-10	1666	tags=54%, list=10%, signal=49%	NKX2-5/TNNI1/MYBPC3/HAND1/MYL3/MYH7/MYH6/TNNT2/TBX20/ACTC1/TNNC1/COL3A1/ANKRD1/TTN/BMP10/MYL2/BMP2/ZFPM2/TCAP/POU4F1/FZD1/TGFB2/WNT2/DLL4/EDNRA/PROX1/TPM1/LRP2/ENG/TGFBR3/NOG/ISL1/S1PR1/EFEMP2/TGFB1/RYR2/PKP2
BP	GO:0055001	muscle cell development	176	2.27594	2.90139e-17	2647	tags=45%, list=15%, signal=39%	MYPN/NKX2-5/NKX2-6/TBX18/GATA4/LMOD2/ACTA1/MYOZ2/MYH7/MYH6/TNNT2/ALPK2/SYNPO2L/ACTC1/LRRC10/ANKRD1/ACTN2/CSRP3/IGF1/TTN/BMP10/LDB3/MYL2/SLC8A1/ASB2/KLHL41/MYLK3/TMOD1/RGS4/LOX/TCAP/NEBL/PGM5/EDN1/AKAP6/FLNC/PDGFRB/LMOD3/BVES/SORBS2/NRAP/ADPRHL1/MYO18B/LMOD1/MYL9/FHOD3/ALPK3/RCAN1/PRICKLE1/EDNRA/WFIKKN2/PDGFRA/PROX1/TPM1/MEIS1/KLHL40/ENG/TNNT3/FHL2/CAPN3/CAV2/ISL1/CSRP1/EFEMP2/NFATC2/SGCD/PDLIM5/B…
BP	GO:0051146	striated muscle cell differentiation	269	2.24838	6.32097e-21	2190	tags=39%, list=12%, signal=34%	MYPN/NKX2-5/RARB/NKX2-6/TBX18/GATA4/GATA6/LMOD2/ACTA1/MYOZ2/SMYD1/MYH7/MYH6/TNNT2/POPDC2/ALPK2/SYNPO2L/IGF2/ACTC1/LRRC10/ANKRD1/WT1/ACTN2/CSRP3/IRX3/IGF1/TTN/DKK1/BMP10/LDB3/MYL2/BMP2/SLC8A1/ASB2/KLHL41/MYLK3/TMOD1/RGS4/TCAP/NEBL/PGM5/AVPR1A/HOPX/MYOCD/EDN1/CYP26B1/AKAP6/FLNC/RBM24/PDGFRB/LMOD3/IGFBP5/BVES/ADAM12/POPDC3/ADAMTS15/SORBS2/NRAP/SOX6/ADPRHL1/TMEM119/ADAMTS5/MYO18B/LMOD1/MYL9/FHOD3/KCN…
BP	GO:0010927	cellular component assembly involved in morphogenesis	118	2.24344	2.24309e-12	1428	tags=37%, list=8%, signal=34%	MYPN/NKX2-5/LMOD2/ACTA1/MYOZ2/MYH7/MYH6/TNNT2/SYNPO2L/PLN/IHH/ACTC1/ANKRD1/ACTN2/CSRP3/TTN/BMP10/LDB3/MYL2/KLHL41/MYLK3/TMOD1/TCAP/NEBL/PGM5/EDN1/FLNC/PDGFRB/LMOD3/NRAP/ADPRHL1/LMOD1/MYL9/FHOD3/CCDC42/PDGFRA/PROX1/TPM1/TNNT3/PMP22/GARIN1A/CAPN3/CSRP1/PFN4
BP	GO:0003229	ventricular cardiac muscle tissue development	58	2.23941	4.77166e-09	1666	tags=52%, list=10%, signal=47%	NKX2-5/TNNI1/MYBPC3/HAND1/MYL3/MYH7/MYH6/TNNT2/TNNC1/IRX3/BMP10/MYL2/ZFPM2/HOPX/POU4F1/TGFB2/DLL4/KCNJ8/EDNRA/PROX1/TPM1/ADAMTS9/LRP2/ENG/TGFBR3/NOG/ISL1/TGFB1/RYR2/PKP2
BP	GO:0003206	cardiac chamber morphogenesis	124	2.23243	2.85494e-12	2590	tags=53%, list=15%, signal=46%	NKX2-5/TNNI1/MYBPC3/HAND1/GATA4/GATA6/TBX2/MYL3/MYH7/RBP4/MYH6/TNNT2/BMP5/HAND2/TBX20/TNNC1/BMP10/FOXF1/MYL2/BMP2/NRP1/ZFPM2/APLNR/TEK/WNT11/POU4F1/SLIT3/FZD1/TGFB2/WNT2/ADPRHL1/DLL4/MSX2/EDNRA/PROX1/TPM1/LRP2/ENG/FHL2/SMARCD3/TGFBR3/NOG/ISL1/MEF2C/CITED2/TGFB1/RYR2/SLIT2/CCN1/PKP2/SMAD6/CPE/BMP4/GATA3/PARVA/NRG1/HEYL/TBX3/SEMA3C/ADGRG6/DHRS3/TNNI3/ADAMTS1/ZFPM1/EGLN1/FZD2
BP	GO:0055010	ventricular cardiac muscle tissue morphogenesis	47	2.23219	1.52266e-08	1666	tags=55%, list=10%, signal=50%	NKX2-5/TNNI1/MYBPC3/HAND1/MYL3/MYH7/MYH6/TNNT2/TNNC1/BMP10/MYL2/ZFPM2/POU4F1/TGFB2/DLL4/EDNRA/PROX1/TPM1/LRP2/ENG/TGFBR3/NOG/ISL1/TGFB1/RYR2/PKP2
BP	GO:0045214	sarcomere organization	43	2.22143	2.59571e-08	1360	tags=53%, list=8%, signal=49%	MYPN/LMOD2/MYOZ2/MYH7/MYH6/TNNT2/SYNPO2L/ANKRD1/ACTN2/CSRP3/TTN/BMP10/LDB3/MYLK3/TCAP/EDN1/FLNC/FHOD3/PROX1/TPM1/TNNT3/CAPN3/CSRP1
BP	GO:0048644	muscle organ morphogenesis	75	2.21843	2.35834e-09	1666	tags=51%, list=10%, signal=46%	NKX2-5/TNNI1/MYBPC3/HAND1/MYL3/MYH7/MYH6/TNNT2/TBX20/ACTC1/TNNC1/COL3A1/ANKRD1/TTN/BMP10/MYL2/BMP2/ZFPM2/TCAP/POU4F1/FZD1/TGFB2/WNT2/DLL4/EDNRA/PROX1/TPM1/LRP2/ENG/TGFBR3/NOG/ISL1/S1PR1/EFEMP2/TGFB1/RYR2/ARID5B/PKP2
BP	GO:0060537	muscle tissue development	392	2.1929	2.52231e-26	2155	tags=37%, list=12%, signal=33%	NKX2-5/TNNI1/RARB/NKX2-6/NPPA/NPPB/TBX18/MYBPC3/HAND1/GATA4/GATA6/MYL7/TBX2/ACTA1/MYOZ2/MYL3/SMYD1/MYH7/RBP4/MYH6/TNNT2/POPDC2/ALPK2/PLN/IHH/BMP5/IGF2/OSR1/TBX20/ACTC1/TNNC1/LRRC10/JPH2/COL3A1/ANKRD1/WT1/ACTN2/CSRP3/TCF21/IRX3/IGF1/TTN/DKK1/BMP10/MYL2/ITGA8/BMP2/SLC8A1/ASB2/KLHL41/ZFPM2/NR2F2/MYLK3/RGS4/LOX/TWIST1/TCAP/GJA5/NEBL/MYOM1/PGM5/HLX/ALDH1A2/HOPX/MYOCD/EDN1/PITX1/CYP26B1/AKAP6/RBM24/PDG…
BP	GO:0055003	cardiac myofibril assembly	19	2.192	5.08239e-08	943	tags=74%, list=5%, signal=70%	NKX2-5/ACTC1/CSRP3/TTN/MYL2/MYLK3/TCAP/NEBL/PDGFRB/NRAP/ADPRHL1/FHOD3/PDGFRA/PROX1
BP	GO:0060047	heart contraction	220	2.17347	8.72508e-16	2537	tags=41%, list=14%, signal=35%	HSPB7/NKX2-5/TNNI1/NPPA/TBX18/MYBPC3/GATA4/GATA6/MYL7/TBX2/MYL3/MYH7/MYL4/MYH6/TNNT2/POPDC2/PLN/AGT/ACTC1/TNNC1/TRDN/CSRP3/IRX3/CORIN/TTN/BMP10/MYL2/KCNA5/CHRM2/SLC8A1/KCNJ5/RGS4/TCAP/GJA5/AVPR1A/HOPX/EDN1/DES/ADRA1B/BVES/TGFB2/EPAS1/KCND3/HRC/SNTA1/KCNJ8/CACNA1C/EDNRA/CYP2J2/KCNJ3/TPM1/HBEGF/SLC8A3/ATP2B2/CTNNA3/S100A1/SPX/ISL1/HCN4/DRD2/SGCG/CACNB2/KCNE1/FXYD1/RYR2/SCN2B/DMPK/GSN/PKP2/ADCY10/TN…
BP	GO:0007586	digestion	102	2.16955	1.04652e-09	2382	tags=47%, list=14%, signal=41%	APOA4/APOA1/RBP4/ENPP7/VIL1/APOA2/SOAT2/AKR1D1/AQP1/FABP1/MOGAT2/SLC5A1/MUC6/SPINK1/NPC1L1/PRAP1/ABCG5/SI/GCNT3/TFF2/PRSS1/SLC2A5/AKR1C2/PRSS2/TLR4/FGF10/AKR1C1/TFF1/PPARGC1A/SERPINA3/ABCG8/PGA4/FABP2/UCN2/SST/TYMP/PNLIPRP2/HAMP/CAPN9/CYP8B1/CD36/PTGER3/SLC22A5/IL10RA/SLC46A1/PBLD/TLR9/PGA5
BP	GO:0042692	muscle cell differentiation	365	2.16729	1.16603e-22	2032	tags=33%, list=12%, signal=30%	MYPN/NKX2-5/RARB/NKX2-6/TMEM204/TBX18/GATA4/GATA6/TBX2/LMOD2/ACTA1/MYOZ2/SMYD1/LAMA2/MYH7/PRDM6/MYH6/TNNT2/POPDC2/ALPK2/SYNPO2L/IGF2/ACTC1/LRRC10/ANKRD1/WT1/ACTN2/CSRP3/IRX3/IGF1/TTN/DKK1/BMP10/FOXF1/LDB3/MYL2/ITGA8/BMP2/SLC8A1/ASB2/KLHL41/APLNR/MYLK3/TMOD1/RGS4/LOX/TCAP/NEBL/PGM5/AVPR1A/HOPX/MYOCD/EDN1/CYP26B1/AKAP6/FLNC/RBM24/PDGFRB/LMOD3/IGFBP5/BVES/ADAM12/NPNT/POPDC3/ADAMTS15/SORBS2/NRAP/SOX6…
BP	GO:0003208	cardiac ventricle morphogenesis	70	2.15271	4.05065e-08	2314	tags=54%, list=13%, signal=47%	NKX2-5/TNNI1/MYBPC3/HAND1/GATA4/MYL3/MYH7/MYH6/TNNT2/HAND2/TBX20/TNNC1/BMP10/FOXF1/MYL2/ZFPM2/POU4F1/TGFB2/DLL4/EDNRA/PROX1/TPM1/LRP2/ENG/SMARCD3/TGFBR3/NOG/ISL1/MEF2C/TGFB1/RYR2/PKP2/CPE/GATA3/NRG1/HEYL/SEMA3C/TNNI3
BP	GO:0003015	heart process	230	2.14947	9.58272e-16	2628	tags=40%, list=15%, signal=34%	HSPB7/NKX2-5/TNNI1/NPPA/TBX18/MYBPC3/GATA4/GATA6/MYL7/TBX2/MYL3/MYH7/MYL4/MYH6/TNNT2/POPDC2/PLN/AGT/ACTC1/TNNC1/TRDN/CSRP3/IRX3/CORIN/TTN/BMP10/MYL2/KCNA5/CHRM2/SLC8A1/KCNJ5/RGS4/TCAP/GJA5/AVPR1A/HOPX/EDN1/DES/ADRA1B/BVES/TGFB2/EPAS1/KCND3/HRC/SNTA1/KCNJ8/CACNA1C/EDNRA/CYP2J2/KCNJ3/TPM1/HBEGF/SLC8A3/ATP2B2/CTNNA3/S100A1/SPX/ISL1/HCN4/DRD2/SGCG/CACNB2/KCNE1/FXYD1/RYR2/SCN2B/DMPK/GSN/PKP2/ADCY10/TN…
BP	GO:0008016	regulation of heart contraction	186	2.14301	3.95959e-13	2603	tags=42%, list=15%, signal=36%	HSPB7/NKX2-5/NPPA/TBX18/GATA4/TBX2/MYL3/MYH7/MYL4/MYH6/TNNT2/POPDC2/PLN/AGT/TRDN/CSRP3/IRX3/CORIN/BMP10/MYL2/KCNA5/CHRM2/SLC8A1/KCNJ5/RGS4/GJA5/AVPR1A/HOPX/EDN1/DES/ADRA1B/BVES/TGFB2/EPAS1/KCND3/HRC/SNTA1/KCNJ8/CACNA1C/EDNRA/CYP2J2/KCNJ3/TPM1/HBEGF/SLC8A3/ATP2B2/CTNNA3/S100A1/SPX/ISL1/HCN4/DRD2/CACNB2/KCNE1/FXYD1/RYR2/SCN2B/DMPK/PKP2/ADCY10/TNNI3K/CAMK2D/CACNA1D/ACE2/UCN/EDN3/SLC1A1/ATP2B4/CASQ2/…
BP	GO:0003205	cardiac chamber development	164	2.13501	1.02983e-11	2603	tags=45%, list=15%, signal=38%	NKX2-5/TNNI1/MYBPC3/HAND1/GATA4/GATA6/TBX2/MYL3/MYH7/RBP4/MYH6/TNNT2/BMP5/HAND2/TBX20/TNNC1/BMP10/FOXF1/MYL2/BMP2/NRP1/ZFPM2/APLNR/TEK/WNT11/HOXA13/GJA5/MYOCD/POU4F1/SLIT3/FZD1/TGFB2/WNT2/ADPRHL1/DLL4/GREB1L/KCNJ8/MSX2/EDNRA/PROX1/TPM1/LRP2/ENG/FHL2/SMARCD3/TGFBR3/NOG/ISL1/MEF2C/PRDM1/CITED2/TGFB1/RYR2/SLIT2/CCN1/PKP2/SMAD6/CPE/BMP4/GATA3/PARVA/NRG1/HEYL/TBX3/SEMA3C/ADGRG6/DHRS3/TNNI3/ADAMTS1/ZFP…
BP	GO:0014897	striated muscle hypertrophy	79	2.12728	3.1917e-08	2113	tags=41%, list=12%, signal=36%	NPPA/GATA4/GATA6/TRIM63/MLIP/MYH7/MYH6/AGT/HAND2/CSRP3/IGF1/TTN/BMP10/RGS4/TCAP/EDN1/AKAP6/IGFBP5/SORBS2/IL6ST/MEIS1/TRPC3/LMCD1/PPARG/RYR2/ADCY10/CAMK2D/PDLIM5/HTR2B/GATA5/NR4A3/ATP2B4
BP	GO:0014896	muscle hypertrophy	80	2.12428	2.77168e-08	2113	tags=40%, list=12%, signal=35%	NPPA/GATA4/GATA6/TRIM63/MLIP/MYH7/MYH6/AGT/HAND2/CSRP3/IGF1/TTN/BMP10/RGS4/TCAP/EDN1/AKAP6/IGFBP5/SORBS2/IL6ST/MEIS1/TRPC3/LMCD1/PPARG/RYR2/ADCY10/CAMK2D/PDLIM5/HTR2B/GATA5/NR4A3/ATP2B4
BP	GO:0003007	heart morphogenesis	252	2.11621	2.38809e-15	2763	tags=43%, list=16%, signal=37%	NKX2-5/TNNI1/MYBPC3/HAND1/GATA4/GATA6/TBX2/MYL3/MYH7/RBP4/MYH6/TNNT2/ALPK2/SYNPO2L/IHH/BMP5/HAND2/TBX20/ACTC1/TNNC1/ANKRD1/TTN/SOX17/DKK1/BMP10/FOXF1/MYL2/BMP2/ASB2/NRP1/ZFPM2/APLNR/TEK/WNT11/TWIST1/TCAP/GJA5/RBM20/MICAL2/ALDH1A2/SNAI2/EDN1/COL2A1/POU4F1/SLIT3/FLRT2/FZD1/TGFB2/WNT2/ACVRL1/ADPRHL1/DLL4/FOLR1/ADAMTS5/KCNJ8/MSX2/DLC1/PRICKLE1/EDNRA/MSX1/PROX1/COL5A1/TPM1/LRP2/ENG/FHL2/SMARCD3/TGFBR3…
BP	GO:0003300	cardiac muscle hypertrophy	78	2.1096	5.6823e-08	2113	tags=40%, list=12%, signal=35%	NPPA/GATA4/GATA6/TRIM63/MLIP/MYH7/MYH6/AGT/HAND2/CSRP3/IGF1/TTN/BMP10/RGS4/TCAP/EDN1/AKAP6/SORBS2/IL6ST/MEIS1/TRPC3/LMCD1/PPARG/RYR2/ADCY10/CAMK2D/PDLIM5/HTR2B/GATA5/NR4A3/ATP2B4
BP	GO:0051216	cartilage development	188	2.10695	1.67962e-12	3179	tags=49%, list=18%, signal=40%	RARB/HAND1/IHH/BMP5/HAND2/OSR1/GDF6/COL3A1/BGN/HOXB3/GDF2/BMP10/BMP2/CCN4/MGP/RSPO2/WNT11/COL1A1/PRRX1/FRZB/SNAI2/EDN1/PITX1/COL2A1/TGFBI/OGN/UNCX/ACVRL1/SOX6/GREM1/MSX2/MSX1/PKDCC/CCN2/ECM1/ZEB1/PTHLH/CSGALNACT1/ZBTB16/GHR/BMP8A/NOG/WNT2B/MEF2C/CER1/CHI3L1/FGF9/BMP8B/HOXC4/FOSL2/HYAL1/TGFB1/RUNX2/NFATC2/FGF18/MAF/MATN1/TIMP1/HOXA3/CCN1/CCN3/PTH1R/CD44/BMP4/GDF5/HYAL3/GATA3/LTBP3/CHRDL2/BMP1/WNT1…
BP	GO:1903522	regulation of blood circulation	228	2.10585	6.57396e-14	2537	tags=39%, list=14%, signal=33%	HSPB7/NKX2-5/NPPA/TBX18/GATA4/TBX2/MYL3/MYH7/MYL4/MYH6/TNNT2/POPDC2/PLN/AGT/TRDN/CSRP3/FGA/FGB/IRX3/FGG/CORIN/BMP10/MYL2/KCNA5/CHRM2/SLC8A1/KCNJ5/RGS4/AGTR1/GJA5/AVPR1A/HOPX/EDN1/DES/ADRA1B/BDKRB2/MTNR1B/BVES/TGFB2/EPAS1/KCND3/HTR2A/HRC/SNTA1/KCNJ8/CACNA1C/EDNRA/CYP2J2/KCNJ3/TPM1/HBEGF/CYSLTR1/SLC8A3/ATP2B2/CTNNA3/S100A1/SPX/ADRA1D/ISL1/HCN4/HRH1/DRD2/CACNB2/KCNE1/FXYD1/RYR2/SCN2B/DMPK/PKP2/ADCY1…
BP	GO:0072132	mesenchyme morphogenesis	56	2.10201	9.46741e-07	2350	tags=50%, list=13%, signal=43%	TBX2/ACTA1/BMP5/OSR1/TBX20/ACTC1/FOXF1/BMP2/ACTA2/APLNR/WNT11/TWIST1/SNAI2/TGFB2/ACVRL1/ADAMTS5/MSX2/MSX1/ENG/ACTG2/NOG/ISL1/LEF1/GATA5/HEYL/TMEM100/TBX3/DCHS1
BP	GO:0043500	muscle adaptation	93	2.09778	1.21557e-07	2357	tags=39%, list=13%, signal=34%	TNNI1/NPPA/GATA6/TRIM63/ACTA1/MYOZ2/MLIP/MYH7/MYH6/AGT/HAND2/TNNC1/IGF1/BMP10/RGS4/TCAP/EDN1/AKAP6/SGCA/IGFBP5/GATM/IL6ST/TRPC3/FBXO32/LMCD1/PPARG/CAMK2B/IL1B/GSN/ADCY10/CAMK2D/GATA5/NR4A3/ATP2B4/CASQ1/TNFRSF1B
BP	GO:0014888	striated muscle adaptation	40	2.09257	5.33485e-06	1643	tags=42%, list=9%, signal=39%	TNNI1/NPPA/GATA6/TRIM63/ACTA1/MYOZ2/MLIP/MYH7/MYH6/TNNC1/BMP10/TCAP/IGFBP5/TRPC3/PPARG/CAMK2B/GSN
BP	GO:0048844	artery morphogenesis	68	2.08741	4.07846e-07	1846	tags=44%, list=11%, signal=40%	TBX2/HAND2/COL3A1/APOB/FOXF1/NRP1/ANGPTL3/WNT11/PRRX1/HOXA13/GJA5/MYOCD/EDN1/PDGFRB/TGFB2/ACVRL1/DLL4/FOLR1/ADGRF5/EDNRA/PROX1/ADAMTS9/LRP2/ENG/NOG/EFEMP2/PRDM1/CITED2/BMP4/VEGFA
BP	GO:0003231	cardiac ventricle development	124	2.08089	1.57276e-08	2603	tags=46%, list=15%, signal=39%	NKX2-5/TNNI1/MYBPC3/HAND1/GATA4/MYL3/MYH7/MYH6/TNNT2/HAND2/TBX20/TNNC1/BMP10/FOXF1/MYL2/ZFPM2/APLNR/WNT11/HOXA13/GJA5/MYOCD/POU4F1/SLIT3/FZD1/TGFB2/DLL4/GREB1L/EDNRA/PROX1/TPM1/LRP2/ENG/SMARCD3/TGFBR3/NOG/ISL1/MEF2C/PRDM1/CITED2/TGFB1/RYR2/SLIT2/CCN1/PKP2/SMAD6/CPE/BMP4/GATA3/NRG1/HEYL/TBX3/SEMA3C/TNNI3/ZFPM1/EGLN1/FZD2/TMEM65
BP	GO:0060840	artery development	98	2.08013	9.93482e-08	1846	tags=38%, list=11%, signal=34%	TBX2/HAND2/COL3A1/APOB/FOXF1/NRP1/APLNR/ANGPTL3/WNT11/LOX/PRRX1/HOXA13/GJA5/MYOCD/EDN1/PDGFRB/TGFB2/ACVRL1/DLL4/FOLR1/ADGRF5/PRICKLE1/EDNRA/PROX1/ADAMTS9/LRP2/ENG/SHH/NOG/DDIT3/EFEMP2/PRDM1/CITED2/NKX3-1/SMAD6/BMP4/VEGFA
BP	GO:0031032	actomyosin structure organization	198	2.08006	6.33997e-12	1363	tags=27%, list=8%, signal=25%	MYPN/NKX2-5/APOA1/LMOD2/ACTA1/MYOZ2/MYH7/MYH6/TNNT2/SYNPO2L/ACTC1/ANKRD1/ACTN2/CSRP3/TTN/BMP10/LDB3/MYL2/SERPINF2/KLHL41/NRP1/MYLK3/TMOD1/WNT11/TCAP/FRMD3/NEBL/PGM5/EDN1/FLNC/PDGFRB/ZEB2/LMOD3/LIMCH1/ARHGAP6/NRAP/ADPRHL1/MYO18B/LMOD1/MYL9/FHOD3/RGCC/DLC1/CNN1/PDGFRA/PROX1/CCN2/TPM1/TNNT3/TGFB3/CAPN3/CSRP1/S1PR1
BP	GO:0022600	digestive system process	85	2.07744	3.14873e-07	2373	tags=42%, list=14%, signal=37%	APOA4/APOA1/RBP4/ENPP7/VIL1/APOA2/SOAT2/AQP1/FABP1/MOGAT2/SLC5A1/MUC6/SPINK1/NPC1L1/PRAP1/ABCG5/GCNT3/TFF2/SLC2A5/TLR4/FGF10/AKR1C1/TFF1/SERPINA3/ABCG8/FABP2/TYMP/HAMP/CYP8B1/CD36/PTGER3/SLC22A5/IL10RA/SLC46A1/PBLD/TLR9
BP	GO:0001570	vasculogenesis	82	2.07534	5.7962e-07	3233	tags=51%, list=18%, signal=42%	NTRK2/NKX2-5/TBX20/WT1/SOX17/GDF2/FOXF1/NRP1/ZFPM2/APLNR/HOXA13/MYOCD/CD34/PDGFRB/MYO18B/ACKR3/ENG/TGFBR3/SHH/CITED2/TGFB1/AMOT/TIPARP/CEACAM1/RRAS/VEGFA/RIN2/EMP2/ITGAV/TMEM100/TNNI3/TIE1/ITGB8/JUNB/KDR/HAS2/RAMP2/ASB4/ADM/TGFBR2/XDH/ZFP36L1
BP	GO:0061437	renal system vasculature development	29	2.07506	1.19248e-05	1838	tags=59%, list=10%, signal=53%	OSR1/WT1/AQP1/TCF21/ACTA2/NRP1/TEK/CD34/PDGFRB/PECAM1/ITGB3/ANGPT2/EDNRA/PDGFRA/PDGFD/BMP4/EGR1
BP	GO:0061440	kidney vasculature development	29	2.07506	1.19248e-05	1838	tags=59%, list=10%, signal=53%	OSR1/WT1/AQP1/TCF21/ACTA2/NRP1/TEK/CD34/PDGFRB/PECAM1/ITGB3/ANGPT2/EDNRA/PDGFRA/PDGFD/BMP4/EGR1
BP	GO:0002027	regulation of heart rate	91	2.07497	1.44634e-07	2537	tags=45%, list=14%, signal=39%	NPPA/MYH7/MYH6/POPDC2/PLN/KCNA5/SLC8A1/KCNJ5/RGS4/AVPR1A/EDN1/ADRA1B/BVES/EPAS1/KCND3/HRC/SNTA1/KCNJ8/CACNA1C/EDNRA/KCNJ3/TPM1/CTNNA3/SPX/ISL1/HCN4/DRD2/CACNB2/KCNE1/RYR2/SCN2B/PKP2/TNNI3K/CAMK2D/CACNA1D/EDN3/SLC1A1/CASQ2/KCNH2/SCN3B/DMD
BP	GO:0051155	positive regulation of striated muscle cell differentiation	36	2.0741	1.27987e-05	1993	tags=47%, list=11%, signal=42%	SMYD1/IGF1/BMP10/MYLK3/HOPX/MYOCD/EDN1/CYP26B1/AKAP6/RBM24/LMOD3/PROX1/SHH/MEF2C/TGFB1/BMP4/NRG1
BP	GO:0060039	pericardium development	19	2.07035	1.38776e-05	700	tags=42%, list=4%, signal=40%	NKX2-6/BMP5/HAND2/TBX20/WT1/BMP2/FLRT3/DLL4
BP	GO:0050892	intestinal absorption	39	2.06678	1.31306e-05	2253	tags=54%, list=13%, signal=47%	APOA4/APOA1/ENPP7/VIL1/APOA2/SOAT2/FABP1/MOGAT2/SLC5A1/NPC1L1/PRAP1/ABCG5/GCNT3/SLC2A5/AKR1C1/ABCG8/FABP2/HAMP/CYP8B1/CD36/SLC46A1
BP	GO:0051149	positive regulation of muscle cell differentiation	58	2.06444	2.53484e-06	1993	tags=40%, list=11%, signal=35%	SMYD1/LAMA2/IGF1/BMP10/MYLK3/HOPX/MYOCD/EDN1/CYP26B1/AKAP6/RBM24/LMOD3/GPER1/PROX1/ENG/SMARCD3/SHH/MEF2C/EFEMP2/TGFB1/LAMB2/BMP4/NRG1
BP	GO:0055090	acylglycerol homeostasis	34	2.06384	1.16278e-05	2485	tags=56%, list=14%, signal=48%	APOC3/APOA4/APOA1/APOC2/LIPC/PLA2G12B/ANGPTL3/HNF4A/ABCG5/DGAT2/NR1H4/GCKR/APOA5/ANGPTL4/ABCG8/FITM2/IL18/APOE/ADORA1
BP	GO:0070328	triglyceride homeostasis	34	2.06384	1.16278e-05	2485	tags=56%, list=14%, signal=48%	APOC3/APOA4/APOA1/APOC2/LIPC/PLA2G12B/ANGPTL3/HNF4A/ABCG5/DGAT2/NR1H4/GCKR/APOA5/ANGPTL4/ABCG8/FITM2/IL18/APOE/ADORA1
BP	GO:0003180	aortic valve morphogenesis	38	2.05092	1.77722e-05	2634	tags=55%, list=15%, signal=47%	NKX2-5/NPPA/GATA4/TBX20/TWIST1/SNAI2/SLIT3/DLL4/ADAMTS5/EMILIN1/CDH11/TGFB1/EFNA1/SLIT2/SMAD6/GATA5/BMP4/GATA3/HEYL/TIE1/SOX9
BP	GO:1905314	semi-lunar valve development	47	2.04784	7.58984e-06	2365	tags=51%, list=13%, signal=44%	NKX2-5/NPPA/GATA4/TBX20/BMP2/TWIST1/GJA5/SNAI2/SLIT3/TGFB2/DLL4/ADAMTS5/EMILIN1/CDH11/TGFB1/EFNA1/SLIT2/SMAD6/GATA5/BMP4/GATA3/HEYL/TNFRSF1B/TIE1
BP	GO:0060048	cardiac muscle contraction	131	2.04675	1.61949e-08	2537	tags=40%, list=14%, signal=35%	NKX2-5/TNNI1/NPPA/MYBPC3/GATA4/MYL3/MYH7/MYL4/MYH6/TNNT2/PLN/TNNC1/CSRP3/TTN/BMP10/MYL2/KCNA5/SLC8A1/KCNJ5/TCAP/GJA5/ADRA1B/KCND3/HRC/SNTA1/KCNJ8/CACNA1C/KCNJ3/TPM1/CTNNA3/HCN4/CACNB2/KCNE1/RYR2/SCN2B/GSN/PKP2/ADCY10/TNNI3K/CAMK2D/SGCD/CACNA1D/ACE2/UCN/TNNI2/CASQ2/KCNH2/TNNI3/ABCC9/ATP1B1/ADORA1/SCN3B/DMD
BP	GO:0051145	smooth muscle cell differentiation	59	2.0443	4.97703e-06	1846	tags=39%, list=11%, signal=35%	TMEM204/TBX18/GATA6/TBX2/PRDM6/FOXF1/ITGA8/APLNR/MYOCD/NPNT/GPER1/FGF10/EDNRA/ENG/ZEB1/SMARCD3/SHH/MEF2C/EFEMP2/FGF9/NFATC2/BMP4/VEGFA
BP	GO:0008015	blood circulation	451	2.03981	1.10692e-20	2567	tags=37%, list=15%, signal=33%	HSPB7/NKX2-5/TNNI1/NPPA/NPPB/TBX18/MYBPC3/GATA4/GATA6/MYL7/TBX2/PLVAP/MYL3/MYH7/MYL4/MYH6/TNNT2/POPDC2/PLN/AGT/GUCY1A1/TBX20/ACTC1/TNNC1/TRDN/CSRP3/FGA/FGB/IRX3/FGG/CORIN/TTN/BMP10/MYL2/KCNA5/CHRM2/SLC8A1/ACTA2/SERPINF2/KLF2/KNG1/NR2F2/MYLK3/NPR3/NPY/TEK/KCNJ5/RGS4/AGTR1/TCAP/GJA5/AVPR1A/HOPX/CDH5/EDN1/DES/ADRA1B/MYOF/OLR1/ZEB2/SLC2A5/BDKRB2/MTNR1B/BVES/BDKRB1/ADCY6/TGFB2/EPAS1/ACVRL1/LPA/DLL4/GP…
BP	GO:0090100	positive regulation of transmembrane receptor protein serine/threonine kinase signaling pathway	98	2.03766	5.23547e-07	1965	tags=37%, list=11%, signal=33%	GATA4/GATA6/BMP5/TBX20/GDF6/CDKN2B/GDF2/BMP10/ITGA8/BMP2/INHBA/CDH5/MYOCD/ZEB2/CRB2/NPNT/GPC3/ACVRL1/THBS1/MSX2/MSX1/ENG/TGFB3/TGFBR3/SCUBE3/DAB2/TGFB1I1/FGF9/PPARG/CITED2/GDF7/TGFB1/CCN1/BMP4/GDF5/CDKN1C
BP	GO:0061448	connective tissue development	260	2.03733	1.55693e-13	3179	tags=44%, list=18%, signal=36%	RARB/HAND1/HMGCS2/FOXA1/IHH/BMP5/HAND2/OSR1/GDF6/COL3A1/WT1/BGN/HOXB3/GDF2/BMP10/BMP2/ACTA2/CCN4/MGP/RSPO2/WNT11/LOX/COL1A1/PRRX1/FRZB/SNAI2/EDN1/PITX1/CD34/PDGFRB/COL2A1/TGFBI/DGAT2/OGN/UNCX/ACVRL1/SOX6/ITGB3/NR1H4/GREM1/MSX2/MSX1/PKDCC/COL5A1/CCN2/PPARGC1A/ECM1/ZEB1/PTHLH/CSGALNACT1/ZBTB16/GHR/BMP8A/NOG/WNT2B/MEF2C/CER1/CHI3L1/FGF9/PPARG/BMP8B/HOXC4/FOSL2/HYAL1/GDF7/PDGFD/TGFB1/RUNX2/NFATC2/FGF…
BP	GO:0003230	cardiac atrium development	36	2.03684	3.00784e-05	1662	tags=44%, list=9%, signal=40%	NKX2-5/GATA4/MYH6/TBX20/BMP10/BMP2/WNT11/GJA5/TGFB2/WNT2/DLL4/PROX1/ENG/NOG/ISL1/CCN1
BP	GO:0072012	glomerulus vasculature development	27	2.03643	3.18766e-05	1838	tags=59%, list=10%, signal=53%	OSR1/WT1/AQP1/TCF21/ACTA2/TEK/CD34/PDGFRB/PECAM1/ITGB3/ANGPT2/EDNRA/PDGFRA/PDGFD/BMP4/EGR1
BP	GO:0060411	cardiac septum morphogenesis	71	2.03358	2.43285e-06	2590	tags=48%, list=15%, signal=41%	NKX2-5/HAND1/GATA4/GATA6/TBX2/BMP5/TBX20/NRP1/ZFPM2/APLNR/WNT11/SLIT3/FZD1/TGFB2/MSX2/PROX1/LRP2/ENG/TGFBR3/NOG/ISL1/CITED2/SLIT2/CCN1/SMAD6/BMP4/PARVA/HEYL/TBX3/SEMA3C/DHRS3/ZFPM1/EGLN1/FZD2
BP	GO:0070252	actin-mediated cell contraction	98	2.03108	6.17582e-07	2832	tags=45%, list=16%, signal=38%	MYBPC3/GATA4/MYH7/MYH6/TNNT2/VIL1/PLN/ACTC1/TNNC1/KCNA5/MYH4/ACTA2/KCNJ5/GJA5/ZEB2/LIMCH1/KCND3/SNTA1/KCNJ8/CACNA1C/KCNJ3/TPM1/CTNNA3/HCN4/CACNB2/KCNE1/RYR2/SCN2B/GSN/PKP2/ADCY10/CAMK2D/SGCD/CACNA1D/EMP2/PARVA/KCNH2/ABCC9/ADORA1/SCN3B/MYH3/PDE4D/RNF207/MYL11
BP	GO:0003197	endocardial cushion development	52	2.03095	1.40672e-05	2741	tags=54%, list=16%, signal=46%	GATA4/TBX2/BMP5/TBX20/DKK1/FOXF1/BMP2/APLNR/TWIST1/SNAI2/RBM24/TGFB2/ACVRL1/ADAMTS5/MSX2/MSX1/ENG/NOG/ISL1/CITED2/GATA5/BMP4/HEYL/TMEM100/TBX3/DCHS1/SOX9/CRELD1
BP	GO:0007517	muscle organ development	323	2.03072	2.41708e-15	2864	tags=38%, list=16%, signal=33%	NKX2-5/TNNI1/UNC45B/MYBPC3/HAND1/ACTA1/MYOZ2/MYL3/SMYD1/LAMA2/MYH7/MYH6/TNNT2/POPDC2/IGF2/TBX20/ACTC1/TNNC1/JPH2/COL3A1/ANKRD1/WT1/CSRP3/TCF21/CRYAB/IGF1/TTN/BMP10/MYL2/BMP2/ASB2/KLHL41/ZFPM2/NR2F2/LOX/TWIST1/TCAP/ALX4/MYOM1/HLX/MYOCD/PITX1/CYP26B1/DES/COL6A3/RBM24/LMOD3/DPF3/SGCA/POU4F1/FZD1/BVES/POPDC3/TGFB2/WNT2/SOX6/DLL4/ITGB1BP2/TAGLN/ITGA11/RCAN1/EDNRA/MSX1/PROX1/TPM1/HBEGF/SRPK3/HOXD9/LRP2…
BP	GO:0003170	heart valve development	73	2.02198	6.05152e-06	2634	tags=45%, list=15%, signal=39%	NKX2-5/NPPA/GATA4/TBX20/DKK1/BMP2/APLNR/TWIST1/GJA5/SNAI2/SLIT3/TGFB2/DLL4/ADAMTS5/EMILIN1/ADAMTS9/CDH11/MEF2C/PRDM1/TGFB1/EFNA1/SLIT2/CCN1/SMAD6/GATA5/BMP4/GATA3/HEYL/DCHS1/TNFRSF1B/TIE1/ZFPM1/SOX9
BP	GO:0003176	aortic valve development	43	2.02082	3.13581e-05	2634	tags=53%, list=15%, signal=46%	NKX2-5/NPPA/GATA4/TBX20/BMP2/TWIST1/SNAI2/SLIT3/DLL4/ADAMTS5/EMILIN1/CDH11/TGFB1/EFNA1/SLIT2/SMAD6/GATA5/BMP4/GATA3/HEYL/TNFRSF1B/TIE1/SOX9
BP	GO:0048565	digestive tract development	127	2.01942	6.22369e-08	2477	tags=41%, list=14%, signal=35%	RARB/NKX2-6/CDX2/GATA4/GATA6/TBX2/CYP1A1/HMGCS2/IHH/NKX2-3/PERCC1/COL3A1/TCF21/HNF1B/SOX17/FOXF1/PDX1/OTC/NPY/WNT11/SFRP5/CLDN18/HOXA13/ALX4/HLX/ALDH1A2/MYOCD/FOXF2/TGFB2/FOXE1/IL6ST/FGF10/PKDCC/PDGFRA/PTK6/TGFB3/CXCL8/SHH/FGF9/AGR2/PRDM1/ASCL1/GATA5/KLF5/SPDEF/NKX3-2/DACT1/DCHS1/TLR9/EGFR/EXT1/CDKN1A
BP	GO:0035994	response to muscle stretch	24	2.01077	9.69764e-05	1643	tags=46%, list=9%, signal=42%	NPPA/ANKRD1/CSRP3/TTN/SLC8A1/TCAP/EDN1/DDR2/CDH2/RYR2/GSN
BP	GO:0051153	regulation of striated muscle cell differentiation	74	2.0068	6.78895e-06	1993	tags=35%, list=11%, signal=31%	NKX2-5/SMYD1/IGF1/DKK1/BMP10/BMP2/MYLK3/RGS4/HOPX/MYOCD/EDN1/CYP26B1/AKAP6/RBM24/LMOD3/SOX6/TMEM119/MSX1/PROX1/SHH/MEF2C/TGFB1/DMPK/CCN3/BMP4/NRG1
BP	GO:0003179	heart valve morphogenesis	61	2.00513	2.48371e-05	2634	tags=48%, list=15%, signal=41%	NKX2-5/NPPA/GATA4/TBX20/BMP2/TWIST1/GJA5/SNAI2/SLIT3/TGFB2/DLL4/ADAMTS5/EMILIN1/ADAMTS9/CDH11/MEF2C/TGFB1/EFNA1/SLIT2/CCN1/SMAD6/GATA5/BMP4/GATA3/HEYL/DCHS1/TIE1/ZFPM1/SOX9
BP	GO:0050996	positive regulation of lipid catabolic process	26	2.00417	7.90975e-05	2654	tags=58%, list=15%, signal=49%	APOA4/APOC2/ENPP7/APOA2/FABP1/ANGPTL3/TWIST1/AADAC/APOA5/PRKCE/IL1B/ABCD2/ADORA1/IRS1/PLIN5
BP	GO:0033344	cholesterol efflux	52	2.00206	2.98774e-05	2783	tags=44%, list=16%, signal=37%	APOC3/APOA4/APOA1/APOC2/APOA2/SOAT2/APOB/ABCG5/APOM/ABCA8/APOA5/ABCG8/SHH/PPARG/SOAT1/APOC1/ABCA1/PLA2G10/ABCA5/APOE/ABCA12/EGF/STX12
BP	GO:0061035	regulation of cartilage development	67	2.00078	1.19248e-05	3141	tags=54%, list=18%, signal=44%	RARB/IHH/GDF6/GDF2/BMP10/BMP2/CCN4/WNT11/FRZB/SNAI2/ACVRL1/SOX6/GREM1/PKDCC/CCN2/PTHLH/ZBTB16/NOG/RUNX2/FGF18/MAF/CCN1/BMP4/GDF5/LTBP3/BMP1/NKX3-2/BMP6/SMPD3/SOX9/ADAMTS12/LOXL2/SOX5/RFLNA/LNPK/WNT5A
BP	GO:0042632	cholesterol homeostasis	82	1.99932	6.05152e-06	2383	tags=35%, list=14%, signal=31%	APOC3/APOA4/APOA1/APOC2/APOA2/SOAT2/APOB/LIPC/MTTP/PLA2G12B/ANGPTL3/NPC1L1/HNF4A/ABCG5/APOM/DGAT2/NR1H4/FABP3/AKR1C1/APOA5/ABCG8/CYP7B1/CYP7A1/SOAT1/ABCA1/PLA2G10/IL18/ABCA5/APOE
BP	GO:0055123	digestive system development	136	1.99915	1.42869e-07	2477	tags=40%, list=14%, signal=35%	RARB/NKX2-6/CDX2/GATA4/GATA6/TBX2/CYP1A1/HMGCS2/IHH/IGF2/NKX2-3/PERCC1/COL3A1/TCF21/HNF1B/SOX17/FOXF1/PDX1/OTC/NPY/WNT11/SFRP5/CLDN18/HOXA13/ALX4/HLX/ALDH1A2/MYOCD/WLS/FOXF2/TGFB2/FOXE1/IL6ST/FGF10/PKDCC/PDGFRA/PTK6/TGFB3/CXCL8/SHH/FGF9/AGR2/PRDM1/ASCL1/GATA5/CDKN1C/KLF5/SPDEF/NKX3-2/DACT1/DCHS1/TLR9/EGFR/EXT1/CDKN1A
BP	GO:0090303	positive regulation of wound healing	57	1.99168	2.13804e-05	1297	tags=39%, list=7%, signal=36%	VTN/PLG/DUOX2/CCN4/SERPINF2/F2/ANXA1/SERPINE1/HRG/DDR2/CPB2/PLAT/F7/DUOX1/THBS1/EMILIN1/SMOC2/THBD/HBEGF/APOH/PRKCE/CLDN1
BP	GO:0055092	sterol homeostasis	83	1.98932	4.55724e-06	1983	tags=33%, list=11%, signal=29%	APOC3/APOA4/APOA1/APOC2/APOA2/SOAT2/APOB/LIPC/MTTP/PLA2G12B/ANGPTL3/NPC1L1/HNF4A/ABCG5/APOM/DGAT2/NR1H4/FABP3/AKR1C1/APOA5/ABCG8/CYP7B1/CYP7A1/SOAT1/ABCA1/PLA2G10/IL18
BP	GO:0098856	intestinal lipid absorption	20	1.98786	0.000143456	2040	tags=65%, list=12%, signal=57%	APOA4/APOA1/ENPP7/APOA2/SOAT2/NPC1L1/PRAP1/ABCG5/AKR1C1/ABCG8/FABP2/CYP8B1/CD36
BP	GO:0008210	estrogen metabolic process	32	1.98768	0.000129457	1664	tags=50%, list=9%, signal=45%	CYP1A1/UGT2B11/HSD17B2/SULT1E1/UGT2B7/UGT2B10/UGT2A3/UGT2B4/CYP19A1/PDGFRA/CYP3A5/CYP3A7/HSD3B1/SULT1A1/CYP2C9/TIPARP
BP	GO:0006956	complement activation	44	1.98605	8.70348e-05	3131	tags=66%, list=18%, signal=54%	CFI/C8B/C7/C6/COLEC10/A2M/C8A/C5/MASP1/COLEC11/SVEP1/MASP2/CFB/RGCC/CFH/MBL2/C3/C4BPB/IL1B/SUSD4/NCR3LG1/CFHR2/C2/C4B/CD59/C4A/CLU/CFHR1/C1S
BP	GO:0003209	cardiac atrium morphogenesis	28	1.98316	0.000133077	1662	tags=50%, list=9%, signal=45%	NKX2-5/GATA4/MYH6/TBX20/BMP10/BMP2/TGFB2/WNT2/DLL4/PROX1/ENG/NOG/ISL1/CCN1
BP	GO:0043502	regulation of muscle adaptation	72	1.98196	1.14163e-05	2357	tags=38%, list=13%, signal=33%	TNNI1/TRIM63/MLIP/MYH7/AGT/HAND2/TNNC1/IGF1/BMP10/RGS4/EDN1/AKAP6/SGCA/IGFBP5/IL6ST/TRPC3/FBXO32/LMCD1/PPARG/CAMK2B/ADCY10/CAMK2D/GATA5/NR4A3/ATP2B4/CASQ1/TNFRSF1B
BP	GO:0010951	negative regulation of endopeptidase activity	96	1.98164	2.24615e-06	2279	tags=40%, list=13%, signal=35%	ANXA8/SERPINA7/FETUB/AHSG/VTN/SERPIND1/SERPINA1/AQP1/SERPINA6/FABP1/SERPINA4/ANXA8L1/SERPINF2/KNG1/SERPINA5/SERPINE3/HGF/CRB2/DPEP1/SERPINE1/TIMP3/HRG/THBS1/IFI6/SERPINA3/CST3/CST5/CST1/IFI16/SERPINB8/SERPINF1/TIMP1/CD44/CST4/VEGFA/SERPINB9/RPS6KA3/AVP
BP	GO:0006941	striated muscle contraction	170	1.98008	1.90205e-08	2874	tags=41%, list=16%, signal=35%	NKX2-5/TNNI1/NPPA/MYBPC3/GATA4/SMPX/MYL3/MYH7/MYL4/MYH6/TNNT2/PLN/TNNC1/CSRP3/TTN/BMP10/MYL2/KCNA5/SLC8A1/KLHL41/RCSD1/KCNJ5/TCAP/GJA5/ADRA1B/LMOD3/KCND3/HRC/SNTA1/KCNJ8/PGAM2/CACNA1C/KCNJ3/TPM1/KBTBD13/SLC8A3/TNNT3/CTNNA3/SYNM/HCN4/CACNB2/KCNE1/RYR2/SCN2B/DMPK/GSN/PKP2/ADCY10/TNNI3K/CAMK2D/SGCD/CACNA1D/ACE2/UCN/CHRND/TNNI2/CASQ2/KCNH2/CASQ1/TNNI3/ABCC9/ATP1B1/ADORA1/SCN3B/DMD/MYH3/PDE4D/RNF207/C…
BP	GO:0003161	cardiac conduction system development	35	1.97999	9.61941e-05	2136	tags=49%, list=12%, signal=43%	NKX2-5/NPPA/NPPB/TBX18/GATA4/GATA6/IRX3/GJA5/HOPX/BVES/KCNJ8/MSX2/MSX1/ISL1/HCN4/BMP4/TBX3
BP	GO:0044058	regulation of digestive system process	29	1.97952	0.000187604	2180	tags=55%, list=12%, signal=48%	APOA4/APOA1/ENPP7/APOA2/AQP1/SPINK1/PRAP1/ABCG5/TFF2/FGF10/ABCG8/TYMP/HAMP/CYP8B1/PTGER3/SLC22A5
BP	GO:0046622	positive regulation of organ growth	40	1.97605	0.000130979	1430	tags=42%, list=8%, signal=39%	GATA6/TBX2/IGF2/TBX20/WT1/IGF1/BMP10/ZFPM2/HLX/EDN1/AKAP6/WNT2/ERBB4/PROX1/TGFBR3/MEF2C/FGF9
BP	GO:0010466	negative regulation of peptidase activity	101	1.9736	3.98125e-06	2279	tags=39%, list=13%, signal=34%	ANXA8/SERPINA7/FETUB/AHSG/VTN/SERPIND1/SERPINA1/AQP1/SERPINA6/FABP1/SERPINA4/ANXA8L1/SERPINF2/KNG1/SERPINA5/SERPINE3/HGF/CRB2/DPEP1/SERPINE1/TIMP3/HRG/THBS1/IFI6/ECM1/SERPINA3/CST3/CST5/CST1/IFI16/SERPINB8/SERPINF1/TIMP1/CD44/CST4/VEGFA/SERPINB9/RPS6KA3/AVP
BP	GO:0003012	muscle system process	389	1.97198	6.25674e-16	2892	tags=38%, list=17%, signal=32%	NKX2-5/TNNI1/NPPA/MYBPC3/GATA4/GATA6/TRIM63/TBX2/LMOD2/PLCE1/ACTA1/SMPX/MYOZ2/MYL3/MLIP/MYH7/MYL4/MYH6/TNNT2/PLN/AGT/GUCY1A1/HAND2/TBX20/TNNC1/TRDN/CSRP3/CRYAB/IGF1/TTN/BMP10/MYL2/KCNA5/MYH4/CHRM2/SLC8A1/ACTA2/KLHL41/TMOD1/RCSD1/KCNJ5/RGS4/TCAP/GJA5/MYOCD/SLN/EDN1/AKAP6/DES/ADRA1B/MYOF/LMOD3/SGCA/BDKRB2/IGFBP5/CKMT2/NPNT/SORBS2/GPER1/GATM/IL6ST/KCND3/HTR2A/LMOD1/MYL9/HRC/SNTA1/KCNJ8/PGAM2/CACNA1C…
BP	GO:0010712	regulation of collagen metabolic process	34	1.97072	0.000113519	2241	tags=59%, list=13%, signal=51%	IHH/SERPINF2/F2/INHBA/DDR2/MFAP4/EMILIN1/RGCC/ENG/CST3/TGFB3/CYP7A1/TGFB1/VSIR/BMP4/VIM/UCN/CREB3L1/CYGB/CBX8
BP	GO:0051147	regulation of muscle cell differentiation	124	1.97017	1.01137e-06	1787	tags=29%, list=10%, signal=26%	NKX2-5/SMYD1/LAMA2/PRDM6/IGF2/IGF1/DKK1/BMP10/BMP2/MYLK3/RGS4/HOPX/MYOCD/EDN1/CYP26B1/AKAP6/RBM24/LMOD3/SOX6/GPER1/TMEM119/MSX1/PROX1/ENG/ZEB1/SMARCD3/SHH/MEF2C/EFEMP2/FGF9/TGFB1/NFATC2/LAMB2/DMPK/CCN3/BMP4
BP	GO:0051918	negative regulation of fibrinolysis	13	1.96839	7.77051e-05	1242	tags=85%, list=7%, signal=79%	VTN/PLG/SERPINF2/F2/SERPINE1/HRG/CPB2/PLAT/THBS1/THBD/APOH
BP	GO:0044241	lipid digestion	20	1.9673	0.000226428	2040	tags=65%, list=12%, signal=57%	APOA4/APOA1/ENPP7/APOA2/SOAT2/AQP1/NPC1L1/ABCG5/AKR1C1/ABCG8/PNLIPRP2/CYP8B1/CD36
BP	GO:0042476	odontogenesis	111	1.96576	1.23744e-06	2511	tags=41%, list=14%, signal=35%	HAND1/GATA6/ITGB6/HAND2/OSR1/NKX2-3/AQP1/BMP2/RSPO2/INHBA/ODAM/COL1A1/AQP3/EDN1/CD34/WLS/KLK5/SERPINE1/ASPN/TGFB2/CSF3R/ENAM/FGF10/MSX2/MSX1/TNC/PDGFRA/TGFB3/SHH/SOSTDC1/CFTR/COL1A2/RUNX2/LHX8/LEF1/CSF1/SP6/BMP4/FST/ODAPH/WDR72/TNFRSF11B/SMPD3/ANKH/FAM20A
BP	GO:0030194	positive regulation of blood coagulation	28	1.96457	0.000193899	2040	tags=54%, list=12%, signal=47%	VTN/PLG/SERPINF2/F2/SERPINE1/HRG/CPB2/PLAT/F7/THBS1/EMILIN1/THBD/APOH/EMILIN2/CD36
BP	GO:1900048	positive regulation of hemostasis	28	1.96457	0.000193899	2040	tags=54%, list=12%, signal=47%	VTN/PLG/SERPINF2/F2/SERPINE1/HRG/CPB2/PLAT/F7/THBS1/EMILIN1/THBD/APOH/EMILIN2/CD36
BP	GO:0002062	chondrocyte differentiation	110	1.95992	2.64807e-06	3059	tags=45%, list=17%, signal=37%	RARB/IHH/OSR1/GDF6/COL3A1/BMP2/CCN4/SNAI2/COL2A1/TGFBI/ACVRL1/SOX6/GREM1/MSX2/PKDCC/CCN2/ECM1/PTHLH/ZBTB16/WNT2B/MEF2C/FGF9/FOSL2/TGFB1/RUNX2/FGF18/MAF/MATN1/CCN3/PTH1R/BMP4/GDF5/LTBP3/WNT10B/NKX3-2/BMP6/CYTL1/SMPD3/EXT1/SOX9/FGFR3/ANXA6/MEF2D/ADAMTS12/LOXL2/SOX5/RFLNA/TGFBR2/LNPK
BP	GO:0003203	endocardial cushion morphogenesis	41	1.95837	0.000111656	2634	tags=51%, list=15%, signal=44%	TBX2/BMP5/TBX20/BMP2/APLNR/TWIST1/SNAI2/TGFB2/ACVRL1/ADAMTS5/MSX2/MSX1/ENG/NOG/ISL1/GATA5/HEYL/TMEM100/TBX3/DCHS1/SOX9
BP	GO:0030509	BMP signaling pathway	145	1.95723	2.22489e-07	2566	tags=40%, list=15%, signal=34%	GATA4/GATA6/SLC39A5/BMP5/TBX20/GDF6/SOST/DKK1/GDF2/BMP10/TMPRSS6/BMP2/AMHR2/HOXA13/CDH5/CRB2/FZD1/FBN1/GPC3/ACVRL1/GREM2/GREM1/MSX2/MSX1/SMAD9/LRP2/ENG/DSG4/BMPER/TGFBR3/SOSTDC1/PCSK6/SCUBE3/NOG/CER1/PPARG/BAMBI/GDF7/RUNX2/SFRP4/CCN1/LEF1/GPR155/SMAD6/BMP4/GDF5/EGR1/CHRDL2/FSTL3/TMEM100/HTRA3/HTRA1/FST/BMP6/SMPD3/EXT1/KDR/CHRD
BP	GO:0010596	negative regulation of endothelial cell migration	50	1.95423	0.000133077	2682	tags=50%, list=15%, signal=42%	GDF2/BMP10/DCN/NR2F2/HRG/ACVRL1/DLL4/THBS1/ANGPT2/RGCC/ADAMTS9/APOH/MEF2C/PPARG/TGFB1/SLIT2/SERPINF1/ANGPT4/SP100/ATP2B4/VASH1/MMRN2/APOE/STARD13/GADD45A
BP	GO:0050820	positive regulation of coagulation	30	1.95421	0.000336527	2040	tags=50%, list=12%, signal=44%	VTN/PLG/SERPINF2/F2/SERPINE1/HRG/CPB2/PLAT/F7/THBS1/EMILIN1/THBD/APOH/EMILIN2/CD36
BP	GO:0048566	embryonic digestive tract development	32	1.953	0.000286892	1430	tags=47%, list=8%, signal=43%	RARB/IHH/TCF21/HNF1B/FOXF1/HLX/ALDH1A2/FOXF2/TGFB2/FGF10/PKDCC/PDGFRA/CXCL8/SHH/FGF9
BP	GO:0061311	cell surface receptor signaling pathway involved in heart development	22	1.9525	0.000300396	917	tags=45%, list=5%, signal=43%	ALPK2/HAND2/SOX17/DKK1/BMP2/WNT11/SNAI2/DLL4/MSX2/MSX1
BP	GO:0060441	epithelial tube branching involved in lung morphogenesis	27	1.95236	0.000258241	2634	tags=56%, list=15%, signal=47%	TBX2/FOXA1/FOXF1/RSPO2/HHIP/WNT2/FGF10/TNC/SHH/WNT2B/BMP4/CTSZ/RDH10/EXT1/SOX9
BP	GO:0045834	positive regulation of lipid metabolic process	131	1.94962	6.83897e-07	2862	tags=39%, list=16%, signal=33%	APOA4/APOA1/APOC2/ENPP7/APOA2/FABP1/F2/ANGPTL3/TEK/CGA/TWIST1/AVPR1A/RGN/ANXA1/CCL21/FGF1/AADAC/PDGFRB/CCDC3/ADGRF5/HTR2A/NR1H4/FABP3/PDGFRA/APOA5/PPARGC1A/PRKCE/DAB2/KAT2B/PPARG/CYP7A1/IL1B/TGFB1/ABCD2/CCN1/HTR2B/NR4A3/CAPN2/AVP/FLT3/RDH10/BMP6/LPGAT1/APOE/SIRT2/ADORA1/IRS1/FGFR3/PLIN5/PCK1/PTGS2
BP	GO:0006936	muscle contraction	312	1.94889	8.51484e-13	2874	tags=39%, list=16%, signal=33%	NKX2-5/TNNI1/NPPA/MYBPC3/GATA4/TRIM63/TBX2/LMOD2/PLCE1/ACTA1/SMPX/MYL3/MYH7/MYL4/MYH6/TNNT2/PLN/GUCY1A1/TBX20/TNNC1/TRDN/CSRP3/CRYAB/TTN/BMP10/MYL2/KCNA5/MYH4/CHRM2/SLC8A1/ACTA2/KLHL41/TMOD1/RCSD1/KCNJ5/TCAP/GJA5/MYOCD/EDN1/DES/ADRA1B/MYOF/LMOD3/SGCA/BDKRB2/CKMT2/NPNT/GPER1/KCND3/HTR2A/LMOD1/MYL9/HRC/SNTA1/KCNJ8/PGAM2/CACNA1C/EDNRA/CNN1/KCNJ3/TPM1/KBTBD13/SLC8A3/TNNT3/CTNNA3/P2RX6/SYNM/SPX/SPHK1/…
BP	GO:0006959	humoral immune response	136	1.94874	9.60625e-07	2125	tags=36%, list=12%, signal=32%	GATA6/CFI/C8B/FGA/FGB/C7/HPX/C6/COLEC10/GPR183/F2/A2M/C8A/CXCL14/DEFB1/C5/MASP1/TF/COLEC11/PLA2G1B/SVEP1/KLK5/HRG/PRSS2/MASP2/CFB/RGCC/CFH/MBL2/SLPI/C3/CXCL8/SPON2/C4BPB/TFEB/CCR6/MEF2C/LEAP2/BMI1/IL1B/SUSD4/CXCL1/H2BC4/NCR3LG1/CFHR2/GATA3/RNASE4/CXCL2/LTA
BP	GO:0071772	response to BMP	155	1.94478	1.60834e-07	2697	tags=41%, list=15%, signal=35%	GATA4/GATA6/SLC39A5/BMP5/TBX20/GDF6/SOST/DKK1/GDF2/BMP10/TMPRSS6/BMP2/AMHR2/HOXA13/CDH5/CRB2/COL2A1/FZD1/FBN1/GPC3/ACVRL1/GREM2/GREM1/MSX2/MSX1/SMAD9/LRP2/ENG/DSG4/BMPER/TGFBR3/SOSTDC1/PCSK6/SCUBE3/NOG/CER1/PPARG/BAMBI/GDF7/RUNX2/SFRP4/CCN1/LEF1/GPR155/SMAD6/GATA5/BMP4/GDF5/EGR1/GATA3/CHRDL2/FSTL3/HEYL/TMEM100/HTRA3/HTRA1/FST/BMP6/SMPD3/EXT1/KDR/CHRD/SOX9/ITGA3
BP	GO:0071773	cellular response to BMP stimulus	155	1.94478	1.60834e-07	2697	tags=41%, list=15%, signal=35%	GATA4/GATA6/SLC39A5/BMP5/TBX20/GDF6/SOST/DKK1/GDF2/BMP10/TMPRSS6/BMP2/AMHR2/HOXA13/CDH5/CRB2/COL2A1/FZD1/FBN1/GPC3/ACVRL1/GREM2/GREM1/MSX2/MSX1/SMAD9/LRP2/ENG/DSG4/BMPER/TGFBR3/SOSTDC1/PCSK6/SCUBE3/NOG/CER1/PPARG/BAMBI/GDF7/RUNX2/SFRP4/CCN1/LEF1/GPR155/SMAD6/GATA5/BMP4/GDF5/EGR1/GATA3/CHRDL2/FSTL3/HEYL/TMEM100/HTRA3/HTRA1/FST/BMP6/SMPD3/EXT1/KDR/CHRD/SOX9/ITGA3
BP	GO:0071827	plasma lipoprotein particle organization	44	1.94445	0.000258863	2383	tags=48%, list=14%, signal=41%	APOC3/APOA4/APOA1/APOC2/APOA2/AGT/SOAT2/APOB/LIPC/MTTP/AGTR1/APOM/NR1H4/APOA5/PCSK6/SOAT1/APOC1/ABCA1/PLA2G10/ABCA5/APOE
BP	GO:0032964	collagen biosynthetic process	40	1.94393	0.000246698	2380	tags=52%, list=14%, signal=45%	IHH/SERPINF2/F2/INHBA/COL1A1/DDR2/EMILIN1/RGCC/COL5A1/ENG/TGFB3/FOSL2/CYP7A1/TGFB1/BMP4/VIM/UCN/CREB3L1/CYGB/CBX8/RCN3
BP	GO:0031214	biomineral tissue development	144	1.9424	8.58135e-07	3053	tags=42%, list=17%, signal=35%	AHSG/ITGB6/OSR1/IGF1/BMP2/SLC8A1/MGP/RSPO2/WNT11/ODAM/LOX/COL1A1/TWIST1/WLS/ASPN/SGMS2/GPC3/DDR2/TMEM119/ENAM/GREM1/MSX2/PRICKLE1/PKDCC/ECM1/PTHLH/CCR1/CFTR/TENT5A/S1PR1/MEF2C/CER1/COL1A2/KL/FOSL2/CLEC3B/TGFB1/MATN1/CCN1/PTH1R/BMP4/LTBP3/ALOX15/PTK2B/WNT10B/FBN2/BMP6/ODAPH/WDR72/SLC24A3/SLC20A2/SMPD3/ANKH/FAM20A/SOX9/FGFR3/SBDS/PTGS2/RFLNA/GAS6/PHEX
BP	GO:0034368	protein-lipid complex remodeling	29	1.94119	0.000484641	2383	tags=62%, list=14%, signal=54%	APOC3/APOA4/APOA1/APOC2/APOA2/AGT/APOB/LIPC/MTTP/AGTR1/APOM/NR1H4/APOA5/PCSK6/APOC1/PLA2G10/ABCA5/APOE
BP	GO:0034369	plasma lipoprotein particle remodeling	29	1.94119	0.000484641	2383	tags=62%, list=14%, signal=54%	APOC3/APOA4/APOA1/APOC2/APOA2/AGT/APOB/LIPC/MTTP/AGTR1/APOM/NR1H4/APOA5/PCSK6/APOC1/PLA2G10/ABCA5/APOE
BP	GO:0061337	cardiac conduction	92	1.94007	1.09026e-05	3819	tags=53%, list=22%, signal=42%	NKX2-5/TBX18/PLN/AGT/TRDN/IRX3/CORIN/KCNA5/SLC8A1/KCNJ5/GJA5/KCND3/HRC/CACNA1C/KCNJ3/SLC8A3/ATP2B2/CTNNA3/ISL1/HCN4/CACNB2/KCNE1/RYR2/SCN2B/PKP2/TNNI3K/CAMK2D/CACNA1D/ACE2/ATP2B4/CASQ2/KCNH2/ABCC9/SLC4A3/ATP1B1/SCN3B/TMEM65/PDE4D/RNF207/ATP2B1/PRKACA/MEF2A/EHD3/KCNE4/KCNE2/BIN1/KCNQ1/TBX5/CAV1
BP	GO:0042445	hormone metabolic process	206	1.93894	1.64342e-08	2448	tags=39%, list=14%, signal=34%	DUOXA2/CYP1A1/RBP4/UGT2B11/FOXA1/BMP5/AKR1D1/DIO3/CORIN/DUOX2/SULT2A1/HSD17B2/BMP2/AFP/CYP2W1/SULT1E1/TG/CGA/MEP1A/ALDH1A2/DIO1/CYP26B1/DUOXA1/ADH1B/IYD/KLK6/DGAT2/UGT2B7/UGT2B10/UGT2A3/DPP4/FOXE1/AKR1C2/UGT2B4/CYP19A1/AKR1B10/ALDH1A1/DUOX1/AKR1C1/ENPEP/PDGFRA/CYP3A5/DHRS9/CYP3A7/ADH4/HSD3B1/PLB1/BCO2/ADH6/SHH/SULT1A1/GHR/PCSK6/ALDH8A1/CYP2C9/RPE65/ADH1A/DAB2/HSD3B2/SDR16C5/TIPARP/CYP21A2/CPQ/ACE…
BP	GO:0035115	embryonic forelimb morphogenesis	28	1.93659	0.000366624	2301	tags=54%, list=13%, signal=47%	OSR1/RSPO2/HOXA13/TWIST1/ALX4/ALDH1A2/CACNA1C/MSX2/ALX3/MSX1/HOXD9/SHH/RUNX2/TBX3/RDH10
BP	GO:0007178	transmembrane receptor protein serine/threonine kinase signaling pathway	349	1.93519	3.46264e-13	2596	tags=33%, list=15%, signal=29%	FMOD/GATA4/CFC1/GATA6/SLC39A5/ITGB6/BMP5/TBX20/GDF6/COL3A1/CDKN2B/SOST/DKK1/GDF2/BMP10/ITGA8/CILP/TMPRSS6/BMP2/AFP/AMHR2/GDF10/INHBA/LRRC32/LOX/HOXA13/CDH5/MYOCD/TF/ADAMTSL2/HNF4A/WIF1/ZEB2/CRB2/ZNF703/FZD1/NPNT/ASPN/TGFB2/FBN1/GPC3/ACVRL1/FOLR1/GREM2/THBS1/FGF10/EMILIN1/GREM1/MSX2/MSX1/SMAD9/WFIKKN2/LRP2/ENG/ZEB1/TGFB3/DSG4/VASN/BMPER/TGFBR3/SHH/SOSTDC1/PCSK6/SCUBE3/NOG/CAV2/DAB2/CER1/COL1A2/TGF…
BP	GO:0060191	regulation of lipase activity	67	1.93325	8.8012e-05	1738	tags=36%, list=10%, signal=32%	APOC3/APOA4/ANXA8/APOC2/APOA2/ANXA8L1/P2RY6/ANGPTL3/AGTR1/AVPR1A/ANXA1/PDGFRB/PLA2G1B/ARHGAP6/HTR2A/EDNRA/PDGFRA/APOA5/ANGPTL4/SELE/APOH/NMUR1/APOC1/HTR2B
BP	GO:0030301	cholesterol transport	103	1.93265	1.30647e-05	2785	tags=33%, list=16%, signal=28%	APOC3/APOA4/APOA1/APOC2/ENPP7/APOA2/SOAT2/APOB/LIPC/NPC1L1/ABCG5/APOM/ABCA8/AKR1C1/APOA5/ABCG8/MSR1/SHH/CFTR/PPARG/SOAT1/APOC1/ABCA1/PLA2G10/CYP8B1/CD36/ABCA5/APOE/ABCA12/ABCA13/EGF/ANXA2/STX12/CLU
BP	GO:0034367	protein-containing complex remodeling	31	1.93162	0.000547126	2383	tags=58%, list=14%, signal=50%	APOC3/APOA4/APOA1/APOC2/APOA2/AGT/APOB/LIPC/MTTP/AGTR1/APOM/NR1H4/APOA5/PCSK6/APOC1/PLA2G10/ABCA5/APOE
BP	GO:0060419	heart growth	78	1.93035	1.63384e-05	1464	tags=35%, list=8%, signal=32%	NKX2-5/GATA4/GATA6/TBX2/RBP4/MYH6/TBX20/WT1/IGF1/BMP10/ZFPM2/RGS4/EDN1/AKAP6/TGFB2/SORBS2/WNT2/ERBB4/ADPRHL1/PROX1/MEIS1/TGFBR3/NOG/S1PR1/MEF2C/FGF9/CITED2
BP	GO:0035265	organ growth	152	1.92903	6.17859e-07	1776	tags=31%, list=10%, signal=28%	NKX2-5/RARB/GATA4/GATA6/TBX2/RBP4/MYH6/IGF2/TBX20/WT1/IGF1/BMP10/ZFPM2/RSPO2/CGA/RGS4/PSAPL1/HLX/FGF7/EDN1/AKAP6/TGFB2/SORBS2/WNT2/ERBB4/ADPRHL1/DDR2/CYP19A1/FGF10/MSX2/PROX1/ECM1/MEIS1/SLC6A4/TGFBR3/SHH/NOG/S1PR1/MEF2C/CER1/FGF9/CITED2/FOSL2/MATN1/LEPR/PDLIM5/OSTN
BP	GO:0060421	positive regulation of heart growth	31	1.92843	0.000574491	1430	tags=48%, list=8%, signal=45%	GATA6/TBX2/TBX20/WT1/IGF1/BMP10/ZFPM2/EDN1/AKAP6/WNT2/ERBB4/PROX1/TGFBR3/MEF2C/FGF9
BP	GO:0044057	regulation of system process	479	1.92628	2.66375e-16	2871	tags=37%, list=16%, signal=31%	HSPB7/NKX2-5/TNNI1/APOA4/NPPA/NPPB/APOA1/TBX18/MYBPC3/GATA4/TRIM63/TBX2/PLCE1/MYL3/MLIP/MYH7/MYL4/MYH6/TNNT2/POPDC2/ENPP7/PLN/APOA2/AGT/GUCY1A1/HAND2/TNNC1/TRDN/CSRP3/AQP1/FGA/FGB/IRX3/FGG/CRHBP/IGF1/CORIN/BMP10/MYL2/KCNA5/CHRM2/SLC8A1/INHBA/KCNJ5/SPINK1/RGS4/AGTR1/GJA5/AVPR1A/HOPX/PRAP1/MYOCD/SLN/EDN1/AKAP6/DES/ADRA1B/ABCG5/MYRF/TFF2/SGCA/BDKRB2/MTNR1B/IGFBP5/BVES/NPNT/TGFB2/EPAS1/GPER1/INHA/IL6…
BP	GO:0060973	cell migration involved in heart development	19	1.92467	0.000700782	2350	tags=68%, list=13%, signal=59%	HAND2/FLRT3/TWIST1/SNAI2/EDN1/PDGFRB/BVES/FOLR1/EDNRA/ENG/BMP4/SEMA3C/DCHS1
BP	GO:0022612	gland morphogenesis	113	1.92241	9.82975e-06	3819	tags=50%, list=22%, signal=39%	AREG/TBX2/FOXA1/NKX2-3/NRP1/HOXA13/TGM2/LIMS2/SNAI2/FGF7/HGF/FGF1/IGFBP5/TGFB2/CPB2/FGF10/MSX2/TNC/PROX1/TGFB3/CYP7B1/SHH/SOSTDC1/NOG/CSF1R/GDF7/TGFB1/NKX3-1/CEACAM1/CSF1/BMP4/ID4/CRIP1/TNFAIP3/TGFA/TBX3/SEMA3C/FGL1/EGFR/CSMD1/SOX9/NTN4/NHERF1/NR3C1/MMP2/TGFBR2/HPN/WNT5A/ELF3/LIPA/NFKB1/SFRP1/NTN1/VDR/SRC/CAV1
BP	GO:0010171	body morphogenesis	48	1.92157	0.000165628	2647	tags=38%, list=15%, signal=32%	IHH/DKK1/MAB21L2/COL1A1/GPC3/GREM2/PRICKLE1/MSX1/PDGFRA/TGFB3/NOG/ARID5B/TIPARP/LEF1/RRAS/CSRNP1/CRISPLD2/MYH3
BP	GO:0030198	extracellular matrix organization	283	1.92052	8.1652e-11	3520	tags=46%, list=20%, signal=38%	FMOD/VTN/LAMA2/AGT/IHH/COL3A1/WT1/PLG/FOXF1/ITGA8/TMPRSS6/BMP2/LUM/SERPINF2/LOX/COL1A1/COL15A1/ECM2/ADAMTSL2/MMP1/KLK5/COL2A1/TGFBI/PRSS1/ADAMTSL5/FLRT2/FOXF2/NPNT/ADAMTS15/TGFB2/DPP4/DDR2/MFAP4/LOXL4/CPB2/ADAMTS5/PRSS2/ITGB3/CCDC80/EMILIN1/RGCC/SMOC2/GREM1/PRICKLE1/COLGALT2/PDGFRA/COL5A1/ADAMTS9/SMOC1/TNR/EGFLAM/ENG/EGFL6/ADAMTS18/ABI3BP/CST3/MMP10/NID2/COL19A1/CSGALNACT1/POSTN/MMP28/CAV2/EFEMP2…
BP	GO:0045229	external encapsulating structure organization	284	1.92051	6.3332e-11	3520	tags=46%, list=20%, signal=37%	FMOD/VTN/LAMA2/AGT/IHH/COL3A1/WT1/PLG/FOXF1/ITGA8/TMPRSS6/BMP2/LUM/SERPINF2/LOX/COL1A1/COL15A1/ECM2/ADAMTSL2/MMP1/KLK5/COL2A1/TGFBI/PRSS1/ADAMTSL5/FLRT2/FOXF2/NPNT/ADAMTS15/TGFB2/DPP4/DDR2/MFAP4/LOXL4/CPB2/ADAMTS5/PRSS2/ITGB3/CCDC80/EMILIN1/RGCC/SMOC2/GREM1/PRICKLE1/COLGALT2/PDGFRA/COL5A1/ADAMTS9/SMOC1/TNR/EGFLAM/ENG/EGFL6/ADAMTS18/ABI3BP/CST3/MMP10/NID2/COL19A1/CSGALNACT1/POSTN/MMP28/CAV2/EFEMP2…
BP	GO:0050665	hydrogen peroxide biosynthetic process	15	1.92024	0.000708792	1299	tags=40%, list=7%, signal=37%	DUOXA2/CYP1A1/DUOX2/DUOXA1/DUOX1/MAOB
BP	GO:0003148	outflow tract septum morphogenesis	24	1.91732	0.000958604	2150	tags=62%, list=12%, signal=55%	NKX2-5/GATA6/TBX2/TBX20/NRP1/ZFPM2/TGFB2/MSX2/LRP2/ENG/ISL1/SMAD6/BMP4/PARVA/SEMA3C
BP	GO:0060395	SMAD protein signal transduction	74	1.91697	7.5128e-05	2356	tags=41%, list=13%, signal=35%	ITGB6/BMP5/TBX20/GDF6/BMP10/CILP/BMP2/AFP/INHBA/TF/HNF4A/TGFB2/SMAD9/TGFB3/BMPER/DAB2/PPARG/GDF7/TGFB1/RUNX2/ATOH8/CCN3/SMAD6/BMP4/VIM/GDF5/AMH/BMP6/PBLD/LNPEP
BP	GO:0042311	vasodilation	41	1.91663	0.000321347	2485	tags=46%, list=14%, signal=40%	NPPA/NPPB/GUCY1A1/KLF2/KNG1/GJA5/BDKRB2/GPER1/KCNJ8/ADRB3/ITGA1/KAT2B/KCNMA1/UCN/DRD1/VSTM4/APOE/EXT1/ADORA1
BP	GO:0043062	extracellular structure organization	284	1.91652	8.30335e-11	3520	tags=46%, list=20%, signal=37%	FMOD/VTN/LAMA2/AGT/IHH/COL3A1/WT1/PLG/FOXF1/ITGA8/TMPRSS6/BMP2/LUM/SERPINF2/LOX/COL1A1/COL15A1/ECM2/ADAMTSL2/MMP1/KLK5/COL2A1/TGFBI/PRSS1/ADAMTSL5/FLRT2/FOXF2/NPNT/ADAMTS15/TGFB2/DPP4/DDR2/MFAP4/LOXL4/CPB2/ADAMTS5/PRSS2/ITGB3/CCDC80/EMILIN1/RGCC/SMOC2/GREM1/PRICKLE1/COLGALT2/PDGFRA/COL5A1/ADAMTS9/SMOC1/TNR/EGFLAM/ENG/EGFL6/ADAMTS18/ABI3BP/CST3/MMP10/NID2/COL19A1/CSGALNACT1/POSTN/MMP28/CAV2/EFEMP2…
BP	GO:0046620	regulation of organ growth	82	1.91646	6.46885e-05	1464	tags=30%, list=8%, signal=28%	NKX2-5/GATA6/TBX2/RBP4/MYH6/IGF2/TBX20/WT1/IGF1/BMP10/ZFPM2/CGA/RGS4/HLX/EDN1/AKAP6/WNT2/ERBB4/PROX1/SLC6A4/TGFBR3/NOG/MEF2C/FGF9/CITED2
BP	GO:0043542	endothelial cell migration	209	1.91347	8.55009e-09	2925	tags=39%, list=17%, signal=33%	APOA1/AGT/PLG/GDF2/BMP10/DCN/NRP1/NR2F2/TEK/CDH13/CDH5/SNAI2/EDN1/ANXA1/FGF1/ZEB2/RHOJ/HRG/DPP4/ACVRL1/DLL4/ITGB3/VEGFC/CLEC14A/THBS1/ANGPT2/RGCC/SMOC2/GREM1/MIR126/PROX1/ADAMTS9/JCAD/BMPER/S100P/APOH/MEF2C/PPARG/ADGRA2/TGFB1/ATOH8/EFNA1/FGF18/AMOT/SLIT2/SERPINF1/CEACAM1/CCN3/ANGPT4/RRAS/HSPB1/VEGFA/SPARC/RIN2/GATA3/SP100/PLK2/EMP2/VSTM4/SRPX2/RHOB/PTK2B/ATP2B4/VASH1/GATA2/ANXA3/MMRN2/APOE/LGALS8…
BP	GO:0071825	protein-lipid complex subunit organization	47	1.90958	0.000210924	2383	tags=45%, list=14%, signal=39%	APOC3/APOA4/APOA1/APOC2/APOA2/AGT/SOAT2/APOB/LIPC/MTTP/AGTR1/APOM/NR1H4/APOA5/PCSK6/SOAT1/APOC1/ABCA1/PLA2G10/ABCA5/APOE
BP	GO:0030193	regulation of blood coagulation	63	1.90763	0.000223284	2383	tags=48%, list=14%, signal=41%	VTN/FGA/FGB/FGG/PLG/SERPINF2/F2/KNG1/SERPINC1/FOXA2/EDN1/SERPINE1/HRG/CPB2/PLAT/F7/THBS1/EMILIN1/THBD/PDGFRA/TFPI/ADAMTS18/APOH/PROC/CEACAM1/PROS1/EMILIN2/CD36/C1QTNF1/APOE
BP	GO:0042730	fibrinolysis	23	1.90727	0.000741485	1242	tags=61%, list=7%, signal=57%	VTN/FGA/FGB/FGG/PLG/SERPINF2/F2/SERPINE1/HRG/CPB2/PLAT/THBS1/THBD/APOH
BP	GO:0003279	cardiac septum development	106	1.9071	1.59833e-05	2590	tags=37%, list=15%, signal=32%	NKX2-5/HAND1/GATA4/GATA6/TBX2/BMP5/TBX20/NRP1/ZFPM2/APLNR/WNT11/HOXA13/GJA5/SLIT3/FZD1/TGFB2/KCNJ8/MSX2/PROX1/LRP2/ENG/TGFBR3/NOG/ISL1/PRDM1/CITED2/SLIT2/CCN1/SMAD6/BMP4/GATA3/PARVA/HEYL/TBX3/SEMA3C/DHRS3/ZFPM1/EGLN1/FZD2
BP	GO:1903115	regulation of actin filament-based movement	39	1.90659	0.000662205	1692	tags=36%, list=10%, signal=33%	MYBPC3/GATA4/PLN/TNNC1/ACTA2/GJA5/ZEB2/CACNA1C/CTNNA3/HCN4/RYR2/PKP2/ADCY10/CAMK2D
BP	GO:0043501	skeletal muscle adaptation	18	1.90546	0.0010296	1457	tags=44%, list=8%, signal=41%	TNNI1/TRIM63/ACTA1/MYOZ2/MYH7/TNNC1/IGFBP5/CAMK2B
BP	GO:0030299	intestinal cholesterol absorption	16	1.90417	0.000943173	2040	tags=69%, list=12%, signal=61%	APOA4/APOA1/ENPP7/APOA2/SOAT2/NPC1L1/ABCG5/AKR1C1/ABCG8/CYP8B1/CD36
BP	GO:1905207	regulation of cardiocyte differentiation	24	1.90378	0.00123064	1787	tags=50%, list=10%, signal=45%	NKX2-5/SOX17/DKK1/BMP2/MYOCD/TGFB2/SOX6/GPER1/PRICKLE1/MEF2C/TGFB1/BMP4
BP	GO:0010718	positive regulation of epithelial to mesenchymal transition	54	1.90078	0.000446202	1967	tags=37%, list=11%, signal=33%	AGT/TBX20/BMP2/COL1A1/TWIST1/CRB2/ZNF703/TGFB2/RGCC/ENG/TGFB3/DAB2/TGFB1I1/IL1B/BAMBI/TGFB1/GLIPR2/LEF1/BMP4/EMP2
BP	GO:0090257	regulation of muscle system process	205	1.90064	7.92817e-08	2862	tags=37%, list=16%, signal=31%	NKX2-5/TNNI1/NPPA/MYBPC3/GATA4/TRIM63/PLCE1/MYL3/MLIP/MYH7/TNNT2/PLN/AGT/GUCY1A1/HAND2/TNNC1/IGF1/BMP10/MYL2/CHRM2/SLC8A1/RGS4/GJA5/MYOCD/SLN/EDN1/AKAP6/ADRA1B/SGCA/IGFBP5/NPNT/GPER1/IL6ST/MYL9/HRC/CACNA1C/CNN1/TPM1/KBTBD13/SLC8A3/TNNT3/CTNNA3/TRPC3/FBXO32/SPX/SPHK1/HCN4/LMCD1/PPARG/CAMK2B/RYR2/DMPK/PKP2/ADCY10/TNNI3K/CAMK2D/ACE2/GATA5/UCN/NR4A3/ATP2B4/CASQ2/CASQ1/TNNI3/TNFRSF1B/ATP1B1/ADORA1/ABA…
BP	GO:0003207	cardiac chamber formation	11	1.89982	0.000492842	1369	tags=82%, list=8%, signal=75%	NKX2-5/HAND1/TBX2/HAND2/TBX20/BMP2/EDNRA/SMARCD3/MEF2C
BP	GO:0030048	actin filament-based movement	125	1.89971	7.89881e-06	3706	tags=46%, list=21%, signal=36%	MYBPC3/GATA4/MYH7/MYH6/TNNT2/VIL1/PLN/ACTC1/TNNC1/KCNA5/MYH4/ACTA2/KCNJ5/GJA5/ZEB2/LIMCH1/KCND3/SNTA1/KCNJ8/CACNA1C/KCNJ3/TPM1/CTNNA3/HCN4/CACNB2/KCNE1/RYR2/SCN2B/GSN/PKP2/ADCY10/CAMK2D/SGCD/CACNA1D/MYO1A/MYO7A/WIPF1/EMP2/PARVA/KCNH2/ABCC9/ADORA1/SCN3B/MYH3/PDE4D/RNF207/MYL11/MYO1D/PDE4B/EPDR1/MYL6/SHTN1/KCNE4/KCNE2/MYO5B/BIN1/KCNQ1
BP	GO:0003151	outflow tract morphogenesis	79	1.89938	5.11384e-05	2590	tags=44%, list=15%, signal=38%	NKX2-5/GATA6/TBX2/HAND2/TBX20/SOX17/NRP1/ZFPM2/WNT11/TWIST1/GJA5/EDN1/FZD1/TGFB2/FOLR1/MSX2/PRICKLE1/EDNRA/LRP2/ENG/TGFBR3/NOG/ISL1/MEF2C/CITED2/SMAD6/BMP4/VEGFA/PARVA/HEYL/TBX3/SEMA3C/DHRS3/ZFPM1/FZD2
BP	GO:0060575	intestinal epithelial cell differentiation	24	1.89918	0.00131472	2634	tags=58%, list=15%, signal=50%	CDX2/GATA4/GATA6/NPY/IL6ST/PTK6/PRDM1/GATA5/KLF5/SPDEF/NKX3-2/TLR9/CDKN1A/SOX9
BP	GO:1900046	regulation of hemostasis	64	1.89913	0.000281686	2383	tags=47%, list=14%, signal=41%	VTN/FGA/FGB/FGG/PLG/SERPINF2/F2/KNG1/SERPINC1/FOXA2/EDN1/SERPINE1/HRG/CPB2/PLAT/F7/THBS1/EMILIN1/THBD/PDGFRA/TFPI/ADAMTS18/APOH/PROC/CEACAM1/PROS1/EMILIN2/CD36/C1QTNF1/APOE
BP	GO:0090092	regulation of transmembrane receptor protein serine/threonine kinase signaling pathway	247	1.89715	2.5553e-09	2566	tags=34%, list=15%, signal=29%	GATA4/GATA6/BMP5/TBX20/GDF6/CDKN2B/SOST/DKK1/GDF2/BMP10/ITGA8/CILP/TMPRSS6/BMP2/INHBA/LOX/HOXA13/CDH5/MYOCD/ADAMTSL2/ZEB2/CRB2/ZNF703/FZD1/NPNT/ASPN/FBN1/GPC3/ACVRL1/FOLR1/GREM2/THBS1/FGF10/EMILIN1/GREM1/MSX2/MSX1/WFIKKN2/LRP2/ENG/ZEB1/TGFB3/VASN/BMPER/TGFBR3/SHH/SOSTDC1/PCSK6/SCUBE3/NOG/CAV2/DAB2/CER1/TGFB1I1/FGF9/PPARG/CITED2/BAMBI/GDF7/TGFB1/SFRP4/CCN1/CCN3/GPR155/SMAD6/BMP4/GDF5/DKK3/CHRDL2/C…
BP	GO:0035296	regulation of tube diameter	126	1.8953	8.37053e-06	2523	tags=38%, list=14%, signal=33%	NPPA/NPPB/AGT/GUCY1A1/FGA/FGB/FGG/KCNA5/SLC8A1/ACTA2/SERPINF2/KLF2/KNG1/AGTR1/GJA5/AVPR1A/EDN1/ADRA1B/BDKRB2/MTNR1B/ADCY6/GPER1/HTR2A/SNTA1/KCNJ8/EDNRA/CYSLTR1/ADRB3/ITGA1/SLC6A4/ADRA1D/KAT2B/HRH1/SOD3/ACE2/HTR2B/KCNMA1/UCN/EDN3/HTR1B/DRD1/P2RY2/VSTM4/AVP/APOE/EXT1/ADORA1/KEL
BP	GO:0097746	blood vessel diameter maintenance	126	1.8953	8.37053e-06	2523	tags=38%, list=14%, signal=33%	NPPA/NPPB/AGT/GUCY1A1/FGA/FGB/FGG/KCNA5/SLC8A1/ACTA2/SERPINF2/KLF2/KNG1/AGTR1/GJA5/AVPR1A/EDN1/ADRA1B/BDKRB2/MTNR1B/ADCY6/GPER1/HTR2A/SNTA1/KCNJ8/EDNRA/CYSLTR1/ADRB3/ITGA1/SLC6A4/ADRA1D/KAT2B/HRH1/SOD3/ACE2/HTR2B/KCNMA1/UCN/EDN3/HTR1B/DRD1/P2RY2/VSTM4/AVP/APOE/EXT1/ADORA1/KEL
BP	GO:0050818	regulation of coagulation	67	1.89287	0.000253364	2383	tags=45%, list=14%, signal=39%	VTN/FGA/FGB/FGG/PLG/SERPINF2/F2/KNG1/SERPINC1/FOXA2/EDN1/SERPINE1/HRG/CPB2/PLAT/F7/THBS1/EMILIN1/THBD/PDGFRA/TFPI/ADAMTS18/APOH/PROC/CEACAM1/PROS1/EMILIN2/CD36/C1QTNF1/APOE
BP	GO:0035150	regulation of tube size	127	1.89183	6.36186e-06	2523	tags=38%, list=14%, signal=33%	NPPA/NPPB/AGT/GUCY1A1/FGA/FGB/FGG/KCNA5/SLC8A1/ACTA2/SERPINF2/KLF2/KNG1/AGTR1/GJA5/AVPR1A/EDN1/ADRA1B/BDKRB2/MTNR1B/ADCY6/GPER1/HTR2A/SNTA1/KCNJ8/EDNRA/CYSLTR1/ADRB3/ITGA1/SLC6A4/ADRA1D/KAT2B/HRH1/SOD3/ACE2/HTR2B/KCNMA1/UCN/EDN3/HTR1B/DRD1/P2RY2/VSTM4/AVP/APOE/EXT1/ADORA1/KEL
BP	GO:1903036	positive regulation of response to wounding	69	1.89182	0.000143858	1297	tags=32%, list=7%, signal=30%	VTN/PLG/DUOX2/CCN4/SERPINF2/F2/ANXA1/SERPINE1/HRG/DDR2/CPB2/PLAT/F7/DUOX1/THBS1/EMILIN1/SMOC2/THBD/HBEGF/APOH/PRKCE/CLDN1
BP	GO:0032330	regulation of chondrocyte differentiation	50	1.89181	0.000518621	3804	tags=60%, list=22%, signal=47%	RARB/IHH/GDF6/CCN4/SNAI2/ACVRL1/SOX6/GREM1/PKDCC/CCN2/PTHLH/ZBTB16/RUNX2/FGF18/MAF/BMP4/GDF5/LTBP3/NKX3-2/BMP6/SOX9/ADAMTS12/LOXL2/SOX5/RFLNA/LNPK/SCIN/CHADL/BMPR1B/SHOX2
BP	GO:0014743	regulation of muscle hypertrophy	52	1.89139	0.000453454	2578	tags=40%, list=15%, signal=35%	TRIM63/MLIP/AGT/HAND2/IGF1/BMP10/RGS4/EDN1/AKAP6/IGFBP5/IL6ST/TRPC3/LMCD1/PPARG/ADCY10/CAMK2D/GATA5/NR4A3/ATP2B4/TNFRSF1B/LMNA
BP	GO:0045766	positive regulation of angiogenesis	150	1.88997	1.41743e-06	3161	tags=45%, list=18%, signal=37%	GATA4/GATA6/AQP1/GDF2/NRP1/APLNR/ANGPTL3/TEK/TWIST1/CDH5/CD34/FGF1/ADAM12/HSPB6/SERPINE1/ACVRL1/ITGB3/VEGFC/THBS1/EMILIN1/ANGPT2/SMOC2/GREM1/MIR126/ANGPTL4/CYSLTR1/ECM1/ENG/JCAD/BMPER/C3/CXCL8/S100A1/SPHK1/ISL1/CHI3L1/PGF/HYAL1/IL1B/ITGA5/FGF18/ANGPT4/RRAS/HSPB1/VEGFA/EMILIN2/EMP2/RHOB/PTK2B/CXCR2/GATA2/ANXA3/TIE1/ITGB8/KDR/RAMP2/CYP1B1/CXCR4/HMOX1/CCBE1/C5AR1/ADM/TGFBR2/LRG1/CCR3/WNT5A/F3
BP	GO:1904018	positive regulation of vasculature development	150	1.88997	1.41743e-06	3161	tags=45%, list=18%, signal=37%	GATA4/GATA6/AQP1/GDF2/NRP1/APLNR/ANGPTL3/TEK/TWIST1/CDH5/CD34/FGF1/ADAM12/HSPB6/SERPINE1/ACVRL1/ITGB3/VEGFC/THBS1/EMILIN1/ANGPT2/SMOC2/GREM1/MIR126/ANGPTL4/CYSLTR1/ECM1/ENG/JCAD/BMPER/C3/CXCL8/S100A1/SPHK1/ISL1/CHI3L1/PGF/HYAL1/IL1B/ITGA5/FGF18/ANGPT4/RRAS/HSPB1/VEGFA/EMILIN2/EMP2/RHOB/PTK2B/CXCR2/GATA2/ANXA3/TIE1/ITGB8/KDR/RAMP2/CYP1B1/CXCR4/HMOX1/CCBE1/C5AR1/ADM/TGFBR2/LRG1/CCR3/WNT5A/F3
BP	GO:0060325	face morphogenesis	30	1.88855	0.00126961	3301	tags=53%, list=19%, signal=43%	DKK1/COL1A1/PRICKLE1/MSX1/PDGFRA/TGFB3/NOG/ARID5B/TIPARP/LEF1/RRAS/CSRNP1/CRISPLD2/MYH3/MMP2/ASPH
BP	GO:0030282	bone mineralization	109	1.88817	2.10505e-05	3232	tags=47%, list=18%, signal=38%	AHSG/OSR1/IGF1/BMP2/SLC8A1/MGP/RSPO2/WNT11/LOX/TWIST1/ASPN/SGMS2/GPC3/DDR2/TMEM119/GREM1/PRICKLE1/PKDCC/ECM1/PTHLH/CCR1/TENT5A/S1PR1/MEF2C/CER1/COL1A2/KL/FOSL2/CLEC3B/MATN1/CCN1/PTH1R/BMP4/LTBP3/ALOX15/PTK2B/WNT10B/FBN2/BMP6/SLC24A3/SLC20A2/SMPD3/ANKH/SOX9/FGFR3/SBDS/PTGS2/RFLNA/PHEX/ATP2B1/ADRB2
BP	GO:0030513	positive regulation of BMP signaling pathway	38	1.88721	0.00101232	1819	tags=39%, list=10%, signal=35%	GATA4/GATA6/TBX20/GDF2/CDH5/CRB2/GPC3/ACVRL1/MSX2/MSX1/ENG/SCUBE3/CCN1/BMP4/GDF5
BP	GO:0003228	atrial cardiac muscle tissue development	19	1.88578	0.00170726	2136	tags=79%, list=12%, signal=69%	NKX2-5/TBX18/GATA6/MYH6/BMP10/BVES/WNT2/EDNRA/PROX1/ENG/NOG/ISL1/HCN4/BMP4/TBX3
BP	GO:0048010	vascular endothelial growth factor receptor signaling pathway	55	1.88367	0.000463725	2675	tags=42%, list=15%, signal=36%	TMEM204/VTN/NRP1/ITGB3/VEGFC/CLEC14A/FGF10/EMILIN1/PGF/FGF9/IL1B/ITGA5/FGF18/MT3/HSPB1/VEGFA/HHEX/PTK2B/MMRN2/KDR/AXL/CADM4/BCAR1
BP	GO:0035136	forelimb morphogenesis	35	1.88364	0.000832473	2301	tags=49%, list=13%, signal=42%	OSR1/RSPO2/HOXA13/TWIST1/ALX4/ALDH1A2/CACNA1C/MSX2/ALX3/MSX1/HOXD9/SHH/ZBTB16/RUNX2/GDF5/TBX3/RDH10
BP	GO:0042475	odontogenesis of dentin-containing tooth	78	1.88347	6.80491e-05	2511	tags=40%, list=14%, signal=34%	HAND1/GATA6/ITGB6/HAND2/NKX2-3/BMP2/RSPO2/ODAM/KLK5/SERPINE1/CSF3R/ENAM/FGF10/MSX2/MSX1/TNC/PDGFRA/SHH/SOSTDC1/CFTR/RUNX2/LHX8/LEF1/CSF1/BMP4/FST/ODAPH/WDR72/TNFRSF11B/SMPD3/FAM20A
BP	GO:0034308	primary alcohol metabolic process	94	1.88229	3.69288e-05	2799	tags=41%, list=16%, signal=35%	CYP1A1/RBP4/BMP5/IGF1/SULT2A1/BMP2/SULT1E1/GPD1/ALDH1A2/ADH1B/DGAT2/AKR1C2/AKR1B10/ALDH1A1/ALDH3B1/AKR1C1/CYP3A5/DHRS9/CYP3A7/ADH4/PLB1/ADH6/SULT1A1/RPE65/ADH1A/DAB2/SDR16C5/RDH5/DKK3/SULT1A2/SULT1A4/CYP2C18/DHRS3/RDH10/BMP6/SULT1C4/DGAT1/NAPEPLD/CYP1B1
BP	GO:0019730	antimicrobial humoral response	56	1.87977	0.000431948	2047	tags=38%, list=12%, signal=33%	GATA6/FGA/FGB/F2/CXCL14/DEFB1/TF/COLEC11/PLA2G1B/KLK5/HRG/PRSS2/SLPI/CXCL8/SPON2/LEAP2/CXCL1/H2BC4/NCR3LG1/RNASE4/CXCL2
BP	GO:0060976	coronary vasculature development	46	1.87942	0.000715378	1846	tags=37%, list=11%, signal=33%	GATA6/HAND2/NRP1/APLNR/MYOCD/PDGFRB/GPC3/GPER1/KCNJ8/PRICKLE1/LRP2/TGFBR3/PRDM1/SGCD/SMAD6/BMP4/VEGFA
BP	GO:0006942	regulation of striated muscle contraction	89	1.87901	8.35364e-05	2763	tags=40%, list=16%, signal=34%	NKX2-5/TNNI1/NPPA/MYBPC3/GATA4/MYL3/MYH7/PLN/BMP10/MYL2/SLC8A1/GJA5/ADRA1B/HRC/CACNA1C/KBTBD13/SLC8A3/TNNT3/CTNNA3/HCN4/RYR2/DMPK/PKP2/ADCY10/TNNI3K/CAMK2D/ACE2/UCN/CASQ2/CASQ1/TNNI3/ATP1B1/ADORA1/DMD/PDE4D/RNF207
BP	GO:0030878	thyroid gland development	26	1.87834	0.00148378	1657	tags=38%, list=9%, signal=35%	NKX2-5/HOXB3/TG/CGA/EDN1/FOXE1/FGF10/EDNRA/SHH/HOXA3
BP	GO:0034377	plasma lipoprotein particle assembly	25	1.87612	0.00220084	1739	tags=44%, list=10%, signal=40%	APOC3/APOA4/APOA1/APOA2/SOAT2/APOB/MTTP/APOM/SOAT1/APOC1/ABCA1
BP	GO:0051004	regulation of lipoprotein lipase activity	12	1.87593	0.000971183	1651	tags=67%, list=9%, signal=60%	APOC3/APOA4/APOC2/ANGPTL3/APOA5/ANGPTL4/APOH/APOC1
BP	GO:0060216	definitive hemopoiesis	18	1.87411	0.00195032	2546	tags=56%, list=15%, signal=48%	HOXB4/HOXB3/TEK/MEIS1/TGFBR3/TAL1/MFAP5/GATA2/LYL1/ZFPM1
BP	GO:0071560	cellular response to transforming growth factor beta stimulus	245	1.87216	1.74676e-08	2749	tags=31%, list=16%, signal=26%	FMOD/ITGB6/COL3A1/ANKRD1/CDKN2B/ITGA8/CILP/BMP2/ACTA2/AMHR2/GDF10/LRRC32/LOX/COL1A1/CDH5/MYOCD/ADAMTSL2/EDN1/ZEB2/ZNF703/NPNT/ASPN/TGFB2/FBN1/WNT2/ACVRL1/SOX6/DDR2/FOLR1/THBS1/EMILIN1/SMAD9/WFIKKN2/ENG/ZEB1/TGFB3/PENK/VASN/POSTN/TGFBR3/CLDN1/CAV2/DAB2/MEF2C/COL1A2/TGFB1I1/PDE3A/PPARG/CITED2/CLEC3B/BAMBI/PDGFD/TGFB1/SMAD6/GDF5/DKK3/LTBP3/CDKN1C/LTBP2/NFKBIZ/HTRA3/ONECUT2/HTRA1/FBN2/HPGD/PBLD/COL4A…
BP	GO:0032965	regulation of collagen biosynthetic process	30	1.87173	0.0017478	2241	tags=57%, list=13%, signal=50%	IHH/SERPINF2/F2/INHBA/DDR2/EMILIN1/RGCC/ENG/TGFB3/CYP7A1/TGFB1/BMP4/VIM/UCN/CREB3L1/CYGB/CBX8
BP	GO:0060420	regulation of heart growth	56	1.87165	0.000486316	1464	tags=38%, list=8%, signal=34%	NKX2-5/GATA6/TBX2/RBP4/MYH6/TBX20/WT1/IGF1/BMP10/ZFPM2/RGS4/EDN1/AKAP6/WNT2/ERBB4/PROX1/TGFBR3/NOG/MEF2C/FGF9/CITED2
BP	GO:0010463	mesenchymal cell proliferation	44	1.87148	0.00109717	2634	tags=50%, list=15%, signal=43%	TBX2/IHH/HAND2/OSR1/FOXF1/BMP2/WNT11/PRRX1/FGF7/GPC3/WNT2/MSX1/ZEB1/SHH/FGF9/SYNE1/BMP4/DCHS1/KDR/CHRD/LMNA/SOX9
BP	GO:0060323	head morphogenesis	36	1.86897	0.00156747	3301	tags=47%, list=19%, signal=38%	IHH/DKK1/COL1A1/PRICKLE1/MSX1/PDGFRA/TGFB3/NOG/ARID5B/TIPARP/LEF1/RRAS/CSRNP1/CRISPLD2/MYH3/MMP2/ASPH
BP	GO:0003044	regulation of systemic arterial blood pressure mediated by a chemical signal	36	1.86883	0.0015787	3232	tags=56%, list=18%, signal=45%	AGT/CORIN/SERPINF2/AGTR1/AVPR1A/EDN1/ADRA1B/SLC2A5/ENPEP/TPM1/ADRB3/SUCNR1/ACE2/EDN3/CTSZ/OR51E2/PDE4D/OXTR/ECE1/ADRB2
BP	GO:0061036	positive regulation of cartilage development	31	1.86866	0.00206367	3141	tags=61%, list=18%, signal=50%	GDF6/GDF2/BMP10/BMP2/ACVRL1/SOX6/PKDCC/ZBTB16/RUNX2/FGF18/CCN1/BMP4/GDF5/BMP1/BMP6/SOX9/LOXL2/SOX5/WNT5A
BP	GO:0048662	negative regulation of smooth muscle cell proliferation	44	1.86822	0.00119776	2892	tags=48%, list=17%, signal=40%	IGFBP3/BMP2/MYOCD/OGN/IGFBP5/GPER1/CNN1/TPM1/PTGIR/PPARGC1A/TGFB3/MEF2C/EFEMP2/PPARG/ACE2/BMP4/TNFAIP3/APOE/CDKN1A/NDRG2/HMOX1
BP	GO:0086065	cell communication involved in cardiac conduction	55	1.86809	0.000639338	2763	tags=42%, list=16%, signal=35%	TBX18/TRDN/IRX3/KCNA5/SLC8A1/KCNJ5/GJA5/HRC/CACNA1C/KCNJ3/CTNNA3/HCN4/CACNB2/RYR2/PKP2/TNNI3K/CAMK2D/CACNA1D/CASQ2/ATP1B1/SCN3B/PDE4D/RNF207
BP	GO:0030947	regulation of vascular endothelial growth factor receptor signaling pathway	30	1.86685	0.00189478	2639	tags=50%, list=15%, signal=43%	TMEM204/VTN/NRP1/ITGB3/VEGFC/FGF10/EMILIN1/FGF9/IL1B/ITGA5/FGF18/MT3/HHEX/MMRN2/CADM4
BP	GO:0014911	positive regulation of smooth muscle cell migration	38	1.86666	0.00148373	2799	tags=50%, list=16%, signal=42%	VTN/IGF1/CCN4/NRP1/P2RY6/PDGFRB/IGFBP5/DDR2/ITGB3/TLR4/SEMA6D/POSTN/FGF9/PDGFD/NR4A3/ADAMTS1/ATP7A/HAS2/CYP1B1
BP	GO:0010811	positive regulation of cell-substrate adhesion	119	1.86445	2.5843e-05	3617	tags=45%, list=21%, signal=36%	APOA1/VTN/FGA/FGB/FGG/FOXF1/NRP1/TEK/CDH13/LIMS2/ECM2/CCL21/NPNT/HRG/ITGB3/CCDC80/CX3CL1/EMILIN1/EGFLAM/EGFL6/ABI3BP/PRKCE/DAB2/EFEMP2/AGR2/FN1/ITGA5/CCN1/CEACAM6/CSF1/RRAS/VEGFA/RIN2/ALOX15/EMP2/CD36/PTK2B/COL8A1/COL16A1/KDR/HAS2/ITGA3/S100A10/NDNF/CIB1/MYADM/CASS4/SPOCK2/DISC1/JAK2/NEDD9/P4HB/SFRP1/TESK1
BP	GO:0043691	reverse cholesterol transport	16	1.86426	0.00216637	2785	tags=69%, list=16%, signal=58%	APOC3/APOA4/APOA1/APOC2/APOA2/LIPC/APOM/ABCA1/ABCA5/APOE/CLU
BP	GO:0071347	cellular response to interleukin-1	80	1.8639	0.000109677	3620	tags=46%, list=21%, signal=37%	ANKRD1/FGB/FGG/GBP2/KLF2/MYLK3/EDN1/CCL21/CCL15/IL1R1/CX3CL1/CXCL8/GBP1/HYAL1/IL1B/NKX3-1/INHBB/EGR1/HYAL3/IRAK3/ZBP1/SOX9/HAS2/GBP3/CCL20/PCK1/SIRPA/ADAMTS12/MMP2/KMO/CD47/IL1RAP/TOLLIP/RPS6KA4/NFKB1/SFRP1/RELA
BP	GO:0034370	triglyceride-rich lipoprotein particle remodeling	11	1.86375	0.00159692	958	tags=73%, list=5%, signal=69%	APOC3/APOA4/APOA1/APOC2/APOA2/LIPC/NR1H4/APOA5
BP	GO:0034372	very-low-density lipoprotein particle remodeling	11	1.86375	0.00159692	958	tags=73%, list=5%, signal=69%	APOC3/APOA4/APOA1/APOC2/APOA2/LIPC/NR1H4/APOA5
BP	GO:0010714	positive regulation of collagen metabolic process	24	1.86025	0.00315031	2241	tags=62%, list=13%, signal=55%	IHH/SERPINF2/F2/INHBA/DDR2/RGCC/ENG/TGFB3/TGFB1/VSIR/BMP4/VIM/UCN/CREB3L1/CBX8
BP	GO:0010611	regulation of cardiac muscle hypertrophy	51	1.85976	0.00099567	2578	tags=39%, list=15%, signal=34%	TRIM63/MLIP/AGT/HAND2/IGF1/BMP10/RGS4/EDN1/AKAP6/IL6ST/TRPC3/LMCD1/PPARG/ADCY10/CAMK2D/GATA5/NR4A3/ATP2B4/TNFRSF1B/LMNA
BP	GO:0051279	regulation of release of sequestered calcium ion into cytosol	69	1.85937	0.000267644	2712	tags=41%, list=15%, signal=34%	PLN/TRDN/JPH2/SLC8A1/F2/P2RY6/APLNR/AKAP6/BDKRB1/GPER1/CEMIP/ITGB3/HRC/CX3CL1/CACNA1C/F2RL3/PRKCE/CAPN3/RYR2/CAMK2D/DRD1/PTK2B/CASQ2/CASQ1/LIME1/DMD/NTSR1/PDE4D
BP	GO:0061041	regulation of wound healing	116	1.85808	4.97925e-05	2401	tags=39%, list=14%, signal=34%	VTN/VIL1/FGA/FGB/FGG/PLG/DUOX2/CCN4/SERPINF2/F2/KNG1/SERPINC1/FOXA2/EDN1/ANXA1/SERPINE1/HRG/DDR2/CPB2/PLAT/F7/WFDC1/DUOX1/THBS1/EMILIN1/SMOC2/THBD/PDGFRA/HBEGF/TFPI/ADAMTS18/APOH/PRKCE/CLDN1/MMRN1/PROC/CEACAM1/PROS1/CLDN19/EMILIN2/TNFAIP3/CD36/C1QTNF1/APOE/TNFRSF12A
BP	GO:0043534	blood vessel endothelial cell migration	116	1.85721	5.11384e-05	2892	tags=38%, list=17%, signal=32%	APOA1/PLG/GDF2/NRP1/CDH5/ANXA1/RHOJ/HRG/ACVRL1/DLL4/VEGFC/CLEC14A/THBS1/ANGPT2/RGCC/GREM1/MIR126/JCAD/MEF2C/PPARG/TGFB1/EFNA1/FGF18/AMOT/SLIT2/ANGPT4/HSPB1/VEGFA/PLK2/EMP2/SRPX2/PTK2B/ATP2B4/VASH1/GATA2/MMRN2/APOE/EGR3/KDR/STARD13/GADD45A/CYP1B1/PTGS2/HMOX1
BP	GO:0003081	regulation of systemic arterial blood pressure by renin-angiotensin	18	1.85513	0.00272704	2054	tags=44%, list=12%, signal=39%	AGT/SERPINF2/AGTR1/ENPEP/SUCNR1/ACE2/CTSZ/OR51E2
BP	GO:0042572	retinol metabolic process	44	1.85492	0.00148866	2799	tags=50%, list=16%, signal=42%	CYP1A1/RBP4/ALDH1A2/ADH1B/DGAT2/AKR1B10/ALDH1A1/CYP3A5/DHRS9/CYP3A7/ADH4/PLB1/ADH6/RPE65/ADH1A/SDR16C5/RDH5/CYP2C18/DHRS3/RDH10/DGAT1/CYP1B1
BP	GO:0033275	actin-myosin filament sliding	14	1.85363	0.00131865	969	tags=57%, list=6%, signal=54%	MYBPC3/MYH7/MYH6/TNNT2/ACTC1/TNNC1/MYH4/TPM1
BP	GO:0060021	roof of mouth development	87	1.85215	0.000117738	3301	tags=45%, list=19%, signal=37%	TBX2/ITGB6/HAND2/OSR1/TCF21/INHBA/WNT11/LRRC32/PRRX1/TWIST1/ALX4/SNAI2/COL2A1/FZD1/FOXF2/TGFB2/FOXE1/MSX1/PKDCC/WFIKKN2/PDGFRA/TGFB3/TGFBR3/SHH/ARID5B/TIPARP/LEF1/CSRNP1/TBX3/DHRS3/ITGB8/COL11A2/FZD2/EPHB3/CDK20/TGFBR2/WNT5A/INSIG2/ASPH
BP	GO:0010594	regulation of endothelial cell migration	162	1.84919	6.5506e-06	2913	tags=40%, list=17%, signal=33%	AGT/PLG/GDF2/BMP10/DCN/NRP1/NR2F2/TEK/EDN1/ANXA1/FGF1/RHOJ/HRG/ACVRL1/DLL4/ITGB3/VEGFC/THBS1/ANGPT2/RGCC/SMOC2/MIR126/PROX1/ADAMTS9/JCAD/BMPER/APOH/MEF2C/PPARG/ADGRA2/TGFB1/ATOH8/EFNA1/FGF18/SLIT2/SERPINF1/CEACAM1/ANGPT4/RRAS/HSPB1/VEGFA/SPARC/RIN2/GATA3/SP100/PLK2/EMP2/SRPX2/RHOB/PTK2B/ATP2B4/VASH1/GATA2/ANXA3/MMRN2/APOE/KDR/STARD13/BCAR1/GADD45A/EGF/PTGS2/HMOX1/CCBE1
BP	GO:0010763	positive regulation of fibroblast migration	14	1.84798	0.00147914	1526	tags=50%, list=9%, signal=46%	AQP1/ACTA2/DDR2/ITGB3/THBS1/PRKCE/TGFB1
BP	GO:1990868	response to chemokine	58	1.84761	0.000443521	3216	tags=47%, list=18%, signal=38%	LOX/EDN1/CCL21/TFF2/SLIT3/CCRL2/CCL15/ACKR3/CX3CL1/THPO/CXCL8/CCR1/CCR6/CXCL1/SLIT2/DUSP1/ACKR2/ENTREP1/GPR35/CXCL2/PTK2B/CXCR2/CCL20/CXCR4/CIB1/CCR3/RIPOR2
BP	GO:1990869	cellular response to chemokine	58	1.84761	0.000443521	3216	tags=47%, list=18%, signal=38%	LOX/EDN1/CCL21/TFF2/SLIT3/CCRL2/CCL15/ACKR3/CX3CL1/THPO/CXCL8/CCR1/CCR6/CXCL1/SLIT2/DUSP1/ACKR2/ENTREP1/GPR35/CXCL2/PTK2B/CXCR2/CCL20/CXCR4/CIB1/CCR3/RIPOR2
BP	GO:0071559	response to transforming growth factor beta	251	1.84516	4.10635e-08	2749	tags=30%, list=16%, signal=26%	FMOD/ITGB6/COL3A1/ANKRD1/CDKN2B/ITGA8/CILP/BMP2/ACTA2/AMHR2/GDF10/LRRC32/LOX/COL1A1/CDH5/MYOCD/ADAMTSL2/EDN1/ZEB2/ZNF703/NPNT/ASPN/TGFB2/FBN1/WNT2/ACVRL1/SOX6/DDR2/FOLR1/THBS1/EMILIN1/SMAD9/WFIKKN2/ENG/ZEB1/TGFB3/PENK/VASN/POSTN/TGFBR3/CLDN1/CAV2/DAB2/MEF2C/COL1A2/TGFB1I1/PDE3A/PPARG/CITED2/CLEC3B/BAMBI/PDGFD/TGFB1/SMAD6/GDF5/DKK3/LTBP3/CDKN1C/LTBP2/NFKBIZ/HTRA3/ONECUT2/HTRA1/FBN2/HPGD/PBLD/COL4A…
BP	GO:0014909	smooth muscle cell migration	70	1.84322	0.00042788	2799	tags=43%, list=16%, signal=36%	VTN/IGFBP3/IGF1/CCN4/NRP1/P2RY6/MYOCD/PDGFRB/IGFBP5/SERPINE1/DDR2/PLAT/ITGB3/TLR4/TPM1/SEMA6D/POSTN/DDIT3/MEF2C/FGF9/PDGFD/SLIT2/CCN3/BMP4/PARVA/NR4A3/ADAMTS1/ATP7A/HAS2/CYP1B1
BP	GO:0031069	hair follicle morphogenesis	26	1.84281	0.00288706	2525	tags=42%, list=14%, signal=36%	FGF7/IGFBP5/TGFB2/FOXE1/FGF10/SHH/SOSTDC1/PLA2G10/FST/EXT1/ATP7A
BP	GO:1905953	negative regulation of lipid localization	40	1.84277	0.00185252	2099	tags=32%, list=12%, signal=29%	APOC3/APOC2/APOA2/ABCG5/ITGB3/THBS1/ABCG8/SHH/PPARG/APOC1/ABCA1/PLA2G10/ITGAV
BP	GO:0051346	negative regulation of hydrolase activity	169	1.84215	3.70933e-06	2727	tags=34%, list=16%, signal=29%	APOC3/ANXA8/SERPINA7/FETUB/AHSG/VTN/SERPIND1/SERPINA1/APOA2/AQP1/SERPINA6/FABP1/SERPINA4/ANXA8L1/SERPINF2/KNG1/SERPINA5/ANGPTL3/SERPINE3/HGF/ANXA1/LGALS3/CRB2/DPEP1/SERPINE1/TGFB2/TIMP3/HRG/CAMK2A/THBS1/IFI6/ANGPTL4/ECM1/SERPINA3/CST3/CST5/GPSM1/CST1/IFI16/SERPINB8/SERPINF1/APOC1/TIMP1/CD44/CST4/PPP1R15A/VEGFA/LRRK2/SERPINB9/RPS6KA3/AVP/CPEB2/EGLN1/SERPINA11/PLIN5/SERPINI1/NOL3
BP	GO:0055023	positive regulation of cardiac muscle tissue growth	27	1.84154	0.00306424	1430	tags=48%, list=8%, signal=44%	GATA6/TBX2/TBX20/IGF1/BMP10/ZFPM2/EDN1/AKAP6/WNT2/ERBB4/TGFBR3/MEF2C/FGF9
BP	GO:0033700	phospholipid efflux	14	1.84137	0.0017483	2597	tags=71%, list=15%, signal=61%	APOC3/APOA4/APOA1/APOC2/APOA2/APOA5/APOC1/ABCA1/APOE/ABCA12
BP	GO:0098801	regulation of renal system process	21	1.84074	0.00360396	3022	tags=62%, list=17%, signal=51%	NPPB/AGT/CORIN/AGTR1/GJA5/EDN1/SPX/DRD2/EMP2/OR51E2/ADORA1/NHERF1/GAS6
BP	GO:0060485	mesenchyme development	295	1.84034	1.1095e-08	2150	tags=31%, list=12%, signal=27%	NKX2-5/HAND1/GATA4/TBX2/ACTA1/FOXA1/AGT/BMP5/HAND2/OSR1/TBX20/ACTC1/WT1/TCF21/IGF1/DKK1/FOXF1/BMP2/ACTA2/NRP1/ZFPM2/APLNR/WNT11/FOXA2/COL1A1/TWIST1/DACT3/ALDH1A2/FRZB/SNAI2/EDN1/HGF/RBM24/CRB2/ZNF703/RANBP3L/FOXF2/MEOX1/TGFB2/WNT2/ERBB4/ACVRL1/FOLR1/ADAMTS5/SEMA3B/FGF10/RGCC/GREM1/MSX2/PRICKLE1/EDNRA/MSX1/ENG/NCAM1/SEMA6D/TGFB3/VASN/ACTG2/TGFBR3/SHH/CDH2/NOG/ISL1/DAB2/MEF2C/CER1/TGFB1I1/FGF9/CITE…
BP	GO:0060192	negative regulation of lipase activity	15	1.84031	0.00384011	1651	tags=53%, list=9%, signal=48%	APOC3/ANXA8/APOA2/ANXA8L1/ANGPTL3/ANXA1/ANGPTL4/APOC1
BP	GO:0010717	regulation of epithelial to mesenchymal transition	97	1.83895	9.45464e-05	1967	tags=31%, list=11%, signal=28%	FOXA1/AGT/BMP5/TBX20/BMP2/FOXA2/COL1A1/TWIST1/DACT3/CRB2/ZNF703/TGFB2/RGCC/GREM1/ENG/TGFB3/VASN/NOG/DAB2/TGFB1I1/IL1B/BAMBI/TGFB1/GLIPR2/EPHA3/EFNA1/LEF1/BMP4/GATA3/EMP2
BP	GO:0048645	animal organ formation	60	1.83885	0.000448753	2446	tags=47%, list=14%, signal=40%	GATA6/HAND2/WT1/SOX17/DKK1/BMP2/WNT11/RBM20/FGF1/WNT2/FOLR1/FGF10/LRP2/SMARCD3/SHH/NOG/WNT2B/ISL1/MEF2C/CITED2/HOXA3/NTF4/GATA5/BMP4/EMP2/NKX3-2/RDH10/EXT1
BP	GO:0050819	negative regulation of coagulation	46	1.83648	0.00146051	1858	tags=48%, list=11%, signal=43%	VTN/FGA/FGB/FGG/PLG/SERPINF2/F2/KNG1/EDN1/SERPINE1/HRG/CPB2/PLAT/THBS1/THBD/PDGFRA/TFPI/ADAMTS18/APOH/PROC/CEACAM1/PROS1
BP	GO:0097254	renal tubular secretion	16	1.8355	0.00309819	1418	tags=50%, list=8%, signal=46%	SLC22A6/NPPB/AGT/CORIN/AGTR1/EDN1/SPX/DRD2
BP	GO:0030195	negative regulation of blood coagulation	43	1.83524	0.00176919	1858	tags=51%, list=11%, signal=46%	VTN/FGA/FGB/FGG/PLG/SERPINF2/F2/KNG1/EDN1/SERPINE1/HRG/CPB2/PLAT/THBS1/THBD/PDGFRA/TFPI/ADAMTS18/APOH/PROC/CEACAM1/PROS1
BP	GO:1900047	negative regulation of hemostasis	43	1.83524	0.00176919	1858	tags=51%, list=11%, signal=46%	VTN/FGA/FGB/FGG/PLG/SERPINF2/F2/KNG1/EDN1/SERPINE1/HRG/CPB2/PLAT/THBS1/THBD/PDGFRA/TFPI/ADAMTS18/APOH/PROC/CEACAM1/PROS1
BP	GO:0055017	cardiac muscle tissue growth	71	1.83507	0.000458034	1731	tags=34%, list=10%, signal=31%	NKX2-5/GATA4/GATA6/TBX2/RBP4/TBX20/IGF1/BMP10/ZFPM2/RGS4/EDN1/AKAP6/TGFB2/SORBS2/WNT2/ERBB4/MEIS1/TGFBR3/NOG/S1PR1/MEF2C/FGF9/CITED2/PDLIM5
BP	GO:0050679	positive regulation of epithelial cell proliferation	180	1.83464	2.47681e-06	3271	tags=40%, list=19%, signal=33%	NKX2-5/NKX2-6/AREG/IHH/BMP5/IGF2/OSR1/IGF1/GDF2/PDX1/NRP1/APLNR/JAML/TEK/SPINK1/ODAM/AGTR1/CDH13/TWIST1/HLX/PROK1/FGF7/GPBAR1/FGF1/ZNF703/WNT2/ACVRL1/ITGB3/VEGFC/FGF10/MIR126/PROX1/ECM1/JCAD/CYP7B1/SHH/NOG/CLDN1/CAV2/PGF/FGF9/ST8SIA1/HYAL1/RUNX2/HTR2B/BMP4/VEGFA/NEAT1/TNFAIP3/TGFA/NR4A3/GATA2/BMP6/EGFR/EGR3/B4GALT1/ATP7A/KDR/SCG2/SOX9/HAS2/EGF/HSPG2/HMOX1/C5AR1/LRG1/HPN/CCR3/WNT5A/F3/PLXNB3/ANG
BP	GO:0006641	triglyceride metabolic process	91	1.83329	0.000215462	3367	tags=40%, list=19%, signal=32%	APOC3/APOA4/APOC2/CIDEC/APOA2/NKX2-3/APOB/LIPC/MOGAT2/MTTP/RGN/AADAC/DGAT2/GPAT3/APOA5/MOGAT3/PLB1/C3/APOH/APOBR/PNLIPRP2/APOC1/FITM2/SLC22A4/LPGAT1/ACSL1/APOE/PNPLA1/PLIN5/DGAT1/PCK1/SIK1/INSIG2/SEL1L/LIPA/LPIN3
BP	GO:1904035	regulation of epithelial cell apoptotic process	90	1.83311	0.0001718	3239	tags=41%, list=18%, signal=34%	NKX2-5/NKX2-6/H19/HAND2/FGA/FGB/FGG/PDX1/TEK/WNT11/CDH5/PLA2G1B/SERPINE1/GPER1/ITGB3/THBS1/RGCC/MIR126/ANGPTL4/CD248/TGFB1/SFRP4/ECSCR/GSN/GATA3/TNFAIP3/GATA2/KDR/SCG2/NUPR1/RAMP2/NDNF/HMOX1/GAS6/PRKAA2/ZFP36L1/ANGPT1
BP	GO:0051281	positive regulation of release of sequestered calcium ion into cytosol	33	1.83277	0.00334279	2567	tags=45%, list=15%, signal=39%	TRDN/JPH2/F2/P2RY6/APLNR/AKAP6/BDKRB1/GPER1/CEMIP/CX3CL1/F2RL3/CAPN3/DRD1/CASQ1/NTSR1
BP	GO:0048745	smooth muscle tissue development	24	1.83277	0.00524362	1787	tags=46%, list=10%, signal=41%	IHH/OSR1/COL3A1/ITGA8/PROX1/ENG/SHH/EFEMP2/FOSL2/TIPARP/BMP4
BP	GO:0032369	negative regulation of lipid transport	27	1.83149	0.00340381	2099	tags=41%, list=12%, signal=36%	APOC3/APOC2/APOA2/ABCG5/ITGB3/THBS1/ABCG8/SHH/APOC1/PLA2G10/ITGAV
BP	GO:0045923	positive regulation of fatty acid metabolic process	37	1.83141	0.00247057	2862	tags=54%, list=16%, signal=45%	APOA4/APOC2/FABP1/TWIST1/AVPR1A/RGN/ANXA1/APOA5/PPARGC1A/KAT2B/PPARG/IL1B/ABCD2/NR4A3/AVP/LPGAT1/SIRT2/IRS1/PLIN5/PTGS2
BP	GO:0032967	positive regulation of collagen biosynthetic process	23	1.83061	0.00305018	2241	tags=61%, list=13%, signal=53%	IHH/SERPINF2/F2/INHBA/DDR2/RGCC/ENG/TGFB3/TGFB1/BMP4/VIM/UCN/CREB3L1/CBX8
BP	GO:0090287	regulation of cellular response to growth factor stimulus	296	1.83022	6.98553e-09	3157	tags=38%, list=18%, signal=32%	TMEM204/GATA4/GATA6/VTN/AGT/TBX20/CDKN2B/SOST/DKK1/GDF2/ITGA8/CILP/TMPRSS6/BMP2/DCN/NRP1/LOX/HHIP/HOXA13/CDH5/MYOCD/ADAMTSL2/FGF1/ZEB2/CRB2/ZNF703/FZD1/NPNT/ASPN/FBN1/GPC3/HRG/ACVRL1/FOLR1/ITGB3/GREM2/VEGFC/THBS1/FGF10/EMILIN1/SMOC2/GREM1/MSX2/MSX1/WFIKKN2/LRP2/ENG/ZEB1/TGFB3/JCAD/VASN/BMPER/TGFBR3/SOSTDC1/PCSK6/SCUBE3/NOG/CAV2/CER1/TGFB1I1/FGF9/PPARG/CITED2/ADGRA2/IL1B/BAMBI/TGFB1/RUNX2/SFRP4/IT…
BP	GO:0055088	lipid homeostasis	148	1.83019	9.53451e-06	2597	tags=29%, list=15%, signal=25%	APOC3/APOA4/APOA1/APOC2/ENPP7/APOA2/ITGB6/SOAT2/APOB/LIPC/MTTP/PLA2G12B/ANGPTL3/NPC1L1/HNF4A/ABCG5/APOM/DGAT2/NR1H4/FABP3/AKR1C1/GCKR/APOA5/ANGPTL4/CEBPA/ABCG8/CYP7B1/PPARG/CYP7A1/SOAT1/TLCD4/ABCA1/FITM2/ACOX2/PLA2G10/IL18/ABCA5/RCN3/APOE/TM6SF2/PNPLA1/ADORA1/ABCA12
BP	GO:0019229	regulation of vasoconstriction	56	1.8299	0.00107079	3199	tags=46%, list=18%, signal=38%	AGT/FGA/FGB/FGG/KCNA5/AGTR1/GJA5/AVPR1A/EDN1/ADRA1B/BDKRB2/MTNR1B/HTR2A/SNTA1/CYSLTR1/ADRA1D/HRH1/ACE2/EDN3/AVP/PTGS2/MMP2/ADM/OXTR/ECE1/ATP2B1
BP	GO:0003272	endocardial cushion formation	28	1.82965	0.00255392	2350	tags=54%, list=13%, signal=46%	TBX2/BMP5/TBX20/BMP2/APLNR/SNAI2/TGFB2/MSX2/MSX1/ENG/NOG/HEYL/TMEM100/TBX3/DCHS1
BP	GO:0065005	protein-lipid complex assembly	28	1.82863	0.00255392	1739	tags=39%, list=10%, signal=35%	APOC3/APOA4/APOA1/APOA2/SOAT2/APOB/MTTP/APOM/SOAT1/APOC1/ABCA1
BP	GO:0097006	regulation of plasma lipoprotein particle levels	65	1.82771	0.000762541	3308	tags=46%, list=19%, signal=38%	APOC3/APOA4/APOA1/APOC2/APOA2/AGT/SOAT2/APOB/LIPC/MTTP/AGTR1/APOM/DGAT2/NR1H4/APOA5/MSR1/PCSK6/SOAT1/APOC1/ABCA1/PLA2G10/CD36/ABCA5/APOE/DGAT1/ANXA2/HMOX1/VLDLR/PRKACA/LIPA
BP	GO:0007512	adult heart development	13	1.82764	0.00444559	348	tags=54%, list=2%, signal=53%	NKX2-5/MYH7/MYH6/HAND2/BMP10/APLNR/TCAP
BP	GO:0030199	collagen fibril organization	61	1.8267	0.00094377	3520	tags=56%, list=20%, signal=45%	FMOD/COL3A1/LUM/SERPINF2/LOX/COL1A1/COL2A1/TGFB2/DDR2/LOXL4/EMILIN1/GREM1/COLGALT2/COL5A1/EFEMP2/COL1A2/TLL1/COL12A1/BMP1/COL5A2/COL14A1/EXT1/ATP7A/COL11A2/ANXA2/CYP1B1/LOXL1/ADAMTS12/LOXL2/COL18A1/ADAMTS2/AEBP1/PLOD3/CHADL
BP	GO:0030324	lung development	177	1.8249	7.58984e-06	2717	tags=35%, list=16%, signal=30%	SLC23A1/GATA6/TBX2/RBP4/HMGCS2/FOXA1/ITGB6/COL3A1/TCF21/FOXF1/BMP2/ZFPM2/RSPO2/KLF2/WNT11/LOX/HHIP/ALDH1A2/HOPX/MYOCD/TBX4/ADAMTSL2/FGF7/FGF1/IGFBP5/GPC3/WNT2/EPAS1/SFTPD/FGF10/PKDCC/TNC/PDGFRA/PROX1/CCN2/CEBPA/TGFB3/SHH/NOG/WNT2B/CHI3L1/FGF9/AGR2/FOSL2/FGF18/ASCL1/BMP4/VEGFA/LTBP3/CTSZ/SPDEF/RDH10/RCN3/SMPD3/EXT1/ATP7A/KDR/CRISPLD2/ABCA12/SOX9/ITGA3/ASXL1
BP	GO:0048659	smooth muscle cell proliferation	127	1.8242	4.59739e-05	3010	tags=42%, list=17%, signal=35%	IGFBP3/IGF1/BMP2/CCN4/SERPINF2/P2RY6/CDH13/MYOCD/EDN1/PDGFRB/OGN/IGFBP5/DDR2/GPER1/ITGB3/TLR4/THBS1/CX3CL1/CNN1/TPM1/HBEGF/PTGIR/PPARGC1A/TGFB3/S1PR1/DDIT3/MEF2C/EFEMP2/FGF9/PPARG/PDGFD/TGFB1/CCN3/ACE2/PDE1A/BMP4/CALCRL/HTR1B/TNFAIP3/IL18/NR4A3/HPGD/APOE/ADAMTS1/SMPD3/CDKN1A/JUN/NDRG2/PTGS2/MEF2D/HMOX1/MMP2/ID2
BP	GO:0035812	renal sodium excretion	10	1.82409	0.00145273	1418	tags=70%, list=8%, signal=64%	NPPB/AGT/CORIN/AGTR1/EDN1/SPX/DRD2
BP	GO:0034381	plasma lipoprotein particle clearance	35	1.8229	0.00247057	3308	tags=54%, list=19%, signal=44%	APOC3/APOA1/APOC2/APOA2/SOAT2/APOB/LIPC/APOM/DGAT2/NR1H4/MSR1/SOAT1/APOC1/CD36/APOE/ANXA2/HMOX1/VLDLR/LIPA
BP	GO:0032371	regulation of sterol transport	57	1.82273	0.000931883	2744	tags=37%, list=16%, signal=31%	APOC3/APOA4/APOA1/APOC2/ENPP7/APOA2/ABCG5/ABCA8/ABCG8/SHH/PPARG/APOC1/ABCA1/PLA2G10/CYP8B1/ABCA5/APOE/ABCA12/ABCA13/EGF/ANXA2
BP	GO:0032374	regulation of cholesterol transport	57	1.82273	0.000931883	2744	tags=37%, list=16%, signal=31%	APOC3/APOA4/APOA1/APOC2/ENPP7/APOA2/ABCG5/ABCA8/ABCG8/SHH/PPARG/APOC1/ABCA1/PLA2G10/CYP8B1/ABCA5/APOE/ABCA12/ABCA13/EGF/ANXA2
BP	GO:0042060	wound healing	375	1.82133	1.78782e-10	3195	tags=35%, list=18%, signal=29%	ANXA8/GATA4/F10/VTN/SERPIND1/VIL1/SERPINA1/ITGB6/COL3A1/AQP1/FGA/FGB/FGG/PLG/IGF1/DUOX2/CCN4/SERPINF2/F2/DGKI/KNG1/SERPINC1/JAML/ODAM/FOXA2/PROZ/EDN1/HNF4A/MYOF/CD34/F2RL2/ANXA1/FGF1/TSPAN32/SERPINE1/TGFB2/HRG/ACVRL1/DDR2/CPB2/IL6ST/PLAT/ITGB3/TLR4/F5/F7/WFDC1/MYL9/DUOX1/THBS1/FGF10/CX3CL1/EMILIN1/TFPI2/SMOC2/MSX2/THBD/F2RL3/PDGFRA/COL5A1/TPM1/HBEGF/TFPI/ADAMTS18/SLC6A4/F13B/C4BPB/SHH/APOH/PRKCE/…
BP	GO:0043535	regulation of blood vessel endothelial cell migration	88	1.82036	0.000526124	3029	tags=40%, list=17%, signal=33%	PLG/GDF2/NRP1/ANXA1/RHOJ/HRG/ACVRL1/DLL4/VEGFC/THBS1/ANGPT2/RGCC/MIR126/JCAD/MEF2C/PPARG/TGFB1/EFNA1/FGF18/ANGPT4/HSPB1/VEGFA/PLK2/SRPX2/ATP2B4/VASH1/GATA2/MMRN2/APOE/KDR/STARD13/GADD45A/PTGS2/HMOX1/CIB1
BP	GO:0007179	transforming growth factor beta receptor signaling pathway	194	1.81942	1.16272e-06	2749	tags=30%, list=16%, signal=25%	FMOD/ITGB6/COL3A1/CDKN2B/ITGA8/CILP/BMP2/AMHR2/GDF10/LRRC32/LOX/CDH5/MYOCD/ADAMTSL2/ZEB2/ZNF703/NPNT/ASPN/TGFB2/FBN1/ACVRL1/FOLR1/THBS1/EMILIN1/SMAD9/WFIKKN2/ENG/ZEB1/TGFB3/VASN/TGFBR3/CAV2/DAB2/COL1A2/TGFB1I1/PPARG/CITED2/BAMBI/TGFB1/SMAD6/GDF5/DKK3/LTBP3/CDKN1C/LTBP2/HTRA3/ONECUT2/HTRA1/FBN2/HPGD/PBLD/ITGB8/PRDM16/NREP/JUN/ADAM9/ITGA3/HSPA5
BP	GO:0016125	sterol metabolic process	134	1.81933	7.69256e-05	3394	tags=36%, list=19%, signal=29%	APOA4/APOA1/HMGCS2/APOA2/SOAT2/AKR1D1/APOB/LIPC/SULT2A1/ANGPTL3/CUBN/NPC1L1/CYP26B1/FGF1/NR0B2/APOF/CYP19A1/NR1H4/CEBPA/CYP7B1/SEC14L2/CFTR/CYP2C9/APOBR/CYP7A1/SOAT1/SMPD1/APOC1/CYP21A2/LEPR/ABCA1/CYB5R1/FAXDC2/CYP8B1/FMO5/ABCA5/APOE/CYP46A1/CYP1B1/PRKAA2/EPHX2/VLDLR/ACADVL/INSIG2/CYB5R3/LIPA/GBA1/PRKAG2
BP	GO:0070098	chemokine-mediated signaling pathway	50	1.8192	0.00200237	3140	tags=48%, list=18%, signal=40%	EDN1/CCL21/TFF2/SLIT3/CCRL2/CCL15/ACKR3/CX3CL1/THPO/CXCL8/CCR1/CCR6/CXCL1/SLIT2/ACKR2/ENTREP1/GPR35/CXCL2/PTK2B/CXCR2/CCL20/CXCR4/CIB1/CCR3
BP	GO:0001837	epithelial to mesenchymal transition	161	1.81897	2.18727e-05	2136	tags=29%, list=12%, signal=25%	FOXA1/AGT/BMP5/TBX20/IGF1/BMP2/WNT11/FOXA2/COL1A1/TWIST1/DACT3/SNAI2/EDN1/HGF/CRB2/ZNF703/FOXF2/TGFB2/WNT2/RGCC/GREM1/MSX2/EDNRA/MSX1/ENG/NCAM1/TGFB3/VASN/TGFBR3/NOG/DAB2/TGFB1I1/IL1B/BAMBI/TGFB1/GLIPR2/EPHA3/EFNA1/LEF1/SP6/BMP4/GATA3/EMP2/HEYL/TMEM100/TBX3
BP	GO:0030278	regulation of ossification	108	1.81812	0.000167709	2705	tags=36%, list=15%, signal=31%	AHSG/OSR1/SOST/DKK1/BMP2/SLC8A1/MGP/GDF10/TWIST1/SGMS2/DDR2/TMEM119/GREM1/PKDCC/ECM1/ZBTB16/CCR1/TENT5A/S1PR1/MEF2C/KL/PTGER4/RUNX2/MATN1/CCN1/ADCY10/CSF1/SMAD6/BMP4/LTBP3/PTK2B/WNT10B/FBN2/DHRS3/BMP6/SLC20A2/ANKH/SOX9/EGR2
BP	GO:0015918	sterol transport	115	1.81789	0.000107938	2785	tags=30%, list=16%, signal=26%	APOC3/APOA4/APOA1/APOC2/ENPP7/APOA2/SOAT2/APOB/LIPC/MTTP/NPC1L1/ABCG5/APOM/ABCA8/AKR1C1/APOA5/ABCG8/MSR1/SHH/CFTR/PPARG/SOAT1/APOC1/ABCA1/PLA2G10/CYP8B1/CD36/ABCA5/APOE/ABCA12/ABCA13/EGF/ANXA2/STX12/CLU
BP	GO:0050994	regulation of lipid catabolic process	56	1.81726	0.00128905	2848	tags=39%, list=16%, signal=33%	APOC3/APOA4/APOC2/ENPP7/CIDEC/APOA2/FABP1/ANGPTL3/TWIST1/AADAC/HCAR2/APOA5/PRKCE/IL1B/ABCD2/APOC1/ALK/HPGD/ADORA1/IRS1/PLIN5/CRTC3
BP	GO:0070555	response to interleukin-1	106	1.81709	0.000154092	3816	tags=44%, list=22%, signal=35%	TRIM63/ANKRD1/FGB/FGG/GBP2/KLF2/MYLK3/EDN1/ANXA1/CCL21/CCL15/IL1R1/CX3CL1/SELE/CXCL8/GHR/GBP1/CHI3L1/HYAL1/IL1B/NKX3-1/SMPD1/INHBB/EGR1/HYAL3/EPO/IRAK3/SLC30A8/ZBP1/SOX9/HAS2/GBP3/CCL20/PCK1/SIRPA/ADAMTS12/MMP2/KMO/CD47/IL1RAP/TOLLIP/RPS6KA4/NFKB1/SFRP1/RELA/IRAK1/SRC
BP	GO:0001525	angiogenesis	489	1.81562	1.68128e-12	3161	tags=37%, list=18%, signal=32%	NPPB/HAND1/GATA4/GATA6/IHH/HAND2/TBX20/AQP1/TCF21/HOXB3/RSPO3/SOX17/ROBO4/GDF2/DCN/RAMP1/NRP1/KLF2/APLNR/NPR3/ANGPTL3/TEK/CXCL17/AGTR1/CDH13/ANGPTL6/TWIST1/GJA5/COL15A1/CDH5/TBX4/PROK1/EDN1/CD34/ANPEP/ANXA1/FGF1/PDGFRB/TGFBI/ADAM12/HSPB6/SERPINE1/RHOJ/TGFB2/HRG/EPAS1/ACVRL1/DLL4/ITGB3/ACKR3/VEGFC/CLEC14A/THBS1/FGF10/CX3CL1/EMILIN1/ANGPT2/RGCC/ENPEP/SMOC2/GREM1/MIR126/EDNRA/PDGFRA/CCN2/ANGPTL4/ADA…
BP	GO:0030049	muscle filament sliding	12	1.81556	0.00423307	969	tags=58%, list=6%, signal=55%	MYBPC3/MYH7/MYH6/TNNT2/TNNC1/MYH4/TPM1
BP	GO:0030323	respiratory tube development	181	1.81525	5.16883e-06	2717	tags=34%, list=16%, signal=29%	SLC23A1/GATA6/TBX2/RBP4/HMGCS2/FOXA1/ITGB6/COL3A1/TCF21/FOXF1/BMP2/ZFPM2/RSPO2/KLF2/WNT11/LOX/HHIP/ALDH1A2/HOPX/MYOCD/TBX4/ADAMTSL2/FGF7/FGF1/IGFBP5/GPC3/WNT2/EPAS1/SFTPD/FGF10/PKDCC/TNC/PDGFRA/PROX1/CCN2/CEBPA/TGFB3/SHH/NOG/WNT2B/CHI3L1/FGF9/AGR2/FOSL2/FGF18/ASCL1/BMP4/VEGFA/LTBP3/CTSZ/SPDEF/RDH10/RCN3/SMPD3/EXT1/ATP7A/KDR/CRISPLD2/ABCA12/SOX9/ITGA3/ASXL1
BP	GO:0001990	regulation of systemic arterial blood pressure by hormone	28	1.81503	0.00327899	2054	tags=43%, list=12%, signal=38%	AGT/CORIN/SERPINF2/AGTR1/AVPR1A/EDN1/ENPEP/SUCNR1/ACE2/EDN3/CTSZ/OR51E2
BP	GO:0090130	tissue migration	298	1.81491	1.78952e-08	3050	tags=36%, list=17%, signal=30%	APOA1/ACTA1/VIL1/AGT/ACTC1/PLG/GDF2/BMP10/FOXF1/ACTA2/DCN/NRP1/NR2F2/TEK/CDH13/CDH5/SNAI2/FGF7/EDN1/ANXA1/FGF1/ZEB2/RHOJ/TGFB2/HRG/DPP4/ACVRL1/DLL4/ITGB3/VEGFC/CLEC14A/THBS1/FGF10/ANGPT2/RGCC/SMOC2/GREM1/MIR126/PROX1/DAAM2/HBEGF/ADAMTS9/DUSP10/JCAD/BMPER/ACTG2/S100P/APOH/PRKCE/MEF2C/PPARG/ADGRA2/HYAL1/TGFB1/GLIPR2/ATOH8/EFNA1/FGF18/AMOT/SLIT2/SERPINF1/CEACAM1/CCN3/ANGPT4/KRT16/RRAS/HSPB1/VEGFA/SP…
BP	GO:0010633	negative regulation of epithelial cell migration	64	1.81443	0.00151302	2682	tags=41%, list=15%, signal=35%	GDF2/BMP10/DCN/NR2F2/HRG/ACVRL1/DLL4/THBS1/ANGPT2/RGCC/ADAMTS9/DUSP10/APOH/MEF2C/PPARG/TGFB1/SLIT2/SERPINF1/ANGPT4/SP100/ATP2B4/VASH1/MMRN2/APOE/STARD13/GADD45A
BP	GO:0042403	thyroid hormone metabolic process	28	1.81302	0.00338427	2416	tags=61%, list=14%, signal=52%	DUOXA2/DIO3/DUOX2/SULT2A1/TG/CGA/DIO1/DUOXA1/IYD/FOXE1/DUOX1/CPQ/GATA3/GCNT4/CTSB/DIO2/TPO
BP	GO:0070374	positive regulation of ERK1 and ERK2 cascade	172	1.8128	5.30907e-06	2724	tags=37%, list=16%, signal=32%	GATA4/HAND2/FGA/FGB/FGG/IGF1/BMP2/GPR183/ACTA2/SERPINF2/NRP1/INHBA/P2RY6/TEK/CXCL17/CCL21/GPBAR1/FGF1/PDGFRB/FSHR/CCL15/NPNT/ERBB4/SLC30A10/GPER1/ITGB3/HTR2A/TLR4/ACKR3/FGF10/CX3CL1/MIR126/PDGFRA/CCN2/THPO/ADCYAP1/BMPER/CCR1/CHI3L1/DRD2/CSF1R/PDGFD/TGFB1/GLIPR2/FGF18/MT3/GCG/NTRK1/CD44/HTR2B/BMP4/EPO/ALOX15/NRG1/CD36/PTK2B/CD4/EGFR/APOE/KDR/NOX4/FGFR3/PDGFC/CCL20
BP	GO:0061307	cardiac neural crest cell differentiation involved in heart development	15	1.81259	0.00677945	2150	tags=53%, list=12%, signal=47%	HAND2/TWIST1/EDN1/FOLR1/EDNRA/CITED2/BMP4/SEMA3C
BP	GO:0061308	cardiac neural crest cell development involved in heart development	15	1.81259	0.00677945	2150	tags=53%, list=12%, signal=47%	HAND2/TWIST1/EDN1/FOLR1/EDNRA/CITED2/BMP4/SEMA3C
BP	GO:2000351	regulation of endothelial cell apoptotic process	44	1.81124	0.00322356	3239	tags=55%, list=18%, signal=45%	FGA/FGB/FGG/TEK/CDH5/SERPINE1/GPER1/ITGB3/THBS1/RGCC/MIR126/ANGPTL4/CD248/TGFB1/ECSCR/GATA3/TNFAIP3/GATA2/KDR/SCG2/RAMP2/NDNF/GAS6/ANGPT1
BP	GO:0010613	positive regulation of cardiac muscle hypertrophy	25	1.81087	0.00598849	2082	tags=44%, list=12%, signal=39%	AGT/HAND2/IGF1/BMP10/EDN1/AKAP6/IL6ST/TRPC3/ADCY10/CAMK2D/NR4A3
BP	GO:0014742	positive regulation of muscle hypertrophy	25	1.81087	0.00598849	2082	tags=44%, list=12%, signal=39%	AGT/HAND2/IGF1/BMP10/EDN1/AKAP6/IL6ST/TRPC3/ADCY10/CAMK2D/NR4A3
BP	GO:0061050	regulation of cell growth involved in cardiac muscle cell development	13	1.80931	0.00644523	427	tags=31%, list=2%, signal=30%	IGF1/RGS4/EDN1/AKAP6
BP	GO:1904036	negative regulation of epithelial cell apoptotic process	53	1.80879	0.00227793	3239	tags=45%, list=18%, signal=37%	NKX2-5/NKX2-6/HAND2/FGA/FGB/FGG/PDX1/TEK/CDH5/SERPINE1/ITGB3/MIR126/ANGPTL4/GATA3/TNFAIP3/GATA2/KDR/SCG2/NUPR1/RAMP2/NDNF/GAS6/PRKAA2/ANGPT1
BP	GO:0030511	positive regulation of transforming growth factor beta receptor signaling pathway	31	1.80799	0.00569112	1965	tags=32%, list=11%, signal=29%	CDKN2B/ITGA8/MYOCD/ZEB2/NPNT/THBS1/TGFBR3/TGFB1I1/CITED2/CDKN1C
BP	GO:1903846	positive regulation of cellular response to transforming growth factor beta stimulus	31	1.80799	0.00569112	1965	tags=32%, list=11%, signal=29%	CDKN2B/ITGA8/MYOCD/ZEB2/NPNT/THBS1/TGFBR3/TGFB1I1/CITED2/CDKN1C
BP	GO:0034694	response to prostaglandin	31	1.80724	0.00578548	1524	tags=42%, list=9%, signal=38%	HMGCS2/A2M/P2RY6/P2RY4/EDN1/CCL21/ADCY6/AKR1C2/TNC/TGFBR3/PRKCE/TNFSF4/PTGER4
BP	GO:0030277	maintenance of gastrointestinal epithelium	19	1.80718	0.00615006	2634	tags=58%, list=15%, signal=49%	RBP4/MUC6/TFF2/TLR4/TFF1/SERPINA3/SLC22A5/IL10RA/PBLD/TLR9/SOX9
BP	GO:0050714	positive regulation of protein secretion	132	1.80702	5.02349e-05	3402	tags=38%, list=19%, signal=31%	RBP4/ANKRD1/FGA/FGB/FGG/IGF1/TTN/PDX1/F2/SLC2A2/MYOM1/TRH/F2RL2/WLS/PLA2G1B/NR0B2/TGFB2/GPER1/HCAR2/TLR4/NR1H4/SNAP25/VEGFC/TGFB3/PRKCE/CFTR/ISL1/PPARG/RFX6/TGFB1/GCG/SYTL4/GIPR/OR51E2/BMP6/SLC30A8/MPC2/ABAT/ADAM9/ITPR1/MYO18A/C2CD2L/GNA11/ACHE/APBB1/PRKACA/GPR68/ANG/JAK2/GCK
BP	GO:0003299	muscle hypertrophy in response to stress	24	1.80606	0.00704155	1435	tags=38%, list=8%, signal=34%	NPPA/GATA6/MLIP/MYH7/MYH6/BMP10/TCAP/TRPC3/PPARG
BP	GO:0014887	cardiac muscle adaptation	24	1.80606	0.00704155	1435	tags=38%, list=8%, signal=34%	NPPA/GATA6/MLIP/MYH7/MYH6/BMP10/TCAP/TRPC3/PPARG
BP	GO:0014898	cardiac muscle hypertrophy in response to stress	24	1.80606	0.00704155	1435	tags=38%, list=8%, signal=34%	NPPA/GATA6/MLIP/MYH7/MYH6/BMP10/TCAP/TRPC3/PPARG
BP	GO:0086005	ventricular cardiac muscle cell action potential	32	1.80501	0.0039371	3819	tags=59%, list=22%, signal=47%	KCNJ5/KCND3/SNTA1/KCNJ8/CACNA1C/KCNJ3/CTNNA3/KCNE1/RYR2/SCN2B/PKP2/KCNH2/SCN3B/RNF207/KCNE4/KCNE2/BIN1/KCNQ1/CAV1
BP	GO:0002548	monocyte chemotaxis	37	1.80477	0.00375965	1702	tags=38%, list=10%, signal=34%	S100A14/CXCL17/ANXA1/CCL21/LGALS3/CCL15/SERPINE1/CX3CL1/GREM1/CCR1/TNFSF18/SLIT2/CCN3/DUSP1
BP	GO:0014866	skeletal myofibril assembly	10	1.80446	0.00229246	943	tags=60%, list=5%, signal=57%	ACTA1/ACTC1/TTN/TCAP/LMOD3/PROX1
BP	GO:0001523	retinoid metabolic process	68	1.80311	0.0010876	2799	tags=46%, list=16%, signal=38%	CYP1A1/RBP4/RBP3/RBP2/CYP2W1/ALDH1A2/CYP26B1/ADH1B/DGAT2/AKR1B10/ALDH1A1/AKR1C1/CYP3A5/DHRS9/CYP3A7/LRP2/ADH4/PLB1/BCO2/ADH6/ALDH8A1/RPE65/ADH1A/SDR16C5/RDH5/CYP2C18/DHRS3/RDH10/DGAT1/NAPEPLD/CYP1B1
BP	GO:0030510	regulation of BMP signaling pathway	101	1.80274	0.000216382	2176	tags=39%, list=12%, signal=34%	GATA4/GATA6/TBX20/SOST/DKK1/GDF2/TMPRSS6/HOXA13/CDH5/CRB2/FZD1/FBN1/GPC3/ACVRL1/GREM2/GREM1/MSX2/MSX1/LRP2/ENG/BMPER/SOSTDC1/PCSK6/SCUBE3/NOG/CER1/PPARG/BAMBI/SFRP4/CCN1/GPR155/SMAD6/BMP4/GDF5/CHRDL2/FSTL3/HTRA3/HTRA1/FST
BP	GO:0042310	vasoconstriction	72	1.8025	0.000930785	1855	tags=35%, list=11%, signal=31%	AGT/FGA/FGB/FGG/KCNA5/SLC8A1/ACTA2/AGTR1/GJA5/AVPR1A/EDN1/ADRA1B/BDKRB2/MTNR1B/HTR2A/SNTA1/EDNRA/CYSLTR1/SLC6A4/ADRA1D/HRH1/ACE2/HTR2B/EDN3/HTR1B
BP	GO:0072378	blood coagulation, fibrin clot formation	13	1.80214	0.00807571	2071	tags=62%, list=12%, signal=54%	FGA/FGB/FGG/ITGB3/THBD/F13B/APOH/F13A1
BP	GO:0001501	skeletal system development	474	1.80154	3.69517e-12	3179	tags=39%, list=18%, signal=32%	HOXB6/RARB/HOXB4/HAND1/AHSG/RBP4/ITGB6/IHH/BMP5/HAND2/OSR1/GDF6/COL3A1/BGN/HOXB3/IGF1/GDF2/BMP10/BMP2/CCN4/MGP/GDF10/RSPO2/NPR3/IRX5/TEK/WNT11/LOX/HOXC8/HHIP/CLDN18/COL1A1/PRRX1/HOXB5/HOXA13/TWIST1/TGM2/ALX4/FRZB/TBX4/SNAI2/EDN1/PITX1/CYP26B1/RGN/COL2A1/TGFBI/OGN/RANBP3L/UNCX/TGFB2/FBN1/ACVRL1/SOX6/DDR2/HOXB8/INHA/TMEM119/HOXC6/FREM1/HOXD8/GREM1/MSX2/ALX3/EDNRA/MSX1/PKDCC/WFIKKN2/PDGFRA/CCN2/HOXD…
BP	GO:0061383	trabecula morphogenesis	45	1.80124	0.00209141	2553	tags=49%, list=15%, signal=42%	NKX2-5/RBP4/BMP5/BMP10/SLC40A1/TEK/COL1A1/TGFB2/DLL4/GREM1/MSX2/ENG/FHL2/TGFBR3/NOG/S1PR1/NRG1/WNT10B/ADGRG6/FBN2/ADAMTS1/EGLN1
BP	GO:0032835	glomerulus development	63	1.80039	0.00236885	2007	tags=35%, list=11%, signal=31%	PLCE1/OSR1/WT1/AQP1/TCF21/ACTA2/TEK/CD34/PDGFRB/PECAM1/ITGB3/ANGPT2/ENPEP/EDNRA/PDGFRA/NOG/MEF2C/PDGFD/LAMB2/BMP4/EGR1/HEYL
BP	GO:0051917	regulation of fibrinolysis	17	1.80032	0.00525816	1242	tags=65%, list=7%, signal=60%	VTN/PLG/SERPINF2/F2/SERPINE1/HRG/CPB2/PLAT/THBS1/THBD/APOH
BP	GO:0006937	regulation of muscle contraction	148	1.80024	2.29576e-05	3269	tags=41%, list=19%, signal=33%	NKX2-5/TNNI1/NPPA/MYBPC3/GATA4/PLCE1/MYL3/MYH7/TNNT2/PLN/GUCY1A1/TNNC1/BMP10/MYL2/CHRM2/SLC8A1/GJA5/MYOCD/EDN1/ADRA1B/NPNT/GPER1/MYL9/HRC/CACNA1C/CNN1/TPM1/KBTBD13/SLC8A3/TNNT3/CTNNA3/SPX/SPHK1/HCN4/RYR2/DMPK/PKP2/ADCY10/TNNI3K/CAMK2D/ACE2/UCN/CASQ2/CASQ1/TNNI3/ATP1B1/ADORA1/ABAT/DMD/PDE4D/RNF207/KCNA1/ANXA6/PTGS2/DAPK3/OXTR/ATP2B1/PRKACA/ADRB2/PDE4B
BP	GO:0048660	regulation of smooth muscle cell proliferation	123	1.79954	0.000240351	3010	tags=41%, list=17%, signal=35%	IGFBP3/IGF1/BMP2/CCN4/SERPINF2/P2RY6/CDH13/MYOCD/EDN1/PDGFRB/OGN/IGFBP5/DDR2/GPER1/ITGB3/TLR4/THBS1/CX3CL1/CNN1/TPM1/HBEGF/PTGIR/PPARGC1A/TGFB3/S1PR1/MEF2C/EFEMP2/FGF9/PPARG/PDGFD/TGFB1/ACE2/PDE1A/BMP4/CALCRL/HTR1B/TNFAIP3/IL18/NR4A3/HPGD/APOE/ADAMTS1/SMPD3/CDKN1A/JUN/NDRG2/PTGS2/MEF2D/HMOX1/MMP2/ID2
BP	GO:0086091	regulation of heart rate by cardiac conduction	38	1.79924	0.00507399	3819	tags=55%, list=22%, signal=43%	KCNA5/KCNJ5/KCND3/CACNA1C/KCNJ3/CTNNA3/ISL1/HCN4/CACNB2/KCNE1/SCN2B/PKP2/CAMK2D/CACNA1D/KCNH2/SCN3B/KCNE4/KCNE2/BIN1/KCNQ1/CAV1
BP	GO:1904478	regulation of intestinal absorption	11	1.79781	0.00742512	2024	tags=82%, list=12%, signal=72%	APOA4/APOA1/ENPP7/APOA2/PRAP1/ABCG5/ABCG8/HAMP/CYP8B1
BP	GO:0048706	embryonic skeletal system development	110	1.79619	0.000234409	1787	tags=32%, list=10%, signal=29%	HOXB6/HOXB4/RBP4/IHH/HAND2/OSR1/HOXB3/IRX5/WNT11/COL1A1/PRRX1/HOXB5/TWIST1/ALX4/COL2A1/HOXB8/HOXC6/ALX3/EDNRA/PDGFRA/HOXD9/ZEB1/TGFB3/SHH/NOG/HOXB7/FGF9/HOXC4/BMI1/HYAL1/RUNX2/HOXA3/HOXD4/HOXB2/BMP4
BP	GO:0061138	morphogenesis of a branching epithelium	172	1.79405	9.2527e-06	2642	tags=34%, list=15%, signal=29%	AREG/TBX2/FOXA1/AGT/IHH/TBX20/WT1/TCF21/HNF1B/RSPO3/GDF2/FOXF1/BMP2/NRP1/RSPO2/HHIP/HOXA13/TGM2/SNAI2/FGF7/EDN1/HGF/FGF1/NPNT/GPC3/WNT2/DLL4/GREB1L/FGF10/GREM1/MSX2/EDNRA/TNC/PROX1/ENG/SHH/NOG/HOXB7/WNT2B/GDF7/SLIT2/NKX3-1/LEF1/CSF1/BMP4/VEGFA/COL4A1/CTSZ/TBX3/SEMA3C/RDH10/DCHS1/TIE1/EXT1/CSMD1/KDR/SOX9/NTN4
BP	GO:0060343	trabecula formation	24	1.79269	0.00829519	3121	tags=71%, list=18%, signal=58%	NKX2-5/RBP4/BMP10/SLC40A1/TEK/COL1A1/GREM1/MSX2/FHL2/TGFBR3/WNT10B/ADGRG6/FBN2/ADAMTS1/EGLN1/MMP2/THBS3
BP	GO:0010631	epithelial cell migration	290	1.79242	4.71272e-08	3050	tags=35%, list=17%, signal=29%	APOA1/VIL1/AGT/PLG/GDF2/BMP10/DCN/NRP1/NR2F2/TEK/CDH13/CDH5/SNAI2/FGF7/EDN1/ANXA1/FGF1/ZEB2/RHOJ/TGFB2/HRG/DPP4/ACVRL1/DLL4/ITGB3/VEGFC/CLEC14A/THBS1/FGF10/ANGPT2/RGCC/SMOC2/GREM1/MIR126/PROX1/DAAM2/HBEGF/ADAMTS9/DUSP10/JCAD/BMPER/S100P/APOH/PRKCE/MEF2C/PPARG/ADGRA2/HYAL1/TGFB1/GLIPR2/ATOH8/EFNA1/FGF18/AMOT/SLIT2/SERPINF1/CEACAM1/CCN3/ANGPT4/KRT16/RRAS/HSPB1/VEGFA/SPARC/RIN2/GATA3/SP100/PLK2/EMP2…
BP	GO:0055012	ventricular cardiac muscle cell differentiation	14	1.79177	0.00403497	1369	tags=57%, list=8%, signal=53%	NKX2-5/RARB/NKX2-6/BMP10/MYOCD/PROX1/FHL2/MEF2C
BP	GO:0003298	physiological muscle hypertrophy	20	1.79166	0.00758715	1731	tags=40%, list=10%, signal=36%	GATA4/IGF1/RGS4/EDN1/AKAP6/SORBS2/MEIS1/PDLIM5
BP	GO:0003301	physiological cardiac muscle hypertrophy	20	1.79166	0.00758715	1731	tags=40%, list=10%, signal=36%	GATA4/IGF1/RGS4/EDN1/AKAP6/SORBS2/MEIS1/PDLIM5
BP	GO:0061049	cell growth involved in cardiac muscle cell development	20	1.79166	0.00758715	1731	tags=40%, list=10%, signal=36%	GATA4/IGF1/RGS4/EDN1/AKAP6/SORBS2/MEIS1/PDLIM5
BP	GO:0032963	collagen metabolic process	86	1.7905	0.000371066	2432	tags=43%, list=14%, signal=37%	IHH/TMPRSS6/SERPINF2/F2/INHBA/COL1A1/MMP1/KLK6/DDR2/MFAP4/PRSS2/EMILIN1/RGCC/COL5A1/ENG/CST3/MMP10/TGFB3/MMP28/COL1A2/FOSL2/CYP7A1/TGFB1/VSIR/TNS2/BMP4/VIM/UCN/CTSB/MRC2/CREB3L1/CYGB/CTSL/CBX8/P3H2/RCN3/SMPD3
BP	GO:0016101	diterpenoid metabolic process	71	1.78977	0.00115808	2799	tags=44%, list=16%, signal=37%	CYP1A1/RBP4/RBP3/RBP2/CYP2W1/ALDH1A2/CYP26B1/ADH1B/DGAT2/AKR1B10/ALDH1A1/AKR1C1/CYP3A5/DHRS9/CYP3A7/LRP2/ADH4/PLB1/BCO2/ADH6/ALDH8A1/RPE65/ADH1A/SDR16C5/RDH5/CYP2C18/DHRS3/RDH10/DGAT1/NAPEPLD/CYP1B1
BP	GO:0006639	acylglycerol metabolic process	116	1.78912	0.000276168	3367	tags=37%, list=19%, signal=30%	APOC3/APOA4/PLCE1/APOC2/CIDEC/APOA2/NKX2-3/APOB/LIPC/MOGAT2/DGKI/MTTP/RGN/AADAC/DGAT2/GPAT3/APOA5/MOGAT3/PLB1/C3/APOH/DAGLA/APOBR/PNLIPRP2/APOC1/FITM2/DGKK/AVIL/SLC22A4/LPGAT1/ACSL1/APOE/PNPLA1/DGKG/PLIN5/DGAT1/PCK1/SIK1/INSIG2/SEL1L/ANG/LIPA/LPIN3
BP	GO:0006957	complement activation, alternative pathway	13	1.78887	0.0104995	1538	tags=62%, list=9%, signal=56%	C8B/C7/C8A/C5/CFB/CFH/C3/SUSD4
BP	GO:0006953	acute-phase response	39	1.78804	0.00454273	2502	tags=44%, list=14%, signal=37%	AHSG/SERPINA1/SERPINF2/F2/A2M/ORM1/SAA4/MBL2/SERPINA3/ORM2/IL1B/FN1/ITIH4/EPO/PTGER3/CD163/HP
BP	GO:0048754	branching morphogenesis of an epithelial tube	144	1.78753	0.00010465	2904	tags=36%, list=17%, signal=30%	AREG/TBX2/FOXA1/AGT/IHH/TBX20/WT1/TCF21/HNF1B/GDF2/FOXF1/BMP2/NRP1/RSPO2/HHIP/EDN1/FGF1/NPNT/GPC3/WNT2/DLL4/GREB1L/FGF10/GREM1/MSX2/EDNRA/TNC/ENG/SHH/NOG/HOXB7/WNT2B/GDF7/SLIT2/NKX3-1/LEF1/CSF1/BMP4/VEGFA/COL4A1/CTSZ/TBX3/RDH10/DCHS1/TIE1/EXT1/CSMD1/KDR/SOX9/EGF/HS3ST3B1/HOXD11
BP	GO:0007160	cell-matrix adhesion	222	1.78735	6.89147e-07	3121	tags=35%, list=18%, signal=29%	VTN/ITGB6/COL3A1/ACTN2/FGA/FGB/FGG/VCAM1/ITGA8/NRP1/ANGPTL3/TEK/CDH13/ECM2/CD34/CCL21/LIMCH1/ARHGAP6/NPNT/SERPINE1/HRG/ACVRL1/ITGB3/FREM1/ITGA11/THBS1/CX3CL1/EMILIN1/GREM1/DLC1/CCN2/ADAMTS9/ITGA1/THSD1/NID2/POSTN/CDH11/EFEMP2/ITGA10/FN1/EPHA3/ITGA5/CEACAM6/TECTA/CSF1/CD44/BCAM/RRAS/VEGFA/RIN2/LYVE1/ITGB2/EMP2/CD36/PTK2B/ITGAV/PPFIA2/AJUBA/ONECUT2/FGL1/COL16A1/ITGB8/KDR/ADAM9/CDKN2A/ITGA3/S100A10/…
BP	GO:0003014	renal system process	103	1.78706	0.000714613	3022	tags=35%, list=17%, signal=29%	SLC22A6/NPPB/OIT3/AGT/AQP1/CORIN/SERPINF2/SLC5A1/HNF1A/NPR3/AGTR1/GJA5/AQP3/EDN1/CD34/ADCY6/ADGRF5/EDNRA/SUCNR1/AMN/PON3/SPX/DRD2/GSN/BMP4/KCNMA1/EMP2/OR51E2/CLCNKA/CLCNKB/ADORA1/HAS2/ITGA3/NHERF1/ADM/GAS6
BP	GO:0055021	regulation of cardiac muscle tissue growth	50	1.7864	0.00377613	1464	tags=36%, list=8%, signal=33%	NKX2-5/GATA6/TBX2/RBP4/TBX20/IGF1/BMP10/ZFPM2/RGS4/EDN1/AKAP6/WNT2/ERBB4/TGFBR3/NOG/MEF2C/FGF9/CITED2
BP	GO:0042693	muscle cell fate commitment	13	1.78607	0.0109774	1369	tags=62%, list=8%, signal=57%	NKX2-5/TBX18/TBX2/WT1/DKK1/MYL2/FGF10/MEF2C
BP	GO:0086003	cardiac muscle cell contraction	71	1.7852	0.0012494	2763	tags=39%, list=16%, signal=33%	GATA4/PLN/KCNA5/KCNJ5/GJA5/KCND3/SNTA1/KCNJ8/CACNA1C/KCNJ3/CTNNA3/HCN4/CACNB2/KCNE1/RYR2/SCN2B/GSN/PKP2/ADCY10/CAMK2D/SGCD/CACNA1D/KCNH2/ABCC9/ADORA1/SCN3B/PDE4D/RNF207
BP	GO:0003158	endothelium development	128	1.78458	0.000161144	3497	tags=40%, list=20%, signal=32%	SOX17/ROBO4/GDF2/NRP1/SLC40A1/NR2F2/HOXB5/HOXA13/GJA5/CDH5/CD34/FGF1/PECAM1/FZD1/ACVRL1/DLL4/GSTM3/EDNRA/PROX1/ZEB1/CLDN1/S1PR1/IL1B/PROC/ATOH8/CEACAM1/BMP4/KDM6B/VEGFA/NRG1/RHOB/TMEM100/BMP6/TIE1/KDR/STARD13/FZD2/S1PR3/PDE4D/CXCR4/ADAMTS12/COL18A1/MYADM/HAPLN2/XDH/GJA4/LIPA/PLOD3/APOLD1/FZD4/FOXP1
BP	GO:0006721	terpenoid metabolic process	81	1.78447	0.000765898	2884	tags=42%, list=16%, signal=35%	CYP1A1/RBP4/HMGCS2/RBP3/RBP2/CYP2W1/ALDH1A2/CYP26B1/ADH1B/DGAT2/AKR1B10/ALDH1A1/AKR1C1/CYP3A5/DHRS9/CYP3A7/LRP2/ADH4/PLB1/BCO2/ADH6/ALDH8A1/CYP2C9/RPE65/ADH1A/SDR16C5/RDH5/CYP2C18/DHRS3/RDH10/DGAT1/NAPEPLD/CYP1B1/CYP2E1
BP	GO:0045861	negative regulation of proteolysis	191	1.78323	1.58669e-05	2279	tags=26%, list=13%, signal=23%	ANXA8/SERPINA7/FETUB/AHSG/VTN/SERPIND1/SERPINA1/AQP1/SERPINA6/FABP1/SERPINA4/ANXA8L1/SERPINF2/F2/KNG1/SERPINA5/SERPINE3/HGF/CRB2/DPEP1/SERPINE1/TIMP3/HRG/CPB2/PLAT/MAP1A/THBS1/MIR126/IFI6/ECM1/KLHL40/SERPINA3/CST3/CST5/SHH/CST1/IFI16/EFNA1/SERPINB8/SERPINF1/TIMP1/CD44/CST4/VEGFA/GAS1/CTSZ/LRRK2/SERPINB9/RPS6KA3/AVP
BP	GO:0006638	neutral lipid metabolic process	117	1.78266	0.000280709	3367	tags=37%, list=19%, signal=30%	APOC3/APOA4/PLCE1/APOC2/CIDEC/APOA2/NKX2-3/APOB/LIPC/MOGAT2/DGKI/MTTP/RGN/AADAC/DGAT2/GPAT3/APOA5/MOGAT3/PLB1/C3/APOH/DAGLA/APOBR/PNLIPRP2/APOC1/FITM2/DGKK/AVIL/SLC22A4/LPGAT1/ACSL1/APOE/PNPLA1/DGKG/PLIN5/DGAT1/PCK1/SIK1/INSIG2/SEL1L/ANG/LIPA/LPIN3
BP	GO:0048286	lung alveolus development	45	1.78255	0.00288572	2717	tags=44%, list=16%, signal=38%	GATA6/FOXA1/ITGB6/TCF21/FOXF1/HOPX/MYOCD/IGFBP5/SFTPD/FGF10/PKDCC/TGFB3/FOSL2/BMP4/LTBP3/SMPD3/ATP7A/KDR/ABCA12/ASXL1
BP	GO:0048762	mesenchymal cell differentiation	240	1.78216	6.9172e-07	2150	tags=29%, list=12%, signal=26%	FOXA1/AGT/BMP5/HAND2/OSR1/TBX20/TCF21/IGF1/BMP2/NRP1/WNT11/FOXA2/COL1A1/TWIST1/DACT3/ALDH1A2/FRZB/SNAI2/EDN1/HGF/CRB2/ZNF703/RANBP3L/FOXF2/TGFB2/WNT2/ERBB4/FOLR1/SEMA3B/FGF10/RGCC/GREM1/MSX2/EDNRA/MSX1/ENG/NCAM1/SEMA6D/TGFB3/VASN/TGFBR3/SHH/CDH2/NOG/ISL1/DAB2/MEF2C/TGFB1I1/CITED2/IL1B/BAMBI/TGFB1/FN1/GLIPR2/EPHA3/EFNA1/LEF1/SEMA3D/HTR2B/SP6/GATA5/BMP4/EDN3/GATA3/EMP2/NRG1/HEYL/TMEM100/TBX3/SEMA3C
BP	GO:0043462	regulation of ATP-dependent activity	62	1.78202	0.00170082	2657	tags=34%, list=15%, signal=29%	MYBPC3/MYL3/MYL4/MYH6/TNNT2/PLN/TNNC1/SLN/RGN/FGF10/TPM1/TNNT3/IFIT1/ALDOB/RYR2/FXYD2/TNNI3/TLR9/ATP1B1/DNAJB2/TPM2
BP	GO:0002526	acute inflammatory response	81	1.78006	0.000885019	2582	tags=38%, list=15%, signal=33%	CREB3L3/AHSG/SERPINA1/SERPINF2/F2/A2M/MYLK3/DNASE1L3/ORM1/IL6ST/SAA4/MBL2/SERPINA3/C3/TNFSF4/ORM2/IL31RA/IL1B/FN1/ITIH4/EPO/ALOX5AP/PTGER3/CXCR2/OSMR/EXT1/CD163/ADORA1/B4GALT1/HP/NUPR1
BP	GO:0070167	regulation of biomineral tissue development	86	1.78003	0.000436048	3944	tags=50%, list=23%, signal=39%	AHSG/OSR1/BMP2/SLC8A1/MGP/TWIST1/ASPN/SGMS2/DDR2/TMEM119/ENAM/GREM1/PKDCC/ECM1/CCR1/CFTR/TENT5A/S1PR1/MEF2C/KL/TGFB1/MATN1/CCN1/BMP4/LTBP3/PTK2B/WNT10B/FBN2/BMP6/ODAPH/SLC20A2/ANKH/SOX9/RFLNA/GAS6/ATP2B1/ADRB2/CYP27B1/VDR/BMPR1B/ISG15/ACVR2A/BMPR2
BP	GO:0035272	exocrine system development	42	1.77941	0.0056697	2642	tags=43%, list=15%, signal=36%	IGF2/PDX1/NRP1/TGM2/SNAI2/FGF7/HGF/WLS/TGFB2/FGF10/TGFB3/SHH/TGFB1/NKX3-1/SEMA3C/EGFR/SOX9/NTN4
BP	GO:0030949	positive regulation of vascular endothelial growth factor receptor signaling pathway	14	1.77833	0.00526942	1640	tags=57%, list=9%, signal=52%	VTN/ITGB3/FGF10/FGF9/IL1B/ITGA5/FGF18/MT3
BP	GO:0014910	regulation of smooth muscle cell migration	63	1.77828	0.00309944	2799	tags=41%, list=16%, signal=35%	VTN/IGFBP3/IGF1/CCN4/NRP1/P2RY6/MYOCD/PDGFRB/IGFBP5/SERPINE1/DDR2/ITGB3/TLR4/TPM1/SEMA6D/POSTN/MEF2C/FGF9/PDGFD/SLIT2/BMP4/NR4A3/ADAMTS1/ATP7A/HAS2/CYP1B1
BP	GO:0090025	regulation of monocyte chemotaxis	21	1.77727	0.00870612	1702	tags=43%, list=10%, signal=39%	S100A14/CXCL17/SERPINE1/GREM1/CCR1/TNFSF18/SLIT2/CCN3/DUSP1
BP	GO:0001763	morphogenesis of a branching structure	188	1.77596	1.31389e-05	2642	tags=33%, list=15%, signal=28%	AREG/TBX2/FOXA1/AGT/IHH/TBX20/WT1/TCF21/HNF1B/RSPO3/GDF2/FOXF1/BMP2/NRP1/RSPO2/HHIP/HOXA13/TGM2/SNAI2/FGF7/EDN1/HGF/FGF1/NPNT/GPC3/WNT2/DLL4/GREB1L/FGF10/GREM1/MSX2/EDNRA/TNC/PROX1/ENG/SHH/NOG/HOXB7/WNT2B/DRD2/PRDM1/GDF7/SLIT2/NKX3-1/LEF1/CSF1/BMP4/VEGFA/COL4A1/CTSZ/LRRK2/TBX3/SEMA3C/ERMN/RDH10/DCHS1/TIE1/EXT1/CSMD1/KDR/SOX9/NTN4
BP	GO:0045765	regulation of angiogenesis	255	1.77543	8.01163e-07	3161	tags=39%, list=18%, signal=33%	NPPB/GATA4/GATA6/AQP1/GDF2/DCN/NRP1/KLF2/APLNR/ANGPTL3/TEK/TWIST1/CDH5/PROK1/CD34/FGF1/ADAM12/HSPB6/SERPINE1/RHOJ/TGFB2/HRG/ACVRL1/ITGB3/VEGFC/THBS1/EMILIN1/ANGPT2/RGCC/SMOC2/GREM1/MIR126/ANGPTL4/ADAMTS9/CYSLTR1/ECM1/ENG/JCAD/BMPER/C3/CXCL8/APOH/S100A1/SPHK1/ISL1/CHI3L1/PGF/PPARG/ADGRA2/HYAL1/IL1B/EFNA1/ECSCR/ITGA5/FGF18/AMOT/SERPINF1/CEACAM1/ANGPT4/RRAS/HSPB1/VEGFA/SPARC/SP100/PLK2/EMILIN2/TNFAI…
BP	GO:0043537	negative regulation of blood vessel endothelial cell migration	33	1.77538	0.00923391	2682	tags=52%, list=15%, signal=44%	GDF2/HRG/ACVRL1/DLL4/THBS1/ANGPT2/RGCC/MEF2C/PPARG/TGFB1/ANGPT4/ATP2B4/VASH1/MMRN2/APOE/STARD13/GADD45A
BP	GO:0030326	embryonic limb morphogenesis	110	1.7749	0.000369463	2306	tags=33%, list=13%, signal=29%	RARB/TBX2/IHH/HAND2/OSR1/DKK1/RSPO2/PRRX1/HOXA13/TWIST1/ALX4/ALDH1A2/TBX4/PITX1/CYP26B1/TGFB2/GPC3/CACNA1C/GREM1/MSX2/ALX3/PRICKLE1/MSX1/HOXD9/SHH/ZBTB16/NOG/FGF9/RUNX2/LEF1/BMP4/GDF5/TBX3/FBN2/RDH10/AFF3
BP	GO:0035113	embryonic appendage morphogenesis	110	1.7749	0.000369463	2306	tags=33%, list=13%, signal=29%	RARB/TBX2/IHH/HAND2/OSR1/DKK1/RSPO2/PRRX1/HOXA13/TWIST1/ALX4/ALDH1A2/TBX4/PITX1/CYP26B1/TGFB2/GPC3/CACNA1C/GREM1/MSX2/ALX3/PRICKLE1/MSX1/HOXD9/SHH/ZBTB16/NOG/FGF9/RUNX2/LEF1/BMP4/GDF5/TBX3/FBN2/RDH10/AFF3
BP	GO:0016264	gap junction assembly	17	1.77483	0.00717621	1737	tags=53%, list=10%, signal=48%	GJB1/AGT/IRX3/APLNR/GJA5/HOPX/IL1B/GJB2/ACE2
BP	GO:0061037	negative regulation of cartilage development	28	1.7736	0.00747787	2948	tags=57%, list=17%, signal=48%	RARB/IHH/CCN4/WNT11/FRZB/SNAI2/GREM1/PTHLH/NOG/BMP4/GDF5/LTBP3/NKX3-2/SOX9/ADAMTS12/RFLNA
BP	GO:0018958	phenol-containing compound metabolic process	103	1.7729	0.000959106	2525	tags=40%, list=14%, signal=34%	DUOXA2/HAND2/DIO3/DUOX2/SULT2A1/TG/CGA/DIO1/DUOXA1/IYD/DDC/ZEB2/TGFB2/EPAS1/FOXE1/TYRP1/DUOX1/SLC45A2/EDNRA/ASIP/SULT1A1/MAOB/DRD2/KL/PAH/CPQ/SULT1A2/GATA3/GCNT4/ITGB2/DRD1/CTSB/PRKN/SULT1A4/SLC1A1/NR4A2/DIO2/TPO/PDE1B/ABAT/ATP7A
BP	GO:0019217	regulation of fatty acid metabolic process	83	1.77096	0.000943173	2654	tags=36%, list=15%, signal=31%	APOC3/APOA4/APOC2/FMO1/FABP1/TWIST1/AVPR1A/RGN/FMO2/ANXA1/PDK4/FABP3/APOA5/PPARGC1A/KAT2B/PPARG/CYP7A1/IL1B/ABCD2/PDK1/APOC1/CEACAM1/NR4A3/AVP/LPGAT1/SIRT2/IRS1/PDK2/SOX9/PLIN5
BP	GO:0008203	cholesterol metabolic process	121	1.77075	0.000208217	3389	tags=33%, list=19%, signal=27%	APOA4/APOA1/HMGCS2/APOA2/SOAT2/AKR1D1/APOB/LIPC/SULT2A1/ANGPTL3/CUBN/NPC1L1/FGF1/NR0B2/APOF/NR1H4/CEBPA/CYP7B1/SEC14L2/CFTR/CYP2C9/APOBR/CYP7A1/SOAT1/SMPD1/APOC1/LEPR/ABCA1/FMO5/ABCA5/APOE/CYP46A1/PRKAA2/EPHX2/VLDLR/ACADVL/INSIG2/CYB5R3/LIPA/GBA1
BP	GO:0031016	pancreas development	72	1.77068	0.00171376	2311	tags=36%, list=13%, signal=31%	GATA6/IHH/BMP5/IGF2/HNF1B/FOXF1/PDX1/HNF1A/FOXA2/ALDH1A2/MEIS2/ANXA1/WLS/FGF10/PROX1/ILDR2/SHH/CDH2/ISL1/RFX6/BMP4/GIPR/ZNF800/ONECUT2/NKX3-2/BMP6
BP	GO:1901342	regulation of vasculature development	257	1.77044	1.16802e-06	3161	tags=39%, list=18%, signal=32%	NPPB/GATA4/GATA6/AQP1/GDF2/DCN/NRP1/KLF2/APLNR/ANGPTL3/TEK/TWIST1/CDH5/PROK1/CD34/FGF1/ADAM12/HSPB6/SERPINE1/RHOJ/TGFB2/HRG/ACVRL1/ITGB3/VEGFC/THBS1/EMILIN1/ANGPT2/RGCC/SMOC2/GREM1/MIR126/ANGPTL4/ADAMTS9/CYSLTR1/ECM1/ENG/JCAD/BMPER/C3/CXCL8/APOH/S100A1/SPHK1/ISL1/CHI3L1/PGF/PPARG/ADGRA2/HYAL1/IL1B/EFNA1/ECSCR/ITGA5/FGF18/AMOT/SERPINF1/CEACAM1/ANGPT4/RRAS/HSPB1/VEGFA/SPARC/SP100/PLK2/EMILIN2/TNFAI…
BP	GO:2000352	negative regulation of endothelial cell apoptotic process	29	1.76991	0.00870612	3239	tags=62%, list=18%, signal=51%	FGA/FGB/FGG/TEK/CDH5/SERPINE1/ITGB3/MIR126/ANGPTL4/GATA3/TNFAIP3/GATA2/KDR/SCG2/RAMP2/NDNF/GAS6/ANGPT1
BP	GO:0048557	embryonic digestive tract morphogenesis	17	1.76946	0.0075817	1234	tags=47%, list=7%, signal=44%	IHH/TCF21/HNF1B/FOXF1/HLX/FGF10/PDGFRA/SHH
BP	GO:0046889	positive regulation of lipid biosynthetic process	81	1.76939	0.0011243	2997	tags=40%, list=17%, signal=33%	APOA4/APOC2/ENPP7/CGA/AVPR1A/RGN/ANXA1/FGF1/CCDC3/ADGRF5/HTR2A/NR1H4/FABP3/APOA5/DAB2/KAT2B/CYP7A1/IL1B/ABCD2/CCN1/HTR2B/CAPN2/AVP/RDH10/BMP6/LPGAT1/APOE/SIRT2/PLIN5/PCK1/PTGS2/ADM
BP	GO:0032429	regulation of phospholipase A2 activity	10	1.76808	0.00529784	518	tags=50%, list=3%, signal=49%	ANXA8/ANXA8L1/AGTR1/ANXA1/PLA2G1B
BP	GO:0050673	epithelial cell proliferation	388	1.76807	2.12493e-09	3340	tags=37%, list=19%, signal=31%	NKX2-5/NKX2-6/APOA1/AREG/TBX2/IHH/BMP5/IGF2/OSR1/NKX2-3/CDKN2B/HNF1B/IGFBP3/IGF1/SGPP2/GDF2/PDX1/NRP1/NR2F2/APLNR/JAML/TEK/SPINK1/ODAM/AGTR1/CDH13/TWIST1/LIMS2/HLX/ALDH1A2/PROK1/SNAI2/FGF7/RGN/HGF/CD34/GPBAR1/FGF1/ZEB2/ZNF703/IGFBP5/TGFB2/GPC3/WNT2/ACVRL1/DLL4/CPB2/ITGB3/VEGFC/THBS1/FGF10/RGCC/MIR126/PROX1/DACH1/KRT4/ECM1/DUSP10/ZEB1/JCAD/BMPER/CYP7B1/TGFBR3/SHH/APOH/NOG/CLDN1/CAV2/DAB2/MEF2C/DRD…
BP	GO:0044331	cell-cell adhesion mediated by cadherin	47	1.76569	0.00260634	2311	tags=38%, list=13%, signal=33%	FOXA1/PLG/SERPINF2/FOXA2/CDH13/CDH5/CDH10/CDH6/RGCC/CDH19/CDH11/CDH2/CDH17/CDH12/VEGFA/CDH15/PLEKHA7/BMP6
BP	GO:0019216	regulation of lipid metabolic process	294	1.76544	2.40633e-07	3010	tags=32%, list=17%, signal=27%	APOC3/APOA4/APOA1/APOC2/ENPP7/CIDEC/APOA2/BMP5/APOB/FMO1/FABP1/BMP2/F2/IGFBP7/ANGPTL3/TEK/CGA/TWIST1/PSAPL1/AVPR1A/SNAI2/RGN/FMO2/NR0B1/HNF4A/ANXA1/CCL21/FGF1/AADAC/PDGFRB/PDK4/GPER1/CCDC3/HCAR2/ADGRF5/HTR2A/NR1H4/FABP3/PDGFRA/PROX1/APOA5/PPARGC1A/SERPINA3/C3/SEC14L2/PRKCE/SPHK1/ASXL3/DAB2/KAT2B/PPARG/CYP7A1/IL1B/TGFB1/ABCD2/PDK1/APOC1/CCN1/CEACAM1/HTR2B/FITM2/EGR1/DKK3/FMO5/C1QTNF2/NR4A3/ALK/CAP…
BP	GO:0072577	endothelial cell apoptotic process	49	1.76523	0.00487453	3239	tags=49%, list=18%, signal=40%	FGA/FGB/FGG/TEK/CDH5/SERPINE1/GPER1/ITGB3/THBS1/RGCC/MIR126/ANGPTL4/CD248/TGFB1/ECSCR/GATA3/TNFAIP3/GATA2/KDR/SCG2/RAMP2/NDNF/GAS6/ANGPT1
BP	GO:0010659	cardiac muscle cell apoptotic process	36	1.76496	0.00842558	2582	tags=36%, list=15%, signal=31%	NKX2-5/GATA4/GATA6/HAND2/MYOCD/CAMK2A/LTK/KIFAP3/ADCY10/CAMK2D/CXCR2/CAPN2/NUPR1
BP	GO:0002040	sprouting angiogenesis	120	1.76424	0.000223777	3029	tags=41%, list=17%, signal=34%	RSPO3/NRP1/KLF2/APLNR/TEK/AGTR1/CDH13/ANXA1/FGF1/RHOJ/ACVRL1/DLL4/VEGFC/CLEC14A/THBS1/GREM1/MIR126/ADAMTS9/JCAD/BMPER/ESM1/S100A1/PGF/ADGRA2/TGFB1/ITGA5/SLIT2/CEACAM1/LEF1/TMEM215/BMP4/VEGFA/PLK2/PARVA/VSTM4/SRPX2/CREB3L1/PTK2B/GATA2/MMRN2/EGR3/KDR/STARD13/RAMP2/PTGS2/HMOX1/CCBE1/LOXL2/CIB1
BP	GO:0010742	macrophage derived foam cell differentiation	32	1.76407	0.00816366	2214	tags=50%, list=13%, signal=44%	AGT/SOAT2/APOB/AGTR1/ITGB3/MSR1/PPARG/TGFB1/SOAT1/CSF1/ABCA1/PLA2G10/IL18/CD36/ITGAV/ABCA5
BP	GO:1904706	negative regulation of vascular associated smooth muscle cell proliferation	21	1.7636	0.0110558	2618	tags=52%, list=15%, signal=45%	MYOCD/GPER1/CNN1/TPM1/TGFB3/MEF2C/EFEMP2/PPARG/BMP4/CDKN1A/NDRG2
BP	GO:0010632	regulation of epithelial cell migration	221	1.76352	2.73588e-06	3034	tags=36%, list=17%, signal=30%	VIL1/AGT/PLG/GDF2/BMP10/DCN/NRP1/NR2F2/TEK/FGF7/EDN1/ANXA1/FGF1/RHOJ/TGFB2/HRG/ACVRL1/DLL4/ITGB3/VEGFC/THBS1/FGF10/ANGPT2/RGCC/SMOC2/MIR126/PROX1/HBEGF/ADAMTS9/DUSP10/JCAD/BMPER/APOH/PRKCE/MEF2C/PPARG/ADGRA2/HYAL1/TGFB1/GLIPR2/ATOH8/EFNA1/FGF18/SLIT2/SERPINF1/CEACAM1/ANGPT4/RRAS/HSPB1/VEGFA/SPARC/RIN2/GATA3/SP100/PLK2/EMP2/SRPX2/RHOB/PTK2B/ATP2B4/VASH1/GATA2/ANXA3/MMRN2/APOE/KDR/STARD13/ADAM9/SOX…
BP	GO:0001649	osteoblast differentiation	214	1.76263	7.48475e-06	2179	tags=28%, list=12%, signal=24%	AREG/IHH/IGF2/HAND2/IGFBP3/IGF1/GDF2/BMP2/CCN4/GDF10/RSPO2/WNT11/NR1I3/LOX/COL1A1/TWIST1/SNAI2/HGF/FZD1/RANBP3L/IGFBP5/NPNT/DDR2/TMEM119/IL6ST/VEGFC/ITGA11/GREM1/MSX2/TNC/SMOC1/CEBPD/CEBPA/CTHRC1/PENK/FHL2/TP53INP2/PTHLH/SHH/SCUBE3/NOG/TENT5A/MEF2C/FGF9/PPARG/FOSL2/BAMBI/RUNX2/CCN1/LEF1/PTH1R/SMAD6/OSTN/BMP4/ID4/MRC2/CREB3L1/WNT10B/FBN2
BP	GO:0044342	type B pancreatic cell proliferation	25	1.76164	0.0112146	3740	tags=48%, list=21%, signal=38%	IGFBP3/SGPP2/PDX1/IGFBP5/DACH1/CCN3/NR4A3/NUPR1/WDR13/SIDT2/SFRP1/BAD
BP	GO:0007519	skeletal muscle tissue development	152	1.76164	0.000130632	2864	tags=34%, list=16%, signal=28%	ACTA1/MYOZ2/SMYD1/POPDC2/IGF2/ANKRD1/CSRP3/TCF21/ASB2/KLHL41/NR2F2/TWIST1/MYOM1/HLX/MYOCD/PITX1/CYP26B1/RBM24/LMOD3/BVES/POPDC3/RCAN1/SRPK3/HOXD9/KLHL40/COL19A1/SHH/CAV2/MEF2C/CITED2/TGFB1/SVIL/EGR1/CHRND/KLF5/HEYL/HIVEP3/CFL2/BTG2/WNT10B/CASQ1/MYOM2/KEL/DMD/NUPR1/EGR2/NPHS1/GPC1/ATF3/MYL11/MEF2D
BP	GO:0050886	endocrine process	75	1.76122	0.00209141	2336	tags=40%, list=13%, signal=35%	AGT/AQP1/CRHBP/CORIN/SERPINF2/INHBA/CGA/AGTR1/AVPR1A/EDN1/INHA/HCAR2/CYP19A1/ENPEP/SUCNR1/KISS1/DAB2/PPARG/IL1B/NKX3-1/INHBB/ACE2/UCN/EDN3/GATA3/CTSZ/OR51E2/TBX3/BMP6/C1QTNF1
BP	GO:0042481	regulation of odontogenesis	15	1.75993	0.014075	2370	tags=73%, list=14%, signal=63%	BMP2/RSPO2/EDN1/CD34/MSX1/SHH/RUNX2/CSF1/SP6/BMP4/TNFRSF11B
BP	GO:0033002	muscle cell proliferation	187	1.75982	1.33561e-05	2618	tags=34%, list=15%, signal=29%	NKX2-5/GATA6/TBX2/RBP4/TBX20/IGFBP3/IGF1/BMP10/BMP2/CCN4/SERPINF2/ZFPM2/P2RY6/CDH13/MYOCD/EDN1/HGF/PDGFRB/OGN/IGFBP5/TGFB2/WNT2/ERBB4/DDR2/GPER1/ITGB3/TLR4/THBS1/CX3CL1/CNN1/TPM1/HBEGF/PTGIR/PPARGC1A/TGFB3/TGFBR3/SHH/NOG/CAV2/S1PR1/DDIT3/MEF2C/EFEMP2/FGF9/PPARG/CITED2/PDGFD/TGFB1/CCN3/ACE2/PDE1A/BMP4/CALCRL/HTR1B/TNFAIP3/IL18/NR4A3/HPGD/APOE/ADAMTS1/SMPD3/CDKN1A/JUN/NDRG2
BP	GO:0010658	striated muscle cell apoptotic process	38	1.75903	0.00838503	2801	tags=37%, list=16%, signal=31%	NKX2-5/GATA4/GATA6/HAND2/MYOCD/CAMK2A/LTK/KIFAP3/ADCY10/CAMK2D/CXCR2/CAPN2/NUPR1/BAG3
BP	GO:0010644	cell communication by electrical coupling	31	1.75823	0.0126394	3819	tags=58%, list=22%, signal=45%	TRDN/IRX3/SLC8A1/GJA5/HRC/CACNA1C/RYR2/PKP2/GJB2/CAMK2D/CASQ2/ATP1B1/PDE4D/GJC2/KCNA1/PRKACA/TBX5/CAV1
BP	GO:0008202	steroid metabolic process	276	1.75819	5.48047e-07	2057	tags=26%, list=12%, signal=24%	APOA4/APOA1/CYP1A1/HMGCS2/UGT2B11/APOA2/SOAT2/BMP5/AKR1D1/APOB/SERPINA6/LIPC/SULT2A1/HSD17B2/BMP2/AFP/IGFBP7/SULT1E1/ANGPTL3/CGA/CUBN/NPC1L1/SNAI2/CYP26B1/NR0B1/FGF1/NR0B2/UGT2B7/UGT2B10/UGT2A3/APOF/AKR1C2/UGT2B4/CYP19A1/NR1H4/AKR1C1/PDGFRA/PROX1/CYP3A5/DHRS9/CYP3A7/LRP2/CEBPA/HSD3B1/CYP7B1/SEC14L2/SHH/SULT1A1/CFTR/GC/CYP2C9/DAB2/HSD3B2/APOBR/CYP7A1/SOAT1/SMPD1/APOC1/TIPARP/CYP21A2/LEPR/ABCA1/RDH…
BP	GO:0046890	regulation of lipid biosynthetic process	159	1.75732	0.000116334	2997	tags=34%, list=17%, signal=28%	APOC3/APOA4/APOC2/ENPP7/BMP5/APOB/BMP2/IGFBP7/CGA/AVPR1A/SNAI2/RGN/NR0B1/ANXA1/FGF1/PDK4/GPER1/CCDC3/ADGRF5/HTR2A/NR1H4/FABP3/PROX1/APOA5/C3/SEC14L2/SPHK1/ASXL3/DAB2/KAT2B/CYP7A1/IL1B/ABCD2/APOC1/CCN1/CEACAM1/HTR2B/FITM2/EGR1/DKK3/CAPN2/AVIL/AVP/RDH10/BMP6/LPGAT1/APOE/SIRT2/PLIN5/PCK1/PTGS2/NR3C1/GFI1/ADM
BP	GO:0031589	cell-substrate adhesion	333	1.75712	1.6315e-07	3929	tags=39%, list=22%, signal=31%	APOA1/VTN/ITGB6/COL3A1/ACTN2/FGA/FGB/FGG/PLG/VCAM1/FOXF1/ITGA8/NRP1/ANGPTL3/TEK/CDH13/COL1A1/LIMS2/ECM2/CD34/CCL21/LIMCH1/ARHGAP6/BVES/NPNT/SERPINE1/HRG/ACVRL1/ITGB3/CCDC80/FREM1/ITGA11/THBS1/CX3CL1/EMILIN1/ANGPT2/GREM1/DLC1/CCN2/ADAMTS9/ITGA1/EGFLAM/EGFL6/ABI3BP/THSD1/NID2/POSTN/CDH11/PRKCE/GBP1/DAB2/EFEMP2/AGR2/ITGA10/FN1/EPHA3/EFNA1/ITGA5/CCN1/PKP2/CEACAM6/TECTA/CSF1/CD44/SMAD6/BCAM/RRAS/VEGFA…
BP	GO:0008207	C21-steroid hormone metabolic process	31	1.7571	0.0126394	2448	tags=45%, list=14%, signal=39%	BMP5/AKR1D1/BMP2/AFP/AKR1C2/AKR1C1/DHRS9/HSD3B1/DAB2/HSD3B2/EGR1/DKK3/BMP6/CYP46A1
BP	GO:0051591	response to cAMP	78	1.75644	0.00123468	2305	tags=29%, list=13%, signal=26%	AREG/GATA6/HMGCS2/WT1/AQP1/CRHBP/DUOX2/TEK/COL1A1/GPD1/AKAP6/IGFBP5/DUOX1/THBD/PENK/CFTR/HCN4/KCNE1/SLC26A3/INHBB/PTK2B/WNT10B/FOSB
BP	GO:0072001	renal system development	302	1.75607	1.71984e-07	2446	tags=30%, list=14%, signal=26%	SLC22A6/RARB/TBX18/PLCE1/RBP4/HMGCS2/AGT/OSR1/GDF6/WT1/AQP1/TCF21/IRX3/HNF1B/SOX17/BMP10/FOXF1/ITGA8/BMP2/ACTA2/NRP1/TEK/WNT11/AGTR1/ALDH1A2/MYOCD/CYP26B1/RGN/CD34/FGF1/KIF26B/GCNT3/PDGFRB/PECAM1/PYGO1/NPNT/TGFB2/FBN1/GPC3/ERBB4/GREB1L/ITGB3/FGF10/KCNJ8/ANGPT2/ENPEP/GREM1/PRICKLE1/EDNRA/PDGFRA/PROX1/BICC1/LRP2/BMPER/SHH/ZBTB16/NOG/HOXB7/WNT2B/MEF2C/CER1/UPK3A/PRDM1/PDGFD/LAMB2/SLIT2/SERPINF1/ARID…
BP	GO:0070293	renal absorption	30	1.75599	0.0118732	4115	tags=57%, list=23%, signal=43%	AQP1/SLC5A1/HNF1A/AQP3/EDN1/EDNRA/AMN/GSN/CLCNKA/CLCNKB/HAS2/NHERF1/GAS6/KIRREL1/KCNQ1/CLDN4/MAGED2
BP	GO:0001935	endothelial cell proliferation	143	1.75543	0.000195782	3308	tags=41%, list=19%, signal=34%	APOA1/IGF2/GDF2/NRP1/NR2F2/APLNR/TEK/AGTR1/CDH13/ALDH1A2/PROK1/FGF7/CD34/ZEB2/ACVRL1/DLL4/ITGB3/VEGFC/THBS1/FGF10/RGCC/MIR126/PROX1/ECM1/JCAD/BMPER/APOH/CAV2/MEF2C/PGF/PPARG/ATOH8/HTR2B/BMP4/VEGFA/SPARC/VSTM4/VASH1/COL8A1/GATA2/BMP6/MMRN2/TIE1/APOE/EGR3/KDR/SCG2/EGF/HSPG2/HMOX1/LOXL2/LRG1/CCR3/WNT5A/XDH/F3/PLXNB3/ANG/LIPA
BP	GO:0035116	embryonic hindlimb morphogenesis	26	1.75516	0.0123077	2306	tags=62%, list=13%, signal=54%	RARB/OSR1/RSPO2/TWIST1/ALX4/TBX4/PITX1/GPC3/MSX2/ALX3/MSX1/SHH/ZBTB16/BMP4/TBX3/AFF3
BP	GO:0010565	regulation of cellular ketone metabolic process	125	1.75472	0.000339454	2862	tags=36%, list=16%, signal=30%	APOC3/APOA4/APOC2/BMP5/FMO1/FABP1/BMP2/TWIST1/AVPR1A/RGN/FMO2/ANXA1/PDK4/NR1H4/ACMSD/FABP3/SLC7A7/PROX1/APOA5/PPARGC1A/PRKCE/DAB2/KAT2B/PPARG/CYP7A1/IL1B/ABCD2/PDK1/APOC1/CEACAM1/EGR1/DKK3/NR4A3/ATP2B4/AVP/RDH10/BMP6/LPGAT1/SIRT2/IRS1/PDK2/SOX9/PLIN5/BHMT/PTGS2
BP	GO:0002065	columnar/cuboidal epithelial cell differentiation	107	1.7542	0.000450027	2477	tags=33%, list=14%, signal=28%	RARB/CDX2/GATA4/GATA6/FOXA1/BMP5/PERCC1/BMP2/PDX1/NPY/WNT11/SERPINE1/IL6ST/ENAM/PROX1/PTK6/CDH2/IL31RA/AGR2/PRDM1/RFX6/TGFB1/ASCL1/GATA5/BMP4/KLF5/SPDEF/ZNF800/FST/NKX3-2/GATA2/BMP6/TLR9/EXT1/CDKN1A
BP	GO:0060541	respiratory system development	201	1.75298	1.90643e-05	2717	tags=33%, list=16%, signal=28%	SLC23A1/GATA6/TBX2/RBP4/HMGCS2/FOXA1/ITGB6/COL3A1/WT1/TCF21/FOXF1/BMP2/ZFPM2/RSPO2/KLF2/WNT11/LOX/HHIP/ALDH1A2/HOPX/MYOCD/TBX4/ADAMTSL2/FGF7/FGF1/IGFBP5/GPC3/WNT2/EPAS1/SFTPD/FGF10/MSX1/PKDCC/TNC/PDGFRA/PROX1/CCN2/CEBPA/TGFB3/SHH/NOG/WNT2B/CHI3L1/FGF9/AGR2/FOSL2/FGF18/LEF1/ASCL1/BMP4/VEGFA/LTBP3/CTSZ/SPDEF/SPEF2/RDH10/RCN3/SMPD3/EXT1/ATP7A/KDR/CRISPLD2/ABCA12/SOX9/ITGA3/ASXL1
BP	GO:0010831	positive regulation of myotube differentiation	11	1.75293	0.0155497	463	tags=27%, list=3%, signal=27%	SMYD1/CYP26B1/RBM24
BP	GO:0010665	regulation of cardiac muscle cell apoptotic process	33	1.7529	0.012317	2582	tags=39%, list=15%, signal=34%	NKX2-5/GATA4/GATA6/HAND2/MYOCD/CAMK2A/LTK/KIFAP3/ADCY10/CAMK2D/CXCR2/CAPN2/NUPR1
BP	GO:0140052	cellular response to oxidised low-density lipoprotein particle stimulus	11	1.75186	0.015683	2584	tags=64%, list=15%, signal=54%	CD68/TLR4/TICAM1/CD36/TXNIP/SMPD3/TLR6
BP	GO:0090132	epithelium migration	293	1.7514	5.21634e-07	3050	tags=34%, list=17%, signal=29%	APOA1/VIL1/AGT/PLG/GDF2/BMP10/DCN/NRP1/NR2F2/TEK/CDH13/CDH5/SNAI2/FGF7/EDN1/ANXA1/FGF1/ZEB2/RHOJ/TGFB2/HRG/DPP4/ACVRL1/DLL4/ITGB3/VEGFC/CLEC14A/THBS1/FGF10/ANGPT2/RGCC/SMOC2/GREM1/MIR126/PROX1/DAAM2/HBEGF/ADAMTS9/DUSP10/JCAD/BMPER/S100P/APOH/PRKCE/MEF2C/PPARG/ADGRA2/HYAL1/TGFB1/GLIPR2/ATOH8/EFNA1/FGF18/AMOT/SLIT2/SERPINF1/CEACAM1/CCN3/ANGPT4/KRT16/RRAS/HSPB1/VEGFA/SPARC/RIN2/GATA3/SP100/PLK2/EMP2…
BP	GO:0051150	regulation of smooth muscle cell differentiation	30	1.75139	0.0126868	1787	tags=37%, list=10%, signal=33%	PRDM6/MYOCD/GPER1/ENG/ZEB1/SMARCD3/SHH/EFEMP2/FGF9/NFATC2/BMP4
BP	GO:0010517	regulation of phospholipase activity	53	1.75125	0.00559622	1738	tags=32%, list=10%, signal=29%	ANXA8/APOC2/ANXA8L1/P2RY6/ANGPTL3/AGTR1/AVPR1A/ANXA1/PDGFRB/PLA2G1B/ARHGAP6/HTR2A/EDNRA/PDGFRA/SELE/NMUR1/HTR2B
BP	GO:0006829	zinc ion transport	27	1.75087	0.0111504	2849	tags=41%, list=16%, signal=34%	SLC39A5/SLC39A2/SLC30A10/TMEM163/SLC30A2/SLC30A4/MT3/SLC1A1/SLC30A3/SLC30A8/SLC39A4
BP	GO:0010810	regulation of cell-substrate adhesion	205	1.75053	1.53905e-05	3452	tags=37%, list=20%, signal=30%	APOA1/VTN/FGA/FGB/FGG/PLG/FOXF1/NRP1/TEK/CDH13/COL1A1/LIMS2/ECM2/CCL21/LIMCH1/ARHGAP6/NPNT/SERPINE1/HRG/ACVRL1/ITGB3/CCDC80/THBS1/CX3CL1/EMILIN1/ANGPT2/GREM1/DLC1/EGFLAM/EGFL6/ABI3BP/POSTN/PRKCE/GBP1/DAB2/EFEMP2/AGR2/FN1/EPHA3/ITGA5/CCN1/PKP2/CEACAM6/CSF1/RRAS/VEGFA/RIN2/ALOX15/EMP2/CD36/PTK2B/ONECUT2/COL8A1/COL16A1/KDR/CDKN2A/HAS2/ITGA3/S100A10/NDNF/EFNA5/DUSP3/NEXMIF/DMTN/DAPK3/CIB1/MYADM/MELTF…
BP	GO:0010039	response to iron ion	30	1.75023	0.0129745	2900	tags=43%, list=17%, signal=36%	CYP1A1/PDX1/SLC40A1/TF/TFF1/DRD2/HAMP/MAP1LC3A/BMP6/ABAT/ATP7A/HMOX1/B2M
BP	GO:0055117	regulation of cardiac muscle contraction	71	1.7501	0.00279622	4041	tags=51%, list=23%, signal=39%	NKX2-5/NPPA/GATA4/PLN/BMP10/SLC8A1/GJA5/ADRA1B/HRC/CACNA1C/CTNNA3/HCN4/RYR2/PKP2/ADCY10/TNNI3K/CAMK2D/ACE2/UCN/CASQ2/TNNI3/ATP1B1/ADORA1/DMD/PDE4D/RNF207/PRKACA/PDE4B/EHD3/BIN1/KCNQ1/CAV1/GSTM2/P2RX4/ATP2A2/STC1
BP	GO:1902652	secondary alcohol metabolic process	129	1.74998	0.00033431	3432	tags=33%, list=20%, signal=26%	APOA4/APOA1/HMGCS2/APOA2/SOAT2/AKR1D1/APOB/LIPC/SULT2A1/ANGPTL3/CUBN/NPC1L1/FGF1/NR0B2/APOF/NR1H4/CEBPA/CYP7B1/SEC14L2/CFTR/CYP2C9/APOBR/CYP7A1/SOAT1/SMPD1/APOC1/LEPR/ABCA1/FMO5/ABCA5/APOE/CYP46A1/IDH2/PRKAA2/EPHX2/VLDLR/ACADVL/INSIG2/CYB5R3/LIPA/GBA1/CYP27B1
BP	GO:0010662	regulation of striated muscle cell apoptotic process	35	1.74916	0.00699835	2801	tags=40%, list=16%, signal=34%	NKX2-5/GATA4/GATA6/HAND2/MYOCD/CAMK2A/LTK/KIFAP3/ADCY10/CAMK2D/CXCR2/CAPN2/NUPR1/BAG3
BP	GO:0010817	regulation of hormone levels	467	1.74915	2.58289e-10	2516	tags=30%, list=14%, signal=27%	SERPINA7/DUOXA2/CYP1A1/RBP4/UGT2B11/FOXA1/AGT/BMP5/AKR1D1/DIO3/AQP1/FGA/FGB/HNF1B/FGG/CRHBP/CORIN/DUOX2/KCNA5/SULT2A1/HSD17B2/BMP2/PDX1/AFP/F2/HNF1A/INHBA/CYP2W1/SULT1E1/SLC2A2/TG/CGA/SPINK1/AGTR1/FOXA2/MEP1A/ALDH1A2/DIO1/TRH/EDN1/CYP26B1/HNF4A/DUOXA1/ADH1B/F2RL2/IYD/ANXA1/NR0B2/KLK6/DGAT2/UGT2B7/UGT2B10/MTNR1B/UGT2A3/DPP4/FOXE1/AKR1C2/GPER1/UGT2B4/INHA/HCAR2/CYP19A1/AKR1B10/NR1H4/SNAP25/ALDH1A1/…
BP	GO:0007596	blood coagulation	201	1.74886	2.18993e-05	2652	tags=31%, list=15%, signal=27%	ANXA8/F10/VTN/SERPIND1/SERPINA1/COL3A1/FGA/FGB/FGG/PLG/SERPINF2/F2/DGKI/KNG1/SERPINC1/FOXA2/PROZ/EDN1/HNF4A/F2RL2/TSPAN32/SERPINE1/HRG/CPB2/IL6ST/PLAT/ITGB3/TLR4/F5/F7/MYL9/THBS1/EMILIN1/TFPI2/THBD/F2RL3/PDGFRA/TFPI/ADAMTS18/SLC6A4/F13B/C4BPB/SHH/APOH/MMRN1/CSRP1/PEAR1/PROC/CEACAM1/HSPB1/PROS1/EMILIN2/CD36/F13A1/DGKK/FGL1/C1QTNF1/APOE/AXL/ENTPD1/HGFAC/DGKG/CD59
BP	GO:0071636	positive regulation of transforming growth factor beta production	20	1.74667	0.0118979	866	tags=35%, list=5%, signal=33%	GATA6/AGT/LUM/SERPINF2/WNT11/THBS1/CX3CL1
BP	GO:0030500	regulation of bone mineralization	70	1.74662	0.00258514	3944	tags=53%, list=23%, signal=41%	AHSG/OSR1/BMP2/SLC8A1/MGP/TWIST1/SGMS2/DDR2/TMEM119/GREM1/PKDCC/ECM1/CCR1/TENT5A/S1PR1/MEF2C/KL/MATN1/CCN1/BMP4/LTBP3/PTK2B/WNT10B/FBN2/BMP6/SLC20A2/ANKH/SOX9/RFLNA/ATP2B1/ADRB2/CYP27B1/VDR/BMPR1B/ISG15/ACVR2A/BMPR2
BP	GO:0060538	skeletal muscle organ development	164	1.74603	0.000182823	2864	tags=32%, list=16%, signal=27%	ACTA1/MYOZ2/SMYD1/POPDC2/IGF2/ANKRD1/WT1/CSRP3/TCF21/ASB2/KLHL41/NR2F2/TWIST1/MYOM1/HLX/MYOCD/PITX1/CYP26B1/DES/RBM24/LMOD3/BVES/POPDC3/RCAN1/SRPK3/HOXD9/KLHL40/COL19A1/SHH/CAV2/MEF2C/CITED2/TGFB1/SVIL/EGR1/CHRND/KLF5/HEYL/HIVEP3/CFL2/BTG2/WNT10B/CASQ1/MYOM2/KEL/DMD/NUPR1/EGR2/NPHS1/GPC1/ATF3/MYL11/MEF2D
BP	GO:0061384	heart trabecula morphogenesis	31	1.74514	0.0137666	2553	tags=52%, list=15%, signal=44%	NKX2-5/RBP4/BMP5/BMP10/TEK/TGFB2/DLL4/ENG/FHL2/TGFBR3/NOG/S1PR1/NRG1/ADGRG6/ADAMTS1/EGLN1
BP	GO:0017015	regulation of transforming growth factor beta receptor signaling pathway	133	1.74474	0.000336599	2749	tags=29%, list=16%, signal=25%	CDKN2B/ITGA8/CILP/BMP2/LOX/MYOCD/ADAMTSL2/ZEB2/ZNF703/NPNT/ASPN/FBN1/FOLR1/THBS1/EMILIN1/WFIKKN2/ENG/ZEB1/TGFB3/VASN/TGFBR3/CAV2/TGFB1I1/PPARG/CITED2/BAMBI/TGFB1/SMAD6/DKK3/CDKN1C/HTRA3/ONECUT2/HTRA1/FBN2/PBLD/PRDM16/NREP/ITGA3/HSPA5
BP	GO:0090077	foam cell differentiation	33	1.74436	0.0133726	2214	tags=48%, list=13%, signal=42%	AGT/SOAT2/APOB/AGTR1/ITGB3/MSR1/PPARG/TGFB1/SOAT1/CSF1/ABCA1/PLA2G10/IL18/CD36/ITGAV/ABCA5
BP	GO:0003073	regulation of systemic arterial blood pressure	77	1.74414	0.00263014	3091	tags=45%, list=18%, signal=38%	NPPA/NPPB/AGT/CORIN/SERPINF2/NR2F2/AGTR1/GJA5/AVPR1A/EDN1/ADRA1B/SLC2A5/ENPEP/TPM1/ADRB3/SUCNR1/POSTN/SPX/DRD2/KL/ACE2/NCALD/EDN3/EMP2/CTSZ/OR51E2/AVP/TNNI3/ADORA1/NTSR1/PDE4D/ADM/GAS6/OXTR/ECE1
BP	GO:0006958	complement activation, classical pathway	29	1.74413	0.0129745	2785	tags=59%, list=16%, signal=49%	CFI/C8B/C7/C6/C8A/C5/SVEP1/MASP2/MBL2/C3/C4BPB/SUSD4/NCR3LG1/C2/C4B/C4A/CLU
BP	GO:0007599	hemostasis	207	1.74396	1.70094e-05	2652	tags=31%, list=15%, signal=27%	ANXA8/F10/VTN/SERPIND1/SERPINA1/COL3A1/FGA/FGB/FGG/PLG/SERPINF2/F2/DGKI/KNG1/SERPINC1/FOXA2/PROZ/EDN1/HNF4A/F2RL2/TSPAN32/SERPINE1/HRG/CPB2/IL6ST/PLAT/ITGB3/TLR4/F5/F7/MYL9/THBS1/EMILIN1/TFPI2/THBD/F2RL3/PDGFRA/TFPI/ADAMTS18/SLC6A4/FLI1/F13B/C4BPB/SHH/APOH/MMRN1/CSRP1/PEAR1/PROC/CEACAM1/HSPB1/PROS1/EMILIN2/CD36/F13A1/DGKK/FGL1/C1QTNF1/APOE/AXL/ENTPD1/HGFAC/DGKG/CD59
BP	GO:0003253	cardiac neural crest cell migration involved in outflow tract morphogenesis	10	1.7439	0.00838503	2150	tags=70%, list=12%, signal=61%	HAND2/TWIST1/EDN1/FOLR1/EDNRA/BMP4/SEMA3C
BP	GO:0045601	regulation of endothelial cell differentiation	35	1.74375	0.00766733	4454	tags=54%, list=25%, signal=41%	GDF2/CDH5/ACVRL1/ZEB1/IL1B/PROC/ATOH8/CEACAM1/BMP4/VEGFA/TMEM100/BMP6/S1PR3/XDH/APOLD1/JAG1/BTG1/CLDN5/TNFRSF1A
BP	GO:1903034	regulation of response to wounding	150	1.74374	0.000100297	3161	tags=37%, list=18%, signal=31%	VTN/VIL1/FGA/FGB/FGG/PLG/DUOX2/CCN4/SERPINF2/F2/KNG1/SERPINC1/FOXA2/EDN1/ANXA1/SERPINE1/HRG/DDR2/CPB2/PLAT/F7/WFDC1/DUOX1/THBS1/EMILIN1/SMOC2/THBD/PDGFRA/HBEGF/TFPI/TNR/ADAMTS18/RTN4RL1/APOH/PRKCE/CLDN1/MMRN1/PROC/CEACAM1/PROS1/CLDN19/EMILIN2/TNFAIP3/CD36/C1QTNF1/APOE/TNFRSF12A/ATP7A/CADM4/ANXA2/CXCR4/EPPK1/DMTN/CNTF/IL33/F3
BP	GO:0019433	triglyceride catabolic process	25	1.74272	0.0131448	1594	tags=36%, list=9%, signal=33%	APOC3/APOA4/APOC2/APOB/LIPC/AADAC/APOA5/PLB1/PNLIPRP2
BP	GO:0061309	cardiac neural crest cell development involved in outflow tract morphogenesis	12	1.74225	0.0120665	2150	tags=58%, list=12%, signal=51%	HAND2/TWIST1/EDN1/FOLR1/EDNRA/BMP4/SEMA3C
BP	GO:0048705	skeletal system morphogenesis	205	1.74182	2.05932e-05	3034	tags=39%, list=17%, signal=32%	HOXB6/RARB/HOXB4/IHH/OSR1/COL3A1/HOXB3/MGP/IRX5/TEK/HOXC8/HHIP/COL1A1/PRRX1/HOXB5/TWIST1/ALX4/TBX4/CYP26B1/COL2A1/UNCX/SOX6/HOXB8/TMEM119/FREM1/HOXD8/GREM1/MSX2/ALX3/MSX1/PDGFRA/CCN2/HOXD9/ZEB1/TGFB3/CSGALNACT1/GHR/NOG/HOXB7/MEF2C/CER1/HOXC4/CITED2/FOSL2/BMI1/HYAL1/RUNX2/SFRP4/FGF18/ARID5B/MATN1/HOXA3/TIPARP/HOXD4/HOXB2/BMP4/LTBP3/CSRNP1/BMP1/WNT10B/SPEF2/FBN2/NKX3-2/DHRS3/RDH10/BMP6/SMPD3/EXT1/S…
BP	GO:0046185	aldehyde catabolic process	14	1.74175	0.00891049	1138	tags=36%, list=6%, signal=33%	AGXT2/AGXT/ALDH3B1/HOGA1/ADH4
BP	GO:0060586	multicellular organismal-level iron ion homeostasis	24	1.74076	0.0147006	3464	tags=46%, list=20%, signal=37%	EPB42/TMPRSS6/SLC40A1/EPAS1/HAMP/BMP6/HMOX1/B2M/BTBD9/PICALM/CYBRD1
BP	GO:0048730	epidermis morphogenesis	29	1.74076	0.0129745	2525	tags=38%, list=14%, signal=33%	FGF7/IGFBP5/TGFB2/FOXE1/FGF10/SHH/SOSTDC1/PLA2G10/FST/EXT1/ATP7A
BP	GO:0035107	appendage morphogenesis	134	1.74068	0.000590113	2306	tags=31%, list=13%, signal=27%	RARB/TBX2/IHH/HAND2/OSR1/COL3A1/DKK1/RSPO2/PRRX1/HOXA13/TWIST1/ALX4/ALDH1A2/TBX4/PITX1/CYP26B1/COL2A1/PLXNA2/TGFB2/GPC3/FGF10/CACNA1C/GREM1/MSX2/ALX3/PRICKLE1/MSX1/PKDCC/HOXD9/SHH/ZBTB16/NOG/FGF9/RUNX2/LEF1/BMP4/GDF5/TBX3/SEMA3C/FBN2/RDH10/AFF3
BP	GO:0035108	limb morphogenesis	134	1.74068	0.000590113	2306	tags=31%, list=13%, signal=27%	RARB/TBX2/IHH/HAND2/OSR1/COL3A1/DKK1/RSPO2/PRRX1/HOXA13/TWIST1/ALX4/ALDH1A2/TBX4/PITX1/CYP26B1/COL2A1/PLXNA2/TGFB2/GPC3/FGF10/CACNA1C/GREM1/MSX2/ALX3/PRICKLE1/MSX1/PKDCC/HOXD9/SHH/ZBTB16/NOG/FGF9/RUNX2/LEF1/BMP4/GDF5/TBX3/SEMA3C/FBN2/RDH10/AFF3
BP	GO:0071604	transforming growth factor beta production	39	1.74052	0.00966589	1567	tags=33%, list=9%, signal=30%	GATA6/ITGB6/AGT/COL3A1/LUM/SERPINF2/WNT11/LRRC32/TGFB2/THBS1/CX3CL1/FN1/TYROBP
BP	GO:0002689	negative regulation of leukocyte chemotaxis	16	1.73975	0.0147829	1702	tags=50%, list=10%, signal=45%	C5/DPP4/CYP19A1/GREM1/MMP28/SLIT2/CCN3/DUSP1
BP	GO:0019748	secondary metabolic process	47	1.73968	0.00394848	974	tags=28%, list=6%, signal=26%	CYP1A1/FMO1/CYP2W1/FMO2/ZEB2/AKR1C2/AKR1B10/TYRP1/ACMSD/SLC45A2/AKR1C1/ASIP/CYP3A5
BP	GO:0000041	transition metal ion transport	91	1.73964	0.00150612	3464	tags=36%, list=20%, signal=29%	SLC39A5/HPX/SLC40A1/TF/TCN1/SLC39A2/HRG/SLC30A10/CBLIF/TMEM163/SLC30A2/SLC46A3/SLC30A4/MT3/SLC31A2/HAMP/SLC1A1/SLC30A3/ATP7B/SCARA5/SLC46A1/REP15/SLC30A8/ATP7A/STEAP1/SLC41A2/SLC39A4/B2M/MELTF/CP/HEPH/FTL/CYBRD1
BP	GO:0086009	membrane repolarization	48	1.73926	0.00573292	2837	tags=42%, list=16%, signal=35%	NPPA/KCNA5/KCNJ5/GJA5/AKAP6/KCND3/SNTA1/KCNJ8/KCNJ3/CACNB3/KCNE1/SCN2B/ADCY10/CACNA1D/CASQ2/KCNH2/ATP1B1/KCNH7/RNF207/KCNA1
BP	GO:1903844	regulation of cellular response to transforming growth factor beta stimulus	135	1.73913	0.000301073	2749	tags=29%, list=16%, signal=25%	CDKN2B/ITGA8/CILP/BMP2/LOX/MYOCD/ADAMTSL2/ZEB2/ZNF703/NPNT/ASPN/FBN1/FOLR1/THBS1/EMILIN1/WFIKKN2/ENG/ZEB1/TGFB3/VASN/TGFBR3/CAV2/TGFB1I1/PPARG/CITED2/BAMBI/TGFB1/SMAD6/DKK3/CDKN1C/HTRA3/ONECUT2/HTRA1/FBN2/PBLD/PRDM16/NREP/ITGA3/HSPA5
BP	GO:0086001	cardiac muscle cell action potential	70	1.73861	0.00296154	2763	tags=36%, list=16%, signal=30%	TBX18/KCNA5/SLC8A1/KCNJ5/GJA5/KCND3/SNTA1/KCNJ8/CACNA1C/KCNJ3/CTNNA3/HCN4/CACNB2/KCNE1/RYR2/SCN2B/PKP2/CAMK2D/CACNA1D/KCNH2/SLC4A3/ATP1B1/SCN3B/DMD/RNF207
BP	GO:0097152	mesenchymal cell apoptotic process	14	1.73847	0.00987262	2634	tags=64%, list=15%, signal=55%	HNF1B/HOXA13/MSX2/EDNRA/MSX1/SHH/SYNE1/GDF5/SOX9
BP	GO:0044062	regulation of excretion	10	1.73839	0.00908713	1418	tags=70%, list=8%, signal=64%	NPPB/AGT/CORIN/AGTR1/EDN1/SPX/DRD2
BP	GO:0014912	negative regulation of smooth muscle cell migration	22	1.73801	0.013118	1787	tags=41%, list=10%, signal=37%	IGFBP3/MYOCD/IGFBP5/SERPINE1/TPM1/SEMA6D/MEF2C/SLIT2/BMP4
BP	GO:0003171	atrioventricular valve development	29	1.73743	0.0132328	2546	tags=48%, list=15%, signal=41%	GATA4/TBX20/BMP2/APLNR/TWIST1/GJA5/SLIT3/TGFB2/EFNA1/CCN1/SMAD6/HEYL/DCHS1/ZFPM1
BP	GO:0007435	salivary gland morphogenesis	30	1.73727	0.0145461	2642	tags=47%, list=15%, signal=40%	NRP1/TGM2/SNAI2/FGF7/HGF/TGFB2/FGF10/TGFB3/SHH/TGFB1/NKX3-1/SEMA3C/EGFR/NTN4
BP	GO:0061045	negative regulation of wound healing	63	1.73691	0.00615142	1903	tags=40%, list=11%, signal=36%	VTN/FGA/FGB/FGG/PLG/SERPINF2/F2/KNG1/EDN1/SERPINE1/HRG/CPB2/PLAT/WFDC1/THBS1/THBD/PDGFRA/TFPI/ADAMTS18/APOH/MMRN1/PROC/CEACAM1/PROS1/CLDN19
BP	GO:0072111	cell proliferation involved in kidney development	20	1.73617	0.013077	1891	tags=55%, list=11%, signal=49%	OSR1/WT1/BMP2/PDGFRB/GPC3/ITGB3/SHH/PDGFD/BMP4/EGR1/GATA3
BP	GO:0086011	membrane repolarization during action potential	28	1.7359	0.0114059	3819	tags=61%, list=22%, signal=48%	KCNA5/KCNJ5/KCND3/KCNJ8/KCNJ3/CACNB3/KCNE1/SCN2B/KCNH2/ATP1B1/KCNH7/RNF207/KCNA1/KCNE4/KCNE2/KCNQ1/CAV1
BP	GO:0060412	ventricular septum morphogenesis	42	1.73573	0.0093522	3141	tags=48%, list=18%, signal=39%	NKX2-5/ZFPM2/APLNR/WNT11/SLIT3/FZD1/TGFB2/PROX1/TGFBR3/NOG/CITED2/SLIT2/BMP4/HEYL/TBX3/ZFPM1/EGLN1/FZD2/TGFBR2/WNT5A
BP	GO:0060390	regulation of SMAD protein signal transduction	43	1.73517	0.00722023	2324	tags=44%, list=13%, signal=38%	BMP5/TBX20/GDF6/BMP10/CILP/BMP2/INHBA/TGFB3/DAB2/PPARG/GDF7/TGFB1/CCN3/SMAD6/BMP4/GDF5/AMH/BMP6/PBLD
BP	GO:0006775	fat-soluble vitamin metabolic process	35	1.73496	0.00881957	1324	tags=31%, list=8%, signal=29%	CYP1A1/RBP2/CYP2W1/NPC1L1/ALDH1A2/SNAI2/CYP26B1/LRP2/TTPA/GC/RPE65
BP	GO:0062013	positive regulation of small molecule metabolic process	131	1.73484	0.000336599	2654	tags=34%, list=15%, signal=29%	APOA4/APOA1/APOC2/IGF2/IGF1/FABP1/P2RY6/GPD1/TWIST1/AVPR1A/RGN/ANXA1/FGF1/NNMT/CD244/GPER1/HTR2A/NR1H4/APOA5/PPARGC1A/PRKCE/DAB2/KAT2B/SLC4A4/HRH1/PPARG/CYP7A1/IL1B/ABCD2/PPP1R3G/GCG/ADCY10/PTH1R/PID1/NR4A3/GPT/AVP/RDH10/BMP6/LPGAT1/APOE/SIRT2/IRS1/NTSR1/PLIN5
BP	GO:0014812	muscle cell migration	83	1.73449	0.00207529	2799	tags=37%, list=16%, signal=32%	VTN/IGFBP3/IGF1/CCN4/NRP1/P2RY6/MYOCD/ANXA1/PDGFRB/IGFBP5/SERPINE1/DDR2/PLAT/ITGB3/TLR4/TPM1/SEMA6D/POSTN/DDIT3/MEF2C/FGF9/PDGFD/SLIT2/CCN3/BMP4/PARVA/NR4A3/ADAMTS1/ATP7A/HAS2/CYP1B1
BP	GO:0035743	CD4-positive, alpha-beta T cell cytokine production	12	1.73301	0.0144606	2764	tags=67%, list=16%, signal=56%	IL18R1/IL1R1/ARG1/DENND1B/IL1B/GATA3/IL18/RSAD2
BP	GO:0032233	positive regulation of actin filament bundle assembly	58	1.73296	0.00352947	1136	tags=24%, list=6%, signal=23%	APOA1/VIL1/SYNPO2L/SERPINF2/NRP1/WNT11/SYNPO/LIMCH1/CX3CL1/RGCC/SYNPO2/CCN2/TPM1/TGFB3
BP	GO:0048546	digestive tract morphogenesis	48	1.73177	0.00665679	1448	tags=33%, list=8%, signal=31%	GATA4/IHH/NKX2-3/PERCC1/TCF21/HNF1B/SOX17/FOXF1/WNT11/SFRP5/HOXA13/HLX/FGF10/PDGFRA/SHH/AGR2
BP	GO:0050678	regulation of epithelial cell proliferation	322	1.73037	4.70222e-07	3304	tags=36%, list=19%, signal=30%	NKX2-5/NKX2-6/AREG/IHH/BMP5/IGF2/OSR1/NKX2-3/CDKN2B/IGF1/SGPP2/GDF2/PDX1/NRP1/NR2F2/APLNR/JAML/TEK/SPINK1/ODAM/AGTR1/CDH13/TWIST1/LIMS2/HLX/ALDH1A2/PROK1/SNAI2/FGF7/RGN/GPBAR1/FGF1/ZNF703/TGFB2/GPC3/WNT2/ACVRL1/DLL4/CPB2/ITGB3/VEGFC/THBS1/FGF10/RGCC/MIR126/PROX1/KRT4/ECM1/DUSP10/ZEB1/JCAD/CYP7B1/TGFBR3/SHH/APOH/NOG/CLDN1/CAV2/DAB2/MEF2C/DRD2/PGF/FGF9/PPARG/ST8SIA1/HYAL1/TGFB1/RUNX2/ATOH8/SERPINF1…
BP	GO:0051450	myoblast proliferation	23	1.73025	0.0123808	460	tags=30%, list=3%, signal=30%	GATA6/IGF1/KCNA5/KLHL41/MEIS2/FGF7/HGF
BP	GO:0035050	embryonic heart tube development	81	1.73013	0.00228919	1620	tags=27%, list=9%, signal=25%	NKX2-5/NKX2-6/HAND1/GATA4/TBX2/IHH/HAND2/TBX20/SOX17/ASB2/APLNR/MICAL2/EDN1/PLXNA4/FOLR1/EDNRA/ENG/SHH/MEF2C/CITED2/BBS5/RYR2
BP	GO:0001667	ameboidal-type cell migration	411	1.72988	5.36697e-09	3050	tags=33%, list=17%, signal=28%	APOA1/VIL1/AGT/HAND2/AQP1/PLG/SOX17/GDF2/BMP10/ACTA2/DCN/NRP1/NR2F2/TEK/WNT11/CDH13/TWIST1/CDH5/SNAI2/FGF7/EDN1/ANXA1/FGF1/ZEB2/CRB2/RHOJ/TGFB2/GPC3/HRG/DPP4/ERBB4/ACVRL1/DDR2/DLL4/FOLR1/ITGB3/SEMA3B/VEGFC/CLEC14A/THBS1/ARHGDIB/FGF10/ANGPT2/RGCC/SMOC2/GREM1/MIR126/EDNRA/PROX1/DAAM2/HBEGF/ADAMTS9/CD248/DUSP10/SEMA6D/JCAD/BMPER/S100P/SHH/TNS1/APOH/PRKCE/CDH2/ISL1/MEF2C/CER1/PPARG/SYDE1/ADGRA2/HYAL1…
BP	GO:0034384	high-density lipoprotein particle clearance	10	1.72855	0.010814	478	tags=50%, list=3%, signal=49%	APOC3/APOA1/APOC2/APOA2/APOM
BP	GO:0051148	negative regulation of muscle cell differentiation	55	1.72762	0.00699165	1700	tags=25%, list=10%, signal=23%	NKX2-5/PRDM6/IGF2/DKK1/BMP2/RGS4/MYOCD/SOX6/TMEM119/MSX1/SHH/FGF9/NFATC2/CCN3
BP	GO:0071634	regulation of transforming growth factor beta production	37	1.72748	0.0113845	1567	tags=32%, list=9%, signal=30%	GATA6/ITGB6/AGT/LUM/SERPINF2/WNT11/LRRC32/TGFB2/THBS1/CX3CL1/FN1/TYROBP
BP	GO:0032908	regulation of transforming growth factor beta1 production	13	1.7273	0.0175703	1567	tags=46%, list=9%, signal=42%	GATA6/AGT/LUM/THBS1/CX3CL1/TYROBP
BP	GO:0003018	vascular process in circulatory system	247	1.72656	3.70933e-06	2523	tags=33%, list=14%, signal=28%	NPPA/NPPB/PLVAP/AGT/GUCY1A1/FGA/FGB/FGG/SLCO2B1/KCNA5/SLC8A1/ACTA2/SERPINF2/SLC5A1/KLF2/KNG1/MYLK3/TEK/AGTR1/GJA5/AVPR1A/CDH5/EDN1/ADRA1B/ZEB2/BDKRB2/MTNR1B/ADCY6/SLC6A13/GPER1/ABCC3/HTR2A/SLC22A8/SNTA1/KCNJ8/EDNRA/SLC1A4/CYSLTR1/ADRB3/ITGA1/LRP2/SLC6A4/SLC6A17/SLC38A3/ADRA1D/KAT2B/SLC4A4/HRH1/PDE3A/ABCC2/TGFB1/SOD3/SLIT2/CEACAM1/LEPR/ACE2/HTR2B/KCNMA1/VEGFA/UCN/EDN3/HTR1B/DRD1/P2RY2/SLCO3A1/VSTM…
BP	GO:0046461	neutral lipid catabolic process	34	1.72654	0.0119848	1594	tags=32%, list=9%, signal=29%	APOC3/APOA4/APOC2/APOA2/APOB/LIPC/AADAC/APOA5/PLB1/DAGLA/PNLIPRP2
BP	GO:0046464	acylglycerol catabolic process	34	1.72654	0.0119848	1594	tags=32%, list=9%, signal=29%	APOC3/APOA4/APOC2/APOA2/APOB/LIPC/AADAC/APOA5/PLB1/DAGLA/PNLIPRP2
BP	GO:0046339	diacylglycerol metabolic process	26	1.72566	0.0168397	2742	tags=42%, list=16%, signal=36%	PLCE1/APOA2/MOGAT2/DGKI/DGAT2/PLB1/DAGLA/DGKK/AVIL/DGKG/DGAT1
BP	GO:0060037	pharyngeal system development	28	1.72564	0.0132626	1891	tags=50%, list=11%, signal=45%	NKX2-5/NKX2-6/BMP5/EDN1/PLXNA2/TGFB2/FOLR1/ADGRF5/EDNRA/NOG/ISL1/NKX3-1/BMP4/GATA3
BP	GO:0007431	salivary gland development	32	1.7253	0.0130027	2642	tags=44%, list=15%, signal=37%	NRP1/TGM2/SNAI2/FGF7/HGF/TGFB2/FGF10/TGFB3/SHH/TGFB1/NKX3-1/SEMA3C/EGFR/NTN4
BP	GO:2000027	regulation of animal organ morphogenesis	113	1.7235	0.00145273	2642	tags=36%, list=15%, signal=31%	AGT/WT1/RSPO3/DKK1/BMP2/RSPO2/WNT11/SNAI2/FGF7/EDN1/HGF/CD34/FGF1/FZD1/GPC3/WNT2/FGF10/GREM1/PRICKLE1/MSX1/CTHRC1/SHH/NOG/HOXB7/WNT2B/DAB2/CITED2/RUNX2/CSF1/SP6/GATA5/BMP4/MLLT3/VEGFA/GATA3/PRICKLE2/DACT1/TNFRSF11B/FZD2/SOX9/NTN4
BP	GO:0001656	metanephros development	82	1.72265	0.00394094	1891	tags=30%, list=11%, signal=27%	SLC22A6/OSR1/GDF6/WT1/AQP1/TCF21/IRX3/HNF1B/SOX17/ITGA8/CD34/KIF26B/PDGFRB/FBN1/GPC3/GREB1L/FGF10/GREM1/PDGFRA/SHH/LAMB2/NKX3-1/BMP4/EGR1/GATA3
BP	GO:0003281	ventricular septum development	72	1.72222	0.00362814	2590	tags=36%, list=15%, signal=31%	NKX2-5/GATA4/ZFPM2/APLNR/WNT11/HOXA13/GJA5/SLIT3/FZD1/TGFB2/PROX1/LRP2/TGFBR3/NOG/PRDM1/CITED2/SLIT2/CCN1/SMAD6/BMP4/GATA3/HEYL/TBX3/ZFPM1/EGLN1/FZD2
BP	GO:0035137	hindlimb morphogenesis	33	1.72146	0.0170014	2306	tags=55%, list=13%, signal=47%	RARB/OSR1/RSPO2/TWIST1/ALX4/TBX4/PITX1/GPC3/MSX2/ALX3/MSX1/HOXD9/SHH/ZBTB16/BMP4/GDF5/TBX3/AFF3
BP	GO:0099622	cardiac muscle cell membrane repolarization	35	1.72136	0.0105851	2763	tags=40%, list=16%, signal=34%	NPPA/KCNA5/KCNJ5/GJA5/KCND3/SNTA1/KCNJ8/KCNJ3/KCNE1/SCN2B/CACNA1D/KCNH2/ATP1B1/RNF207
BP	GO:0007266	Rho protein signal transduction	128	1.72125	0.000823534	4123	tags=40%, list=24%, signal=31%	APOC3/APOA1/SYNPO2L/COL3A1/NRP1/ABRA/EPS8L3/AGTR1/CDH13/F2RL2/ARHGAP6/RHOJ/GPR20/ARHGAP20/ARHGDIB/DLC1/F2RL3/COL1A2/PLEKHG7/ABCA1/CDC42EP1/EPS8/GPR35/ARHGEF3/RHOB/TAGAP/RHOBTB2/TNFAIP1/RIPOR1/CDC42EP5/APOE/STARD13/ITGA3/RHOU/ARHGAP29/CDC42EP3/RHOD/GPR199P/RIPOR2/RHOBTB1/BCL6/SHTN1/GPR4/NTN1/HEG1/ADRA2A/CDC42EP2/ARHGDIG/AKAP13/KANK2/LPAR1
BP	GO:0001503	ossification	384	1.72056	6.74578e-08	2473	tags=29%, list=14%, signal=25%	AREG/AHSG/IHH/BMP5/IGF2/HAND2/OSR1/IGFBP3/IGF1/SOST/DKK1/GDF2/BMP2/SLC8A1/CCN4/MGP/GDF10/RSPO2/TEK/WNT11/NR1I3/LOX/COL1A1/TWIST1/SNAI2/HGF/COL2A1/FZD1/RANBP3L/IGFBP5/NPNT/ASPN/SGMS2/GPC3/DDR2/TMEM119/IL6ST/VEGFC/ITGA11/GREM1/MSX2/PRICKLE1/PKDCC/TNC/CCN2/SMOC1/ECM1/CEBPD/CEBPA/CTHRC1/PENK/FHL2/TP53INP2/PTHLH/CSGALNACT1/SHH/CDH11/ZBTB16/CCR1/SCUBE3/BMP8A/NOG/TENT5A/S1PR1/MEF2C/CER1/COL1A2/KL/FGF9/P…
BP	GO:0043618	regulation of transcription from RNA polymerase II promoter in response to stress	33	1.72047	0.017216	2892	tags=45%, list=17%, signal=38%	CREB3L3/KLF2/EPAS1/DDIT3/ANKRD2/CITED2/EGR1/VEGFA/CREB3L1/SIRT2/JUN/HSPA5/BAG3/ATF3/HMOX1
BP	GO:0034219	carbohydrate transmembrane transport	112	1.71986	0.00136992	2516	tags=29%, list=14%, signal=25%	SLC23A1/AQP1/AQP10/IGF1/SLC5A1/HNF1A/SLC2A2/AQP3/EDN1/SLC5A9/PLA2G1B/ITLN1/SLC2A7/SLC2A5/GPC3/SLC2A9/AQP7/SLC45A2/EDNRA/C3/MFSD4A/IL1B/SLC5A11/PID1/OSTN/RNASEL/DRD1/NR4A3/SLC2A14/SLC23A3/CLIP3/IRS1
BP	GO:0003215	cardiac right ventricle morphogenesis	20	1.71953	0.0165966	2150	tags=55%, list=12%, signal=48%	NKX2-5/HAND1/GATA4/HAND2/TBX20/ZFPM2/TGFB2/SMARCD3/ISL1/GATA3/SEMA3C
BP	GO:0085029	extracellular matrix assembly	42	1.71945	0.0110558	3089	tags=50%, list=18%, signal=41%	AGT/IHH/COL3A1/LOX/MFAP4/EMILIN1/RGCC/PRICKLE1/EFEMP2/COL1A2/TGFB1/TIE1/SMPD3/ATP7A/SOX9/NTN4/HAS2/RAMP2/MYH11/GAS6/HAPLN2
BP	GO:0006935	chemotaxis	363	1.71912	1.39005e-07	3304	tags=37%, list=19%, signal=30%	APOA1/SERPIND1/S100A14/VCAM1/COLEC10/GPR183/NRP1/CXCL14/DEFB1/FLRT3/JAML/CXCL17/C5/LOX/AGTR1/CDH13/FGF7/EDN1/HGF/PLXNA4/ANXA1/CCL21/FGF1/PDGFRB/PLA2G1B/LGALS3/SLIT3/FLRT2/CCRL2/DPEP1/CCL15/SERPINE1/UNC5C/TGFB2/HRG/DPP4/ITGB3/CYP19A1/SEMA3B/F7/ACKR3/VEGFC/CSF3R/THBS1/SFTPD/FGF10/CX3CL1/ANGPT2/SMOC2/GREM1/PIK3C2G/PDGFRA/HBEGF/CYSLTR1/ITGA1/SUCNR1/CXCL16/SEMA6D/LYST/CYP7B1/LGR6/CXCL8/LSP1/CCR1/MMP28…
BP	GO:0042330	taxis	363	1.71912	1.39005e-07	3304	tags=37%, list=19%, signal=30%	APOA1/SERPIND1/S100A14/VCAM1/COLEC10/GPR183/NRP1/CXCL14/DEFB1/FLRT3/JAML/CXCL17/C5/LOX/AGTR1/CDH13/FGF7/EDN1/HGF/PLXNA4/ANXA1/CCL21/FGF1/PDGFRB/PLA2G1B/LGALS3/SLIT3/FLRT2/CCRL2/DPEP1/CCL15/SERPINE1/UNC5C/TGFB2/HRG/DPP4/ITGB3/CYP19A1/SEMA3B/F7/ACKR3/VEGFC/CSF3R/THBS1/SFTPD/FGF10/CX3CL1/ANGPT2/SMOC2/GREM1/PIK3C2G/PDGFRA/HBEGF/CYSLTR1/ITGA1/SUCNR1/CXCL16/SEMA6D/LYST/CYP7B1/LGR6/CXCL8/LSP1/CCR1/MMP28…
BP	GO:0010880	regulation of release of sequestered calcium ion into cytosol by sarcoplasmic reticulum	26	1.71846	0.0172196	2712	tags=46%, list=15%, signal=39%	PLN/TRDN/SLC8A1/AKAP6/HRC/CACNA1C/RYR2/CAMK2D/CASQ2/CASQ1/DMD/PDE4D
BP	GO:0072109	glomerular mesangium development	15	1.718	0.0180488	1838	tags=53%, list=10%, signal=48%	WT1/ACTA2/CD34/PDGFRB/ITGB3/PDGFD/BMP4/EGR1
BP	GO:0014850	response to muscle activity	23	1.71796	0.0166642	1728	tags=39%, list=10%, signal=35%	AGT/ABCG5/PPARGC1A/ABCG8/POSTN/CAPN3/FNDC5/RYR2/TNS2
BP	GO:0072006	nephron development	143	1.71748	0.000463725	2904	tags=34%, list=17%, signal=29%	SLC22A6/PLCE1/AGT/OSR1/WT1/AQP1/TCF21/IRX3/HNF1B/BMP2/ACTA2/TEK/WNT11/CD34/FGF1/KIF26B/PDGFRB/PECAM1/NPNT/GPC3/ERBB4/GREB1L/ITGB3/ANGPT2/ENPEP/GREM1/EDNRA/PDGFRA/SHH/NOG/HOXB7/WNT2B/MEF2C/PDGFD/LAMB2/BMP4/EGR1/VEGFA/GATA3/HEYL/DCHS1/EXT1/SOX9/ITGA3/ASXL1/SLC22A1/NPHS1/HS3ST3B1/HOXD11
BP	GO:0001936	regulation of endothelial cell proliferation	122	1.71707	0.00111528	3271	tags=42%, list=19%, signal=34%	IGF2/GDF2/NRP1/NR2F2/APLNR/TEK/AGTR1/CDH13/ALDH1A2/PROK1/FGF7/ACVRL1/DLL4/ITGB3/VEGFC/THBS1/FGF10/RGCC/MIR126/PROX1/ECM1/JCAD/APOH/CAV2/MEF2C/PGF/PPARG/ATOH8/HTR2B/BMP4/VEGFA/SPARC/VASH1/GATA2/BMP6/MMRN2/TIE1/APOE/EGR3/KDR/SCG2/EGF/HSPG2/HMOX1/LRG1/CCR3/WNT5A/XDH/F3/PLXNB3/ANG
BP	GO:0009611	response to wounding	494	1.71642	1.04652e-09	3195	tags=33%, list=18%, signal=28%	APOA4/ANXA8/GATA4/F10/VTN/SERPIND1/VIL1/SERPINA1/ITGB6/COL3A1/AQP1/FGA/FGB/FGG/PLG/IGF1/DUOX2/FOXF1/CCN4/SERPINF2/F2/NRP1/DGKI/KNG1/FLRT3/SERPINC1/JAML/ODAM/FOXA2/PROZ/FGF7/EDN1/HNF4A/MYOF/CD34/F2RL2/ANXA1/FGF1/TSPAN32/KLK6/SERPINE1/TGFB2/HRG/ACVRL1/DDR2/FOLR1/CPB2/IL6ST/PLAT/ITGB3/TLR4/F5/F7/WFDC1/MYL9/DUOX1/THBS1/FGF10/CX3CL1/EMILIN1/TFPI2/SMOC2/MSX2/THBD/EDNRA/F2RL3/TNC/PDGFRA/COL5A1/CCN2/TPM1…
BP	GO:0002011	morphogenesis of an epithelial sheet	57	1.71537	0.00526942	3141	tags=33%, list=18%, signal=27%	HOXB4/BMP5/TBX20/FLRT3/ACVRL1/DLL4/MSX2/COL5A1/HBEGF/ITGA5/CCN1/CEACAM1/CD44/HOXB2/AJUBA/RHOC/ARHGAP24/LRG1/WNT5A
BP	GO:0045920	negative regulation of exocytosis	31	1.71523	0.0175801	2183	tags=29%, list=12%, signal=25%	FOXF1/ANXA1/IL1RAPL1/STXBP6/SYT4/CEACAM1/CD300A/PRKN/ATP9A
BP	GO:0003283	atrial septum development	23	1.71459	0.0166642	1662	tags=35%, list=9%, signal=32%	NKX2-5/GATA4/TBX20/WNT11/GJA5/TGFB2/ISL1/CCN1
BP	GO:0048562	embryonic organ morphogenesis	262	1.7144	5.97788e-06	1891	tags=28%, list=11%, signal=26%	HOXB6/NKX2-5/RARB/HOXB4/TBX18/HAND1/GATA4/TBX2/RBP4/IHH/HAND2/OSR1/TBX20/TCF21/HNF1B/HOXB3/SOX17/FOXF1/ITGA8/ASB2/APLNR/IRX5/WNT11/PRRX1/HOXB5/TWIST1/TCAP/ALX4/HLX/MICAL2/FRZB/EDN1/CRB2/COL2A1/FOXF2/FBN1/SLITRK6/FOXE1/HOXB8/FOLR1/FGF10/ALX3/EDNRA/MSX1/PDGFRA/PROX1/SLC44A4/HOXD9/ENG/CTHRC1/ZEB1/TGFB3/SHH/NOG/HOXB7/MEF2C/FGF9/HOXC4/CITED2/BMI1/HYAL1/RUNX2/BBS5/EFNA1/RYR2/HOXA3/TECTA/HOXD4/HOXB2/BMP…
BP	GO:0042743	hydrogen peroxide metabolic process	43	1.7143	0.00967378	2825	tags=26%, list=16%, signal=22%	APOA4/DUOXA2/CYP1A1/DUOX2/DUOXA1/DUOX1/MAOB/MT3/TPO/HP/GPX3
BP	GO:0032905	transforming growth factor beta1 production	15	1.71319	0.0186721	1567	tags=47%, list=9%, signal=43%	GATA6/AGT/COL3A1/LUM/THBS1/CX3CL1/TYROBP
BP	GO:0060326	cell chemotaxis	235	1.71235	1.16278e-05	3269	tags=37%, list=19%, signal=31%	S100A14/VCAM1/GPR183/NRP1/CXCL14/JAML/CXCL17/C5/LOX/AGTR1/EDN1/HGF/ANXA1/CCL21/FGF1/PDGFRB/PLA2G1B/LGALS3/CCRL2/DPEP1/CCL15/SERPINE1/TGFB2/HRG/DPP4/CYP19A1/F7/ACKR3/VEGFC/CSF3R/THBS1/SFTPD/CX3CL1/SMOC2/GREM1/PDGFRA/HBEGF/ITGA1/CXCL16/LYST/CYP7B1/CXCL8/CCR1/MMP28/CCR6/S1PR1/PGF/CSF1R/IL1B/TNFSF18/PDGFD/MTUS1/CXCL1/FGF18/SLIT2/LEF1/CCN3/DUSP1/CSF1/ACKR2/TAFA4/HSPB1/VEGFA/EDN3/ITGB2/PARVA/CXCL2/PTK2…
BP	GO:0050817	coagulation	204	1.71228	3.59638e-05	2652	tags=31%, list=15%, signal=27%	ANXA8/F10/VTN/SERPIND1/SERPINA1/COL3A1/FGA/FGB/FGG/PLG/SERPINF2/F2/DGKI/KNG1/SERPINC1/FOXA2/PROZ/EDN1/HNF4A/F2RL2/TSPAN32/SERPINE1/HRG/CPB2/IL6ST/PLAT/ITGB3/TLR4/F5/F7/MYL9/THBS1/EMILIN1/TFPI2/THBD/F2RL3/PDGFRA/TFPI/ADAMTS18/SLC6A4/F13B/C4BPB/SHH/APOH/MMRN1/CSRP1/PEAR1/PROC/CEACAM1/HSPB1/PROS1/EMILIN2/CD36/F13A1/DGKK/FGL1/C1QTNF1/APOE/AXL/ENTPD1/HGFAC/DGKG/CD59
BP	GO:0086004	regulation of cardiac muscle cell contraction	33	1.71215	0.0181026	4041	tags=52%, list=23%, signal=40%	GATA4/PLN/GJA5/CACNA1C/CTNNA3/HCN4/RYR2/PKP2/ADCY10/CAMK2D/ADORA1/PDE4D/PDE4B/BIN1/CAV1/ATP2A2/STC1
BP	GO:0038183	bile acid signaling pathway	11	1.71127	0.0236112	2024	tags=64%, list=12%, signal=56%	SLC10A1/ABCG5/GPBAR1/NR1H4/ABCG8/CYP7A1/CYP8B1
BP	GO:0071711	basement membrane organization	35	1.71049	0.0118732	4502	tags=57%, list=26%, signal=43%	LAMA2/COL3A1/FLRT2/PRICKLE1/NID2/CAV2/LAMB2/COL4A1/EXT1/NTN4/RAMP2/HPN/PLOD3/GAS2/LAMC1/CAV1/LAMB1/RIC8A/NID1/POMGNT1
BP	GO:0035023	regulation of Rho protein signal transduction	76	1.71004	0.00374285	2697	tags=29%, list=15%, signal=25%	APOC3/APOA1/SYNPO2L/COL3A1/NRP1/ABRA/EPS8L3/F2RL2/GPR20/ARHGAP20/ARHGDIB/DLC1/F2RL3/ABCA1/EPS8/GPR35/ARHGEF3/TAGAP/TNFAIP1/APOE/STARD13/ITGA3
BP	GO:0071577	zinc ion transmembrane transport	26	1.70951	0.0191762	2849	tags=38%, list=16%, signal=32%	SLC39A5/SLC39A2/SLC30A10/TMEM163/SLC30A2/SLC30A4/SLC1A1/SLC30A3/SLC30A8/SLC39A4
BP	GO:0032332	positive regulation of chondrocyte differentiation	19	1.70884	0.0175801	2943	tags=63%, list=17%, signal=53%	GDF6/ACVRL1/SOX6/PKDCC/ZBTB16/RUNX2/FGF18/GDF5/BMP6/SOX9/LOXL2/SOX5
BP	GO:0086019	cell-cell signaling involved in cardiac conduction	31	1.70847	0.018854	2763	tags=45%, list=16%, signal=38%	TBX18/KCNA5/KCNJ5/GJA5/CACNA1C/KCNJ3/HCN4/CACNB2/RYR2/PKP2/CACNA1D/CASQ2/SCN3B/RNF207
BP	GO:0045667	regulation of osteoblast differentiation	118	1.7074	0.00145828	1787	tags=28%, list=10%, signal=25%	AREG/HAND2/IGF1/BMP2/CCN4/GDF10/TWIST1/SNAI2/HGF/RANBP3L/IGFBP5/NPNT/DDR2/TMEM119/IL6ST/VEGFC/GREM1/MSX2/SMOC1/CEBPD/CEBPA/CTHRC1/SCUBE3/NOG/TENT5A/MEF2C/PPARG/BAMBI/RUNX2/CCN1/SMAD6/OSTN/BMP4
BP	GO:0036302	atrioventricular canal development	13	1.70707	0.0196986	1029	tags=46%, list=6%, signal=43%	GATA4/GATA6/TBX2/TBX20/BMP2/ENG
BP	GO:0120178	steroid hormone biosynthetic process	36	1.70684	0.0173862	3790	tags=47%, list=22%, signal=37%	BMP5/HSD17B2/BMP2/CYP19A1/HSD3B1/DAB2/HSD3B2/CYP21A2/EGR1/DKK3/BMP6/HSD17B11/NR3C1/ADM/H6PD/AKR1B1/HSD17B1
BP	GO:0045823	positive regulation of heart contraction	35	1.70656	0.0125288	2997	tags=49%, list=17%, signal=40%	NKX2-5/NPPA/RGS4/AVPR1A/EDN1/ADRA1B/TGFB2/HRC/TPM1/RYR2/ACE2/UCN/EDN3/SLC1A1/SCN3B/PDE4D/ADM
BP	GO:1903524	positive regulation of blood circulation	35	1.70656	0.0125288	2997	tags=49%, list=17%, signal=40%	NKX2-5/NPPA/RGS4/AVPR1A/EDN1/ADRA1B/TGFB2/HRC/TPM1/RYR2/ACE2/UCN/EDN3/SLC1A1/SCN3B/PDE4D/ADM
BP	GO:0006590	thyroid hormone generation	22	1.70617	0.0174194	2416	tags=59%, list=14%, signal=51%	DUOXA2/DUOX2/TG/CGA/DIO1/DUOXA1/FOXE1/DUOX1/CPQ/GATA3/CTSB/DIO2/TPO
BP	GO:0018149	peptide cross-linking	13	1.7061	0.0196986	2071	tags=54%, list=12%, signal=48%	EPB42/COL3A1/TGM2/ANXA1/THBS1/FN1/F13A1
BP	GO:2001237	negative regulation of extrinsic apoptotic signaling pathway	89	1.70593	0.00268215	2999	tags=31%, list=17%, signal=26%	BMP5/FGA/FGB/FGG/IGF1/NRP1/SNAI2/HGF/LGALS3/COL2A1/EYA4/SERPINE1/THBS1/FGF10/CX3CL1/IFI6/IL1B/FAIM2/C8orf44-SGK3/BMP4/TNFAIP3/ITGAV/TMBIM1/SCG2/LMNA/NOL3/HMOX1/SIAH2
BP	GO:0008217	regulation of blood pressure	155	1.7057	0.000388364	3232	tags=43%, list=18%, signal=35%	NPPA/NPPB/MYH6/AGT/GUCY1A1/CORIN/ACTA2/SERPINF2/NR2F2/NPR3/NPY/AGTR1/GJA5/AVPR1A/EDN1/ADRA1B/SLC2A5/BDKRB1/ACVRL1/VEGFC/EMILIN1/KCNJ8/ENPEP/EDNRA/TPM1/ADRB3/SUCNR1/POSTN/PTGS1/SPX/COL1A2/DRD2/KL/PPARG/ACE2/NCALD/TAC4/UCN/EDN3/GCGR/EMILIN2/TAC3/EMP2/CTSZ/OR51E2/AVP/TNNI3/LNPEP/ABCC9/EXT1/ADORA1/ABAT/NTSR1/PDE4D/RAMP2/ERAP2/PTGS2/GLP1R/GNA11/ADM/ID2/GAS6/OXTR/ECE1/ATP2B1/ADRB2
BP	GO:0006720	isoprenoid metabolic process	114	1.70561	0.00141218	2884	tags=32%, list=16%, signal=27%	CYP1A1/RBP4/HMGCS2/RBP3/RBP2/CYP2W1/ALDH1A2/CYP26B1/ADH1B/DGAT2/AKR1B10/ALDH1A1/AKR1C1/CYP3A5/DHRS9/CYP3A7/LRP2/ADH4/PLB1/BCO2/ADH6/ALDH8A1/CYP2C9/RPE65/ADH1A/SDR16C5/RDH5/CRPPA/CYP2C18/DHRS3/RDH10/DGAT1/NAPEPLD/CYP1B1/ALG14/CYP2E1
BP	GO:0044872	lipoprotein localization	16	1.70557	0.0214354	2040	tags=38%, list=12%, signal=33%	APOB/MTTP/CUBN/MSR1/PPARG/CD36
BP	GO:0045907	positive regulation of vasoconstriction	28	1.70549	0.0169442	1394	tags=32%, list=8%, signal=30%	FGA/FGB/FGG/GJA5/AVPR1A/HTR2A/CYSLTR1/ADRA1D/HRH1
BP	GO:1900026	positive regulation of substrate adhesion-dependent cell spreading	40	1.70528	0.0129372	3617	tags=40%, list=21%, signal=32%	APOA1/FGA/FGB/FGG/NRP1/LIMS2/ITGB3/DAB2/HAS2/S100A10/CIB1/MYADM/CASS4/NEDD9/P4HB/TESK1
BP	GO:0090050	positive regulation of cell migration involved in sprouting angiogenesis	21	1.7044	0.0187813	3782	tags=71%, list=22%, signal=56%	NRP1/ANXA1/RHOJ/MIR126/JCAD/VEGFA/PLK2/SRPX2/GATA2/KDR/PTGS2/HMOX1/CIB1/FOXC2/HDAC9
BP	GO:0007440	foregut morphogenesis	10	1.70405	0.0165275	1234	tags=40%, list=7%, signal=37%	GATA4/SOX17/FOXF1/SHH
BP	GO:0007584	response to nutrient	143	1.7038	0.000600842	2600	tags=31%, list=15%, signal=26%	GATA4/CYP1A1/HMGCS2/CDKN2B/SLC6A19/VCAM1/PDX1/A2M/OTC/FOXA2/COL1A1/ALDH1A2/AQP3/SNAI2/CYP26B1/ABCG5/FOLR1/NR1H4/F5/F7/TNC/SLC6A4/KYNU/ABCG8/PENK/POSTN/BMT2/SST/KAT2B/KL/PPARG/RUNX2/ASCL1/ABCA1/GCGR/EPO/GIPR/NFKBIZ/LTA/PLD1/ACSL1/TNFRSF11B/C2/PDK2
BP	GO:1990748	cellular detoxification	101	1.70288	0.00155269	2862	tags=28%, list=16%, signal=23%	APOA4/H19/GSTA1/FABP1/DUOX2/APOM/AKR1B10/GSTM3/ALDH1A1/DUOX1/ADH4/PTGS1/ALB/SOD3/MT3/ALOX5AP/MGST2/CD36/CYGB/APOE/TPO/GSTK1/HP/ATP7A/GPX7/GPX2/GPX3/PTGS2
BP	GO:0014823	response to activity	59	1.70221	0.00809685	3051	tags=37%, list=17%, signal=31%	AGT/EDN1/ABCG5/ITGB3/ANGPT2/PPARGC1A/ZEB1/ABCG8/POSTN/CAPN3/KL/FNDC5/RYR2/GCG/TNS2/KDM6B/BMP6/COL4A2/PCK1/CXCR4/MMP2/PRKAA2
BP	GO:0001938	positive regulation of endothelial cell proliferation	86	1.70172	0.00227793	3271	tags=42%, list=19%, signal=34%	IGF2/GDF2/NRP1/APLNR/TEK/AGTR1/CDH13/PROK1/FGF7/ACVRL1/ITGB3/VEGFC/FGF10/MIR126/PROX1/ECM1/JCAD/CAV2/PGF/HTR2B/BMP4/VEGFA/GATA2/BMP6/EGR3/KDR/SCG2/EGF/HSPG2/HMOX1/LRG1/CCR3/WNT5A/F3/PLXNB3/ANG
BP	GO:0035904	aorta development	59	1.70163	0.00825056	1749	tags=31%, list=10%, signal=28%	TBX2/COL3A1/APLNR/LOX/PDGFRB/TGFB2/ACVRL1/DLL4/PRICKLE1/EDNRA/PROX1/ADAMTS9/LRP2/ENG/EFEMP2/PRDM1/NKX3-1/SMAD6
BP	GO:0070875	positive regulation of glycogen metabolic process	15	1.70104	0.021531	4088	tags=67%, list=23%, signal=51%	IGF2/IGF1/PPP1R3G/ADCY10/IRS1/GCK/DYRK2/EPM2AIP1/INSR/PPP1R3E
BP	GO:0002686	negative regulation of leukocyte migration	42	1.70103	0.0133726	3216	tags=45%, list=18%, signal=37%	BMP5/C5/CCL21/DPP4/CYP19A1/EMILIN1/GREM1/MMP28/PTGER4/SLIT2/CD300A/CCN3/DUSP1/ADORA1/CD200R1/RIN3/HMOX1/IL33/RIPOR2
BP	GO:0120009	intermembrane lipid transfer	52	1.70025	0.0102328	1106	tags=19%, list=6%, signal=18%	APOA4/APOA1/CIDEC/APOA2/GLTPD2/APOB/MTTP/ABCG5/TTPA/ABCG8
BP	GO:0086070	SA node cell to atrial cardiac muscle cell communication	11	1.70003	0.0207453	2499	tags=64%, list=14%, signal=55%	TBX18/KCNA5/GJA5/HCN4/RYR2/CACNA1D/SCN3B
BP	GO:0001822	kidney development	292	1.69991	1.08546e-05	2446	tags=29%, list=14%, signal=25%	SLC22A6/RARB/PLCE1/HMGCS2/AGT/OSR1/GDF6/WT1/AQP1/TCF21/IRX3/HNF1B/SOX17/BMP10/ITGA8/BMP2/ACTA2/NRP1/TEK/WNT11/AGTR1/ALDH1A2/CYP26B1/RGN/CD34/FGF1/KIF26B/GCNT3/PDGFRB/PECAM1/PYGO1/NPNT/TGFB2/FBN1/GPC3/ERBB4/GREB1L/ITGB3/FGF10/KCNJ8/ANGPT2/ENPEP/GREM1/EDNRA/PDGFRA/PROX1/BICC1/LRP2/BMPER/SHH/ZBTB16/NOG/HOXB7/WNT2B/MEF2C/CER1/UPK3A/PRDM1/PDGFD/LAMB2/SLIT2/SERPINF1/ARID5B/NKX3-1/TIPARP/ODC1/TNS2/SMAD6…
BP	GO:0032331	negative regulation of chondrocyte differentiation	23	1.69882	0.0186783	2948	tags=57%, list=17%, signal=47%	RARB/IHH/CCN4/SNAI2/GREM1/PTHLH/BMP4/GDF5/LTBP3/NKX3-2/SOX9/ADAMTS12/RFLNA
BP	GO:0042446	hormone biosynthetic process	56	1.6986	0.00987262	3790	tags=48%, list=22%, signal=38%	BMP5/DIO3/DUOX2/HSD17B2/BMP2/TG/DIO1/CYP19A1/DUOX1/HSD3B1/DAB2/HSD3B2/CYP21A2/EGR1/DKK3/DIO2/BMP6/TPO/HSD17B11/NR3C1/GFI1/ADM/CYP27B1/NFKB1/H6PD/AKR1B1/HSD17B1
BP	GO:0090049	regulation of cell migration involved in sprouting angiogenesis	38	1.69775	0.0182447	3029	tags=45%, list=17%, signal=37%	NRP1/ANXA1/RHOJ/DLL4/THBS1/MIR126/JCAD/VEGFA/PLK2/SRPX2/GATA2/MMRN2/KDR/STARD13/PTGS2/HMOX1/CIB1
BP	GO:1905209	positive regulation of cardiocyte differentiation	12	1.6973	0.0229822	1787	tags=58%, list=10%, signal=52%	NKX2-5/MYOCD/TGFB2/GPER1/MEF2C/TGFB1/BMP4
BP	GO:0072498	embryonic skeletal joint development	12	1.69727	0.0229822	2446	tags=58%, list=14%, signal=50%	IHH/OSR1/COL2A1/NOG/HYAL1/BMP4/EXT1
BP	GO:0048246	macrophage chemotaxis	34	1.69582	0.017216	2069	tags=38%, list=12%, signal=34%	CXCL17/C5/LGALS3/CYP19A1/THBS1/SFTPD/MMP28/CSF1R/TNFSF18/MTUS1/CSF1/TAFA4/PTK2B
BP	GO:0010460	positive regulation of heart rate	23	1.69504	0.0199828	2997	tags=57%, list=17%, signal=47%	NPPA/RGS4/AVPR1A/EDN1/ADRA1B/HRC/TPM1/RYR2/EDN3/SLC1A1/SCN3B/PDE4D/ADM
BP	GO:0010464	regulation of mesenchymal cell proliferation	32	1.6946	0.0182447	3141	tags=50%, list=18%, signal=41%	IHH/FOXF1/WNT11/PRRX1/WNT2/ZEB1/SHH/FGF9/SYNE1/BMP4/KDR/CHRD/LMNA/SOX9/TGFBR2/WNT5A
BP	GO:2001212	regulation of vasculogenesis	16	1.69453	0.0236316	3157	tags=69%, list=18%, signal=56%	CD34/CEACAM1/RRAS/RIN2/EMP2/TMEM100/KDR/RAMP2/ASB4/ADM/XDH
BP	GO:0060911	cardiac cell fate commitment	12	1.69441	0.0236992	2136	tags=58%, list=12%, signal=51%	NKX2-5/TBX18/WT1/SOX17/DKK1/ISL1/TBX3
BP	GO:0032924	activin receptor signaling pathway	46	1.69436	0.0099244	2470	tags=39%, list=14%, signal=34%	CFC1/GDF6/GDF2/BMP10/INHBA/WIF1/ACVRL1/FGF10/SHH/CER1/FGF9/CITED2/GDF7/INHBB/SMAD6/FSTL3/FST/IGSF1
BP	GO:0060841	venous blood vessel development	16	1.69322	0.0236316	2150	tags=56%, list=12%, signal=49%	NKX2-5/TBX20/FOXF1/APLNR/ACVRL1/PROX1/ENG/VEGFA/SEMA3C
BP	GO:0018126	protein hydroxylation	23	1.69212	0.0199828	4661	tags=70%, list=27%, signal=51%	P4HA3/P4HA2/P3H2/EGLN1/PLOD1/PLOD2/ASPH/PLOD3/P4HB/EGLN3/JMJD4/P3H1/P4HA1/P3H4/JMJD6/P4HTM
BP	GO:0042573	retinoic acid metabolic process	25	1.69181	0.0241053	2301	tags=56%, list=13%, signal=49%	CYP1A1/CYP2W1/ALDH1A2/CYP26B1/ADH1B/CYP3A5/DHRS9/CYP3A7/BCO2/ADH6/ALDH8A1/ADH1A/CYP2C18/RDH10
BP	GO:0032354	response to follicle-stimulating hormone	13	1.69154	0.024307	1206	tags=46%, list=7%, signal=43%	INHBA/PAPPA/EDN1/FSHR/EDNRA/TGFBR3
BP	GO:0006066	alcohol metabolic process	334	1.69083	1.26316e-06	3432	tags=32%, list=20%, signal=26%	APOA4/APOA1/CYP1A1/RBP4/HMGCS2/APOA2/SOAT2/BMP5/AKR1D1/APOB/IGF1/SGPP2/LIPC/MOGAT2/SULT2A1/BMP2/P2RY6/SULT1E1/ANGPTL3/CUBN/GPD1/NPC1L1/ALDH1A2/ADH1B/FGF1/NR0B2/DGAT2/ITPKA/CD244/APOF/AKR1C2/GPER1/SPTLC3/AKR1B10/NR1H4/ALDH1A1/ALDH3B1/AKR1C1/IP6K3/CYP3A5/DHRS9/CYP3A7/LRP2/CEBPA/ADH4/MOGAT3/PLB1/CYP7B1/SEC14L2/ADH6/SULT1A1/CFTR/CYP2C9/SPHK1/RPE65/ADH1A/DAB2/APOBR/HRH1/CYP7A1/SDR16C5/SOAT1/SMPD1/APOC…
BP	GO:0046683	response to organophosphorus	118	1.69047	0.00228919	2998	tags=34%, list=17%, signal=28%	AREG/GATA6/HMGCS2/WT1/AQP1/CRHBP/DUOX2/P2RY6/TEK/COL1A1/GPD1/P2RY4/AKAP6/IGFBP5/DUOX1/KCNJ8/AKR1C1/THBD/SLC6A4/PENK/TRPC3/P2RX6/CFTR/HCN4/PDE3A/NT5E/IL1B/KCNE1/SLC26A3/INHBB/P2RY2/PTK2B/WNT10B/FOSB/ABCC9/PCK1/CYP1B1/PTGS2/P2RY11/DMTN
BP	GO:0060456	positive regulation of digestive system process	10	1.69025	0.0181026	2180	tags=60%, list=12%, signal=53%	ENPP7/AQP1/SPINK1/PRAP1/CYP8B1/SLC22A5
BP	GO:0060193	positive regulation of lipase activity	51	1.68996	0.0116346	2654	tags=39%, list=15%, signal=33%	APOA4/APOC2/P2RY6/AGTR1/AVPR1A/PDGFRB/PLA2G1B/ARHGAP6/HTR2A/EDNRA/PDGFRA/APOA5/SELE/APOH/NMUR1/HTR2B/EGFR/RHOC/FGFR3/PLIN5
BP	GO:0098869	cellular oxidant detoxification	83	1.68967	0.00470421	2862	tags=29%, list=16%, signal=24%	APOA4/H19/GSTA1/FABP1/DUOX2/APOM/DUOX1/PTGS1/ALB/SOD3/MT3/ALOX5AP/MGST2/CD36/CYGB/APOE/TPO/GSTK1/HP/ATP7A/GPX7/GPX2/GPX3/PTGS2
BP	GO:2001053	regulation of mesenchymal cell apoptotic process	12	1.68966	0.0245007	2634	tags=67%, list=15%, signal=57%	HNF1B/HOXA13/MSX2/MSX1/SHH/SYNE1/GDF5/SOX9
BP	GO:0002026	regulation of the force of heart contraction	24	1.6888	0.0214051	212	tags=33%, list=1%, signal=33%	MYL3/MYH7/MYL4/MYH6/PLN/CSRP3/MYL2/SLC8A1
BP	GO:0006570	tyrosine metabolic process	15	1.6886	0.0245007	1433	tags=40%, list=8%, signal=37%	HGD/IYD/HPD/SLC45A2/TAT/PAH
BP	GO:0002688	regulation of leukocyte chemotaxis	99	1.68844	0.00234245	2114	tags=28%, list=12%, signal=25%	S100A14/CXCL17/C5/EDN1/CCL21/SERPINE1/DPP4/CYP19A1/F7/VEGFC/THBS1/GREM1/CXCL8/CCR1/MMP28/CCR6/PGF/CSF1R/TNFSF18/MTUS1/SLIT2/CCN3/DUSP1/CSF1/VEGFA/EDN3/PTK2B/CXCR2
BP	GO:0002009	morphogenesis of an epithelium	477	1.68841	6.4842e-09	3050	tags=31%, list=17%, signal=26%	NKX2-5/HOXB4/TBX18/HAND1/GATA4/AREG/TBX2/FOXA1/AGT/IHH/BMP5/HAND2/OSR1/TBX20/WT1/TCF21/IRX3/HNF1B/RSPO3/SOX17/DKK1/GDF2/FOXF1/BMP2/PDX1/ASB2/NRP1/RSPO2/FLRT3/APLNR/WNT11/HHIP/HOXA13/TWIST1/TCAP/TGM2/MICAL2/ALDH1A2/FRZB/TBX4/SNAI2/FGF7/EDN1/HGF/FGF1/KIF26B/FZD1/IGFBP5/FOXF2/NPNT/TGFB2/GPC3/WNT2/ERBB4/ACVRL1/FOXE1/DLL4/FOLR1/GREB1L/VEGFC/FGF10/GREM1/MSX2/DLC1/PRICKLE1/EDNRA/TNC/PROX1/COL5A1/HBEGF/L…
BP	GO:0042953	lipoprotein transport	15	1.68762	0.0245007	2040	tags=40%, list=12%, signal=35%	APOB/MTTP/CUBN/MSR1/PPARG/CD36
BP	GO:0002719	negative regulation of cytokine production involved in immune response	23	1.68596	0.023592	3349	tags=48%, list=19%, signal=39%	APOA1/APOA2/TWIST1/TGFB2/ARG1/TGFB3/TGFB1/IRAK3/AXL/ANGPT1/BCL6
BP	GO:0070278	extracellular matrix constituent secretion	13	1.6848	0.0277494	2357	tags=54%, list=13%, signal=47%	BMP2/CPB2/RGCC/PRICKLE1/ENG/CREB3L1/TNFRSF1B
BP	GO:0060914	heart formation	31	1.68439	0.0229822	1967	tags=45%, list=11%, signal=40%	HAND2/SOX17/DKK1/BMP2/WNT11/RBM20/FOLR1/LRP2/SMARCD3/ISL1/MEF2C/GATA5/BMP4/EMP2
BP	GO:0050680	negative regulation of epithelial cell proliferation	124	1.6835	0.00193633	3158	tags=40%, list=18%, signal=33%	CDKN2B/GDF2/PDX1/NR2F2/LIMS2/SNAI2/RGN/TGFB2/GPC3/ACVRL1/DLL4/CPB2/THBS1/RGCC/MIR126/KRT4/DUSP10/ZEB1/TGFBR3/APOH/CAV2/DAB2/MEF2C/DRD2/PPARG/TGFB1/ATOH8/SERPINF1/NKX3-1/CEACAM1/BMP4/GDF5/SPARC/GATA3/CDKN1C/WNT10B/VASH1/KLF9/MMRN2/APOE/B4GALT1/SCG2/NUPR1/SOX9/B2M/EPPK1/HPN/WNT5A/XDH/WDR13
BP	GO:0007043	cell-cell junction assembly	141	1.68345	0.00054785	1903	tags=23%, list=11%, signal=21%	GJB1/AGT/IRX3/APLNR/WNT11/CDH13/CLDN18/GJA5/CLDN2/HOPX/CDH5/SNAI2/ESAM/GPBAR1/CLDN14/PECAM1/ZNF703/CDH10/NR1H4/CDH6/CDH19/CDH11/CDH2/CLDN1/CDH17/IL1B/CDH12/PKP2/GJB2/CLDN11/ACE2/CDH15/CLDN19
BP	GO:2000725	regulation of cardiac muscle cell differentiation	15	1.68322	0.0258831	1787	tags=47%, list=10%, signal=42%	DKK1/BMP2/MYOCD/SOX6/MEF2C/TGFB1/BMP4
BP	GO:0086064	cell communication by electrical coupling involved in cardiac conduction	25	1.68291	0.0272743	3819	tags=56%, list=22%, signal=44%	TRDN/IRX3/SLC8A1/GJA5/HRC/CACNA1C/RYR2/PKP2/CAMK2D/ATP1B1/PDE4D/PRKACA/TBX5/CAV1
BP	GO:0070371	ERK1 and ERK2 cascade	275	1.68256	1.52966e-05	3045	tags=35%, list=17%, signal=30%	GATA4/HAND2/FGA/FGB/FGG/IGF1/BMP2/GPR183/ACTA2/SERPINF2/NRP1/INHBA/P2RY6/TEK/CXCL17/TF/EDN1/CCL21/GPBAR1/FGF1/PDGFRB/FSHR/CCL15/NPNT/TIMP3/ERBB4/SLC30A10/GPER1/ITGB3/HTR2A/TLR4/ACKR3/FGF10/CX3CL1/EMILIN1/DUSP9/MIR126/PDGFRA/CCN2/THPO/ADCYAP1/DUSP10/BMPER/CCR1/GBP1/DAB2/CHI3L1/DRD2/CSF1R/IL1B/PDGFD/PTGER4/TGFB1/FN1/GLIPR2/FGF18/MT3/GCG/CCN1/CEACAM1/NTRK1/CD44/ACE2/HTR2B/BMP4/RRAS/EPO/ALOX15/NRG1/C…
BP	GO:0009612	response to mechanical stimulus	191	1.68216	0.000250982	3115	tags=32%, list=18%, signal=27%	NPPA/GATA4/ACTA1/IHH/ANKRD1/CSRP3/AQP1/SOST/TTN/KCNA5/SLC8A1/WNT11/COL1A1/TCAP/MEIS2/EDN1/BDKRB1/SLITRK6/SCEL/DDR2/ITGB3/PHF24/HTR2A/TLR4/THBS1/ANGPT2/TNC/ENG/POSTN/CDH2/CHI3L1/DRD2/CITED2/IL1B/PTGER4/RYR2/GSN/NTRK1/GDF5/UCN/BTG2/PTK2B/CAPN2/BACE1/FOSB/BMP6/TXNIP/DMD/SOX9/GADD45A/BAG3/KCNA1/PTGS2/CXCR4/XPA/MMP2/FAS/LTBR/TNFSF14/IL33/HPN
BP	GO:0002698	negative regulation of immune effector process	90	1.68188	0.00389768	3349	tags=36%, list=19%, signal=29%	APOA1/APOA2/FOXF1/A2M/TWIST1/HLX/ANXA1/LGALS3/SVEP1/TGFB2/ARG1/DUSP10/TGFB3/C4BPB/TNFSF4/TNFSF18/TGFB1/SUSD4/CEACAM1/CD300A/IRAK3/SERPINB9/ENPP3/HLA-B/AXL/CD59/PARP3/HAVCR2/IL33/CD47/ANGPT1/BCL6
BP	GO:0097237	cellular response to toxic substance	108	1.68145	0.00318281	2862	tags=27%, list=16%, signal=23%	APOA4/H19/GSTA1/FABP1/DUOX2/APOM/AKR1B10/GSTM3/ALDH1A1/DUOX1/ADH4/PTGS1/ALB/SOD3/MT3/ALOX5AP/PRKN/MGST2/CD36/CYGB/APOE/TPO/GSTK1/HP/ATP7A/GPX7/GPX2/GPX3/PTGS2
BP	GO:0030595	leukocyte chemotaxis	174	1.68063	0.000302242	3269	tags=36%, list=19%, signal=30%	S100A14/GPR183/JAML/CXCL17/C5/EDN1/ANXA1/CCL21/PLA2G1B/LGALS3/DPEP1/CCL15/SERPINE1/TGFB2/DPP4/CYP19A1/F7/VEGFC/CSF3R/THBS1/SFTPD/CX3CL1/GREM1/ITGA1/CXCL16/LYST/CYP7B1/CXCL8/CCR1/MMP28/CCR6/S1PR1/PGF/CSF1R/IL1B/TNFSF18/MTUS1/CXCL1/SLIT2/CCN3/DUSP1/CSF1/TAFA4/VEGFA/EDN3/ITGB2/CXCL2/PTK2B/CXCR2/SCG2/CCL20/SBDS/CXCR4/RIN3/C5AR1/MMP2/GAS6/TNFSF14/WNT5A/RIPOR2/IL6R/HSD3B7/PDE4B
BP	GO:0042448	progesterone metabolic process	12	1.68038	0.0265004	2997	tags=58%, list=17%, signal=48%	AFP/AKR1C2/AKR1C1/DHRS9/EGR1/CYP46A1/ADM
BP	GO:0045669	positive regulation of osteoblast differentiation	64	1.68024	0.0100071	2311	tags=34%, list=13%, signal=30%	IGF1/BMP2/CCN4/GDF10/HGF/NPNT/DDR2/TMEM119/IL6ST/MSX2/CEBPD/CEBPA/CTHRC1/SCUBE3/TENT5A/MEF2C/RUNX2/CCN1/BMP4/WNT10B/FBN2/BMP6
BP	GO:0060457	negative regulation of digestive system process	10	1.68005	0.0202203	2086	tags=50%, list=12%, signal=44%	ABCG5/TFF2/ABCG8/HAMP/PTGER3
BP	GO:0002369	T cell cytokine production	28	1.6788	0.0230325	2900	tags=39%, list=17%, signal=33%	IL18R1/IL1R1/ARG1/TNFSF4/DENND1B/IL1B/GATA3/IL18/TNFRSF1B/RSAD2/B2M
BP	GO:0002724	regulation of T cell cytokine production	28	1.6788	0.0230325	2900	tags=39%, list=17%, signal=33%	IL18R1/IL1R1/ARG1/TNFSF4/DENND1B/IL1B/GATA3/IL18/TNFRSF1B/RSAD2/B2M
BP	GO:0048771	tissue remodeling	151	1.67817	0.000650518	2628	tags=34%, list=15%, signal=29%	AGT/IHH/HAND2/PLG/RSPO3/NPR3/CLDN18/TF/PDK4/MITF/IGFBP5/HRG/EPAS1/ACVRL1/DDR2/DLL4/TMEM119/ITGB3/FGF10/GREM1/EDNRA/MC4R/CST3/CTHRC1/S1PR1/MEF2C/PPARG/CSF1R/FOSL2/TGFB1/TIMP1/HOXA3/CEACAM1/PTH1R/LEPR/GDF5/HAMP/HTR1B/LTBP3/TNFAIP3/IL18/PTK2B/SEMA3C/CSPG4/TMBIM1/TIE1/TNFRSF11B/EXT1/ATP7A/AXL/NOX4
BP	GO:0072224	metanephric glomerulus development	13	1.67812	0.029045	1838	tags=69%, list=10%, signal=62%	OSR1/WT1/AQP1/TCF21/CD34/PDGFRB/PDGFRA/LAMB2/EGR1
BP	GO:0006182	cGMP biosynthetic process	10	1.67791	0.0202203	553	tags=40%, list=3%, signal=39%	NPPA/NPPB/GUCY1A1/GUCY1A2
BP	GO:0042304	regulation of fatty acid biosynthetic process	44	1.67696	0.0180335	2438	tags=39%, list=14%, signal=33%	APOC3/APOA4/APOC2/AVPR1A/RGN/ANXA1/PDK4/APOA5/KAT2B/CYP7A1/IL1B/ABCD2/APOC1/CEACAM1/AVP/LPGAT1/SIRT2
BP	GO:0034612	response to tumor necrosis factor	204	1.67491	0.000106427	3717	tags=36%, list=21%, signal=29%	APOA1/PLVAP/ANKRD1/CRHBP/VCAM1/GBP2/KLF2/CLDN18/COL1A1/GPD1/TNFRSF19/EDN1/UBD/CCL21/CCL15/NPNT/CASP4/GPER1/CCDC3/NR1H4/THBS1/CX3CL1/SELE/TRADD/CXCL16/CEBPA/CD14/POSTN/CXCL8/CLDN1/SPHK1/GBP1/CHI3L1/HYAL1/TNFSF18/NKX3-1/SMPD1/BIRC3/PID1/TNFSF13B/HYAL3/GATA3/TNFAIP3/PRKN/PTK2B/LRRK2/SLC22A5/AFF3/TNFRSF1B/SMPD3/EXT1/ADAM9/HAS2/GBP3/CCL20/PCK1/CYP1B1/PTGS2/ADAMTS12/FAS/GAS6/CIB1/GSDME/ZFP36L1/JAK2/GBA…
BP	GO:0043620	regulation of DNA-templated transcription in response to stress	39	1.67485	0.0183789	2892	tags=44%, list=17%, signal=36%	CREB3L3/KLF2/TCIM/EPAS1/DDIT3/ANKRD2/CITED2/EGR1/VEGFA/CREB3L1/RPS6KA3/SIRT2/JUN/HSPA5/BAG3/ATF3/HMOX1
BP	GO:1903035	negative regulation of response to wounding	82	1.6748	0.00988619	1903	tags=33%, list=11%, signal=29%	VTN/FGA/FGB/FGG/PLG/SERPINF2/F2/KNG1/EDN1/SERPINE1/HRG/CPB2/PLAT/WFDC1/THBS1/THBD/PDGFRA/TFPI/TNR/ADAMTS18/RTN4RL1/APOH/MMRN1/PROC/CEACAM1/PROS1/CLDN19
BP	GO:0060045	positive regulation of cardiac muscle cell proliferation	23	1.67418	0.0261067	1430	tags=43%, list=8%, signal=40%	GATA6/TBX2/TBX20/BMP10/ZFPM2/WNT2/ERBB4/TGFBR3/MEF2C/FGF9
BP	GO:1904037	positive regulation of epithelial cell apoptotic process	32	1.67402	0.0214502	1643	tags=34%, list=9%, signal=31%	H19/WNT11/PLA2G1B/GPER1/THBS1/RGCC/CD248/TGFB1/SFRP4/ECSCR/GSN
BP	GO:0060306	regulation of membrane repolarization	32	1.67392	0.0214502	3819	tags=50%, list=22%, signal=39%	NPPA/KCNA5/GJA5/AKAP6/SNTA1/CACNB3/KCNE1/ADCY10/CACNA1D/CASQ2/KCNH2/RNF207/KCNE4/KCNE2/KCNQ1/CAV1
BP	GO:0002455	humoral immune response mediated by circulating immunoglobulin	39	1.6731	0.0189845	2785	tags=49%, list=16%, signal=41%	CFI/C8B/C7/HPX/C6/C8A/C5/SVEP1/MASP2/MBL2/C3/C4BPB/SUSD4/NCR3LG1/LTA/C2/C4B/C4A/CLU
BP	GO:0034103	regulation of tissue remodeling	63	1.67187	0.0129124	2370	tags=37%, list=14%, signal=32%	HAND2/CLDN18/TF/PDK4/HRG/DDR2/TMEM119/ITGB3/GREM1/MC4R/CST3/S1PR1/PPARG/CSF1R/TGFB1/CEACAM1/LEPR/HAMP/LTBP3/TNFAIP3/IL18/TMBIM1/TNFRSF11B
BP	GO:0010595	positive regulation of endothelial cell migration	103	1.67157	0.00551546	3239	tags=40%, list=18%, signal=33%	AGT/PLG/NRP1/TEK/EDN1/ANXA1/FGF1/RHOJ/ITGB3/VEGFC/THBS1/SMOC2/MIR126/PROX1/JCAD/ADGRA2/TGFB1/ATOH8/FGF18/ANGPT4/RRAS/HSPB1/VEGFA/SPARC/RIN2/GATA3/PLK2/SRPX2/RHOB/PTK2B/GATA2/ANXA3/KDR/BCAR1/EGF/PTGS2/HMOX1/CCBE1/CIB1/WNT5A/ANGPT1
BP	GO:0033083	regulation of immature T cell proliferation	11	1.67146	0.02883	1811	tags=55%, list=10%, signal=49%	IHH/SHH/BMI1/IL1B/BMP4/TNFRSF9
BP	GO:0033084	regulation of immature T cell proliferation in thymus	11	1.67146	0.02883	1811	tags=55%, list=10%, signal=49%	IHH/SHH/BMI1/IL1B/BMP4/TNFRSF9
BP	GO:0060391	positive regulation of SMAD protein signal transduction	26	1.67099	0.0314888	2311	tags=50%, list=13%, signal=43%	BMP5/GDF6/BMP10/BMP2/INHBA/TGFB3/DAB2/PPARG/GDF7/TGFB1/BMP4/AMH/BMP6
BP	GO:0086013	membrane repolarization during cardiac muscle cell action potential	22	1.67034	0.02811	3706	tags=59%, list=21%, signal=47%	KCNA5/KCNJ5/KCND3/KCNJ8/KCNJ3/KCNE1/SCN2B/KCNH2/ATP1B1/RNF207/KCNE4/KCNE2/KCNQ1
BP	GO:0070372	regulation of ERK1 and ERK2 cascade	252	1.67006	2.87086e-05	3029	tags=35%, list=17%, signal=29%	GATA4/HAND2/FGA/FGB/FGG/IGF1/BMP2/GPR183/ACTA2/SERPINF2/NRP1/INHBA/P2RY6/TEK/CXCL17/CCL21/GPBAR1/FGF1/PDGFRB/FSHR/CCL15/NPNT/TIMP3/ERBB4/SLC30A10/GPER1/ITGB3/HTR2A/TLR4/ACKR3/FGF10/CX3CL1/EMILIN1/MIR126/PDGFRA/CCN2/THPO/ADCYAP1/DUSP10/BMPER/CCR1/GBP1/DAB2/CHI3L1/DRD2/CSF1R/IL1B/PDGFD/TGFB1/FN1/GLIPR2/FGF18/MT3/GCG/CCN1/CEACAM1/NTRK1/CD44/ACE2/HTR2B/BMP4/RRAS/EPO/ALOX15/NRG1/CD36/CNKSR3/PTK2B/CD4/…
BP	GO:0010743	regulation of macrophage derived foam cell differentiation	25	1.66998	0.0326462	2214	tags=52%, list=13%, signal=45%	AGT/APOB/AGTR1/ITGB3/MSR1/PPARG/CSF1/ABCA1/PLA2G10/IL18/CD36/ITGAV/ABCA5
BP	GO:0008209	androgen metabolic process	25	1.66901	0.0326462	1664	tags=36%, list=9%, signal=33%	AKR1D1/HSD17B2/UGT2B7/CYP19A1/DHRS9/HSD3B1/SHH/HSD3B2/TIPARP
BP	GO:0072028	nephron morphogenesis	74	1.66887	0.00844861	1891	tags=30%, list=11%, signal=27%	AGT/OSR1/WT1/TCF21/IRX3/HNF1B/BMP2/WNT11/FGF1/KIF26B/NPNT/GPC3/ERBB4/GREB1L/GREM1/SHH/NOG/HOXB7/WNT2B/BMP4/VEGFA/GATA3
BP	GO:0034695	response to prostaglandin E	23	1.66848	0.0261067	1524	tags=39%, list=9%, signal=36%	A2M/P2RY6/P2RY4/CCL21/ADCY6/TGFBR3/PRKCE/TNFSF4/PTGER4
BP	GO:2000049	positive regulation of cell-cell adhesion mediated by cadherin	10	1.66837	0.021891	335	tags=30%, list=2%, signal=29%	FOXA1/SERPINF2/FOXA2
BP	GO:0061008	hepaticobiliary system development	135	1.66791	0.00181275	2249	tags=25%, list=13%, signal=22%	GATA6/CYP1A1/VTN/HMGCS2/IHH/CDKN2B/HNF1B/SOX17/PDX1/HNF1A/OTC/LIMS2/HLX/ALDH1A2/FRZB/RGN/HGF/ANXA1/FGF1/CPB2/PROX1/CEBPA/TGFBR3/UPB1/CLDN1/CITED2/ARID5B/CEACAM1/TNFAIP3/TGFA/CADM1/TBX3/ONECUT2/FGL1
BP	GO:0048704	embryonic skeletal system morphogenesis	81	1.66761	0.00623271	1787	tags=32%, list=10%, signal=29%	HOXB6/HOXB4/OSR1/HOXB3/IRX5/PRRX1/HOXB5/TWIST1/ALX4/COL2A1/HOXB8/ALX3/PDGFRA/HOXD9/ZEB1/TGFB3/NOG/HOXB7/HOXC4/BMI1/HYAL1/RUNX2/HOXA3/HOXD4/HOXB2/BMP4
BP	GO:0032372	negative regulation of sterol transport	13	1.66752	0.0323033	1970	tags=62%, list=11%, signal=55%	APOC3/APOC2/APOA2/ABCG5/ABCG8/SHH/APOC1/PLA2G10
BP	GO:0032375	negative regulation of cholesterol transport	13	1.66752	0.0323033	1970	tags=62%, list=11%, signal=55%	APOC3/APOC2/APOA2/ABCG5/ABCG8/SHH/APOC1/PLA2G10
BP	GO:0031670	cellular response to nutrient	44	1.66743	0.0199828	3695	tags=41%, list=21%, signal=32%	CDKN2B/FOXA2/COL1A1/SNAI2/FOLR1/NR1H4/TNC/PENK/POSTN/BMT2/KAT2B/PLD1/PDK2/GAS6/PHEX/CYP27B1/SFRP1/VDR
BP	GO:0033627	cell adhesion mediated by integrin	84	1.66735	0.0057117	3029	tags=38%, list=17%, signal=32%	VTN/ITGB6/ITGA8/SNAI2/CCL21/NPNT/SERPINE1/TGFB2/FBN1/HRG/DPP4/ITGB3/ITGA11/EMILIN1/ITGA1/FYB2/MMRN1/ITGA10/EFNA1/ITGA5/CCN3/ITGB2/EMILIN2/ITGAV/COL16A1/EXT1/ITGB8/ADAM9/ITGA3/CYP1B1/NEXMIF/CIB1
BP	GO:0140962	multicellular organismal-level chemical homeostasis	62	1.66699	0.00971133	3738	tags=50%, list=21%, signal=39%	EPB42/ITGB6/AQP1/TMPRSS6/SLC40A1/AQP3/ADCY6/EPAS1/ADGRF5/SFTPD/MBL2/CFTR/VEGFA/HAMP/AVP/BMP6/RCN3/EXT1/KDR/ABCA12/HAS2/HMOX1/B2M/BTBD9/OAS1/PRKACA/LIPA/PICALM/CYBRD1/MYO5B/AKR1B1
BP	GO:0035886	vascular associated smooth muscle cell differentiation	27	1.66669	0.0289878	1846	tags=37%, list=11%, signal=33%	GATA6/APLNR/MYOCD/GPER1/EDNRA/ENG/EFEMP2/FGF9/NFATC2/VEGFA
BP	GO:0003156	regulation of animal organ formation	25	1.66662	0.0332273	1787	tags=48%, list=10%, signal=43%	WT1/DKK1/BMP2/WNT11/FGF1/WNT2/FGF10/SHH/WNT2B/CITED2/GATA5/BMP4
BP	GO:0008643	carbohydrate transport	135	1.66587	0.00189058	2516	tags=27%, list=14%, signal=23%	SLC23A1/VIL1/AQP1/AQP10/IGF1/SLC5A1/HNF1A/SLC2A2/AQP3/EDN1/SLC5A9/PLA2G1B/ITLN1/SLC2A7/SLC2A5/GPC3/SLC2A9/AQP7/SLC45A2/EDNRA/C3/MFSD4A/IL1B/SLC35D3/SLC5A11/SLC35D1/PID1/OSTN/RNASEL/DRD1/NR4A3/SLC2A14/SLC23A3/CLIP3/SMPD3/IRS1
BP	GO:0003163	sinoatrial node development	10	1.66581	0.0257087	2136	tags=70%, list=12%, signal=62%	TBX18/GATA6/BVES/ISL1/HCN4/BMP4/TBX3
BP	GO:0014733	regulation of skeletal muscle adaptation	11	1.66548	0.0307501	1457	tags=45%, list=8%, signal=42%	TNNI1/MYH7/TNNC1/IGFBP5/CAMK2B
BP	GO:0019722	calcium-mediated signaling	176	1.66477	0.00072904	3140	tags=38%, list=18%, signal=32%	PLCE1/C10orf71/MYOZ2/PLN/IGF1/VCAM1/SLC8A1/DEFB1/AGTR1/CDH13/AVPR1A/EDN1/AKAP6/RGN/PDGFRB/CCRL2/ACKR3/HRC/KCNJ8/RCAN1/CACNA1C/PDGFRA/SELE/FHL2/CXCL8/RCAN2/CCR1/SPHK1/GBP1/CCR6/LMCD1/NMUR1/NFATC2/RYR2/DMPK/CAMK2D/SGCD/HTR2B/ACKR2/NCALD/PTGDR2/ZAP70/ATP2B4/CXCR2/TMEM100/LRRK2/CASQ2/NUDT4/CASQ1/TNNI3/CD4/ATP1B1/DMD/KDR/GRIN2C/PPP3CC/PDK2/ITPR1/CCL20/PPP1R9B/GRIN2B/CXCR4/P2RY11/DMTN/CIB1/PTGFR/CCR3
BP	GO:0071346	cellular response to type II interferon	88	1.66404	0.00781111	3696	tags=34%, list=21%, signal=27%	RAB7B/HPX/GBP2/GBP4/EDN1/CCL21/CCL15/GBP5/ARG1/TLR4/CAMK2A/CX3CL1/MRC1/CLDN1/GBP1/PPARG/GSN/VIM/SP100/GBP3/CCL20/PARP9/SIRPA/DAPK3/CD47/WNT5A/JAK2/ADAMTS13/IFNGR1/VAMP3
BP	GO:1904019	epithelial cell apoptotic process	120	1.66376	0.00206367	3239	tags=35%, list=18%, signal=29%	NKX2-5/NKX2-6/H19/HAND2/FGA/FGB/FGG/PDX1/TEK/WNT11/CDH5/PLA2G1B/SERPINE1/GPER1/ITGB3/THBS1/RGCC/MIR126/EDNRA/ANGPTL4/CD248/TGFB1/SFRP4/ECSCR/RYR2/GSN/LEF1/GATA3/TNFAIP3/NFKBIZ/GATA2/KDR/SCG2/NUPR1/RAMP2/NDNF/HMOX1/GAS6/TGFBR2/PRKAA2/ZFP36L1/ANGPT1
BP	GO:0046885	regulation of hormone biosynthetic process	22	1.66347	0.0304709	3600	tags=55%, list=21%, signal=43%	BMP5/BMP2/DAB2/EGR1/DKK3/BMP6/NR3C1/GFI1/ADM/CYP27B1/NFKB1/H6PD
BP	GO:0003184	pulmonary valve morphogenesis	19	1.66325	0.0285045	2007	tags=42%, list=11%, signal=37%	TBX20/GJA5/TGFB2/ADAMTS5/SLIT2/SMAD6/BMP4/HEYL
BP	GO:0034405	response to fluid shear stress	32	1.66231	0.0260369	3916	tags=50%, list=22%, signal=39%	KLF2/TFPI2/MIR126/TGFB3/MEF2C/CITED2/ABCA1/SMAD6/PTK2B/ADAM9/HAS2/PTGS2/MMP2/SRC/P2RX4/NFE2L2
BP	GO:0006063	uronic acid metabolic process	13	1.66168	0.0349353	1875	tags=54%, list=11%, signal=48%	UGT2B11/UGT2B7/UGT2B10/UGT2A3/UGT2B4/PRKCE/XYLB
BP	GO:0019585	glucuronate metabolic process	13	1.66168	0.0349353	1875	tags=54%, list=11%, signal=48%	UGT2B11/UGT2B7/UGT2B10/UGT2A3/UGT2B4/PRKCE/XYLB
BP	GO:0098915	membrane repolarization during ventricular cardiac muscle cell action potential	14	1.66163	0.0347113	3706	tags=79%, list=21%, signal=62%	KCNJ5/KCND3/KCNJ8/KCNJ3/KCNE1/SCN2B/KCNH2/RNF207/KCNE4/KCNE2/KCNQ1
BP	GO:1901616	organic hydroxy compound catabolic process	46	1.66116	0.0156008	2567	tags=35%, list=15%, signal=30%	AKR1D1/DIO3/SULT2A1/SULT1E1/AKR1B10/ALDH3B1/ADH4/SULT1A1/MAOB/CYP7A1/SULT1A2/SULT1A4/APOE/CYP46A1/SULT1C4/NTSR1
BP	GO:0098754	detoxification	119	1.66058	0.00294219	2945	tags=30%, list=17%, signal=25%	APOA4/H19/PDZK1/GSTA1/FABP1/DUOX2/APOM/SLC30A10/AKR1B10/GSTM3/ALDH1A1/DUOX1/ADH4/PTGS1/ALB/SLC17A3/SLC47A1/SOD3/MT3/ALOX5AP/MGST2/CD36/ATP7B/SLC22A5/CYGB/APOE/TPO/GSTK1/HP/ATP7A/GPX7/GPX2/GPX3/PTGS2/OSCP1/SLC22A18
BP	GO:0006835	dicarboxylic acid transport	90	1.66038	0.00559622	2567	tags=32%, list=15%, signal=28%	NTRK2/SLC22A6/SLC3A1/SLC17A8/AVPR1A/SLC22A7/TRH/AGXT/SLC13A5/FOLR1/SLC26A9/APBA1/SLC25A18/KCNJ8/SLC1A4/LRP2/SLC26A1/SLC13A2/SYT4/ABCC2/SLC26A3/SLC1A7/SLC1A1/LRRC8C/SLC46A1/AVP/ADORA1/ABAT/NTSR1
BP	GO:0048568	embryonic organ development	411	1.66017	2.58615e-07	1966	tags=25%, list=11%, signal=23%	HOXB6/NKX2-5/RARB/NKX2-6/CDX2/HOXB4/TBX18/HAND1/GATA4/TBX2/RBP4/IHH/BMP5/IGF2/HAND2/OSR1/TBX20/TCF21/HNF1B/HOXB3/RSPO3/SOX17/FOXF1/ITGA8/ASB2/A2M/ZFPM2/NR2F2/APLNR/IRX5/WNT11/PRRX1/HOXB5/TWIST1/TCAP/ALX4/HLX/MICAL2/ALDH1A2/FRZB/TBX4/EDN1/PLXNA4/CRB2/COL2A1/FOXF2/TGFB2/FBN1/SLITRK6/WNT2/EPAS1/FOXE1/HOXB8/FOLR1/PCDH12/FGF10/ALX3/PRICKLE1/EDNRA/MSX1/PKDCC/PDGFRA/PROX1/SLC44A4/HOXD9/ENG/TTPA/CEBPA/CT…
BP	GO:0030336	negative regulation of cell migration	268	1.65953	4.1894e-05	2982	tags=31%, list=17%, signal=26%	BMP5/COL3A1/IGFBP3/GDF2/BMP10/DCN/NR2F2/WNT11/C5/MYOCD/CCL21/ZEB2/LIMCH1/MITF/DPEP1/IGFBP5/SERPINE1/HRG/DPP4/ACVRL1/DLL4/CYP19A1/THBS1/ARHGDIB/CX3CL1/EMILIN1/ANGPT2/RGCC/PODN/GREM1/DLC1/MIR126/DACH1/TPM1/ADAMTS9/ENG/DUSP10/SEMA6D/SHH/CDH11/APOH/MMP28/NOG/MEF2C/DRD2/PPARG/CITED2/PTGER4/TGFB1/SLIT2/SERPINF1/TIMP1/CD300A/CCN3/DUSP1/ANGPT4/KRT16/BMP4/RRAS/CLDN19/SP100/EMILIN2/RHOB/ATP2B4/VASH1/CYGB/M…
BP	GO:0042742	defense response to bacterium	176	1.65914	0.000826695	3503	tags=39%, list=20%, signal=31%	ZG16/S100A14/AQP1/FGA/FGB/GBP2/GBP4/F2/DEFB1/TF/COLEC12/PLA2G1B/KLK5/GBP5/SERPINE1/CASP4/ADAMTS5/TLR4/NR1H4/MR1/SFTPD/EMILIN1/MBL2/RNASE1/SLPI/LYST/IL22RA1/SPON2/TFEB/STAB2/GBP1/LEAP2/PLAC8/IL1B/H2BC4/NCR3LG1/HAMP/EMILIN2/GSDMA/IL18/CD36/RNASE4/NFKBIZ/LTA/ANXA3/CD4/MMRN2/TLR9/SSC5D/HP/OPTN/TLR6/NLRP1/GBP3/CCL20/LYG1/CARD9/H2BC12/STAB1/C5AR1/OAS1/HAVCR2/IL6R/ANG/NOD1/OAS3/FOXP1/MAPKBP1
BP	GO:0071621	granulocyte chemotaxis	87	1.65872	0.00592336	2114	tags=31%, list=12%, signal=27%	S100A14/JAML/CXCL17/EDN1/ANXA1/CCL21/PLA2G1B/LGALS3/DPEP1/CCL15/TGFB2/DPP4/CSF3R/THBS1/CX3CL1/ITGA1/CXCL8/CSF1R/IL1B/TNFSF18/CXCL1/SLIT2/CSF1/EDN3/ITGB2/CXCL2/CXCR2
BP	GO:0009636	response to toxic substance	213	1.6587	0.000444902	2945	tags=30%, list=17%, signal=25%	APOA4/SLC23A1/GATA6/CYP1A1/H19/GLYAT/AQP10/PDZK1/GSTA1/FABP1/DUOX2/APOM/DDC/NHERF4/SLC30A10/AKR1B10/GSTM3/SLC22A8/ALDH1A1/DUOX1/INMT/TTPA/SLC6A4/ADH4/PENK/GABRB1/PTGS1/PON3/ALB/CLDN1/MAOB/SLC17A3/DRD2/SLC30A4/SLC47A1/SOD3/SCN2B/MT3/INHBB/KDM6B/ALOX5AP/PRKN/MGST2/CD36/ATP7B/SLC22A5/CYGB/APOE/PON2/TPO/GSTK1/CDKN1A/HP/ATP7A/NUPR1/GPX7/GPX2/CYP1B1/GJC2/GPX3/PTGS2/OSCP1/SLC22A18
BP	GO:0060347	heart trabecula formation	14	1.65841	0.0353649	2553	tags=64%, list=15%, signal=55%	NKX2-5/RBP4/BMP10/TEK/FHL2/TGFBR3/ADGRG6/ADAMTS1/EGLN1
BP	GO:0045446	endothelial cell differentiation	110	1.65704	0.00296154	3430	tags=37%, list=20%, signal=30%	SOX17/ROBO4/GDF2/NRP1/NR2F2/HOXB5/HOXA13/CDH5/PECAM1/FZD1/ACVRL1/GSTM3/EDNRA/PROX1/ZEB1/CLDN1/S1PR1/IL1B/PROC/ATOH8/CEACAM1/BMP4/KDM6B/VEGFA/NRG1/TMEM100/BMP6/TIE1/KDR/FZD2/S1PR3/PDE4D/CXCR4/COL18A1/MYADM/HAPLN2/XDH/LIPA/PLOD3/APOLD1/FZD4
BP	GO:0048736	appendage development	166	1.6567	0.000831302	2306	tags=27%, list=13%, signal=24%	RARB/TBX2/IHH/HAND2/OSR1/COL3A1/DKK1/RSPO2/PRRX1/HOXA13/TWIST1/ALX4/ALDH1A2/TBX4/PITX1/CYP26B1/COL2A1/PLXNA2/TGFB2/GPC3/FGF10/CACNA1C/GREM1/MSX2/ALX3/PRICKLE1/MSX1/PKDCC/HOXD9/SMOC1/SHH/ZBTB16/NOG/KAT2B/FGF9/RUNX2/RSPO4/LEF1/BMP4/GDF5/TBX3/SEMA3C/FBN2/RDH10/AFF3
BP	GO:0060173	limb development	166	1.6567	0.000831302	2306	tags=27%, list=13%, signal=24%	RARB/TBX2/IHH/HAND2/OSR1/COL3A1/DKK1/RSPO2/PRRX1/HOXA13/TWIST1/ALX4/ALDH1A2/TBX4/PITX1/CYP26B1/COL2A1/PLXNA2/TGFB2/GPC3/FGF10/CACNA1C/GREM1/MSX2/ALX3/PRICKLE1/MSX1/PKDCC/HOXD9/SMOC1/SHH/ZBTB16/NOG/KAT2B/FGF9/RUNX2/RSPO4/LEF1/BMP4/GDF5/TBX3/SEMA3C/FBN2/RDH10/AFF3
BP	GO:0001974	blood vessel remodeling	43	1.65605	0.0183195	2565	tags=44%, list=15%, signal=38%	AGT/RSPO3/NPR3/HRG/EPAS1/ACVRL1/DLL4/FGF10/EDNRA/CST3/MEF2C/TGFB1/HOXA3/CEACAM1/SEMA3C/TMBIM1/EXT1/ATP7A/AXL
BP	GO:0060348	bone development	193	1.65577	0.000344993	3308	tags=37%, list=19%, signal=31%	RARB/HOXB4/ITGB6/IHH/COL3A1/BGN/IGF1/BMP2/CCN4/TEK/LOX/CLDN18/COL1A1/TWIST1/TGM2/CYP26B1/RGN/COL2A1/OGN/RANBP3L/FBN1/DDR2/TMEM119/FREM1/GREM1/MSX2/MSX1/ECM1/ENG/TGFB3/CSGALNACT1/ZBTB16/GHR/MEF2C/CER1/CITED2/FOSL2/PTGER4/RUNX2/TYROBP/SFRP4/FGF18/MATN1/LEPR/OSTN/BMP4/LTBP3/DHRS3/BMP6/DCHS1/SMPD3/EXT1/KDR/SOX9/FGFR3/HAS2/PDGFC/ASXL1/ANXA2/SP5/SBDS/ANXA6/MEF2D/ADAMTS12/RFLNA/TGFBR2/PHEX/THBS3/LRRC17/…
BP	GO:0046164	alcohol catabolic process	33	1.65418	0.0260285	2567	tags=42%, list=15%, signal=36%	AKR1D1/SULT2A1/SULT1E1/AKR1B10/ALDH3B1/ADH4/SULT1A1/CYP7A1/SULT1A2/SULT1A4/APOE/CYP46A1/SULT1C4/NTSR1
BP	GO:0097186	amelogenesis	20	1.65386	0.0277494	2511	tags=45%, list=14%, signal=39%	ITGB6/KLK5/CSF3R/ENAM/MSX2/CFTR/ODAPH/WDR72/FAM20A
BP	GO:0048251	elastic fiber assembly	10	1.65367	0.0277677	2855	tags=70%, list=16%, signal=59%	COL3A1/LOX/MFAP4/EMILIN1/EFEMP2/ATP7A/MYH11
BP	GO:0050731	positive regulation of peptidyl-tyrosine phosphorylation	130	1.65313	0.00210475	3391	tags=42%, list=19%, signal=34%	AREG/VTN/AGT/IGF2/IGF1/HPX/NRP1/FGF7/HGF/PECAM1/ERBB4/IL6ST/ITGB3/HTR2A/RELN/FGF10/GREM1/DOK7/PTK6/HBEGF/GHR/IL11/ISL1/IL31RA/CSF1R/TNFSF18/TGFB1/EFNA1/ITGA5/CD44/ANGPT4/VEGFA/CTF1/EPO/TGFA/IL18/CD36/PTK2B/CSPG4/FLT3/BMP6/CD4/NTF3/NOX4/FGFR3/ARL2BP/EGF/PARP9/EFNA5/CNTF/ANGPT1/CASS4/IL6R/JAK2/NEDD9
BP	GO:2001214	positive regulation of vasculogenesis	12	1.65252	0.032506	2997	tags=75%, list=17%, signal=62%	CD34/CEACAM1/RRAS/RIN2/TMEM100/KDR/RAMP2/ASB4/ADM
BP	GO:0010634	positive regulation of epithelial cell migration	147	1.65244	0.001435	3034	tags=35%, list=17%, signal=29%	VIL1/AGT/PLG/NRP1/TEK/FGF7/EDN1/ANXA1/FGF1/RHOJ/TGFB2/ITGB3/VEGFC/THBS1/FGF10/SMOC2/MIR126/PROX1/HBEGF/JCAD/PRKCE/ADGRA2/HYAL1/TGFB1/GLIPR2/ATOH8/FGF18/ANGPT4/RRAS/HSPB1/VEGFA/SPARC/RIN2/GATA3/PLK2/SRPX2/RHOB/PTK2B/GATA2/ANXA3/KDR/ADAM9/SOX9/HAS2/BCAR1/ITGA3/EGF/PTGS2/HMOX1/CCBE1/CIB1/TGFBR2
BP	GO:0019934	cGMP-mediated signaling	28	1.6514	0.0317688	2383	tags=50%, list=14%, signal=43%	NPPA/NPPB/GUCY1A1/AQP1/GUCY1A2/NHERF4/MTNR1B/THBS1/PDE3A/PDE10A/HTR2B/CD36/PDE11A/APOE
BP	GO:0043032	positive regulation of macrophage activation	20	1.65005	0.0295326	3141	tags=60%, list=18%, signal=49%	IL1RL1/TLR4/THBS1/CEBPA/TAFA3/HAMP/LRRK2/TLR6/TTBK1/HAVCR2/IL33/WNT5A
BP	GO:0072203	cell proliferation involved in metanephros development	10	1.64958	0.0291266	1838	tags=60%, list=10%, signal=54%	OSR1/WT1/PDGFRB/GPC3/SHH/EGR1
BP	GO:0055091	phospholipid homeostasis	15	1.64936	0.0400381	2380	tags=47%, list=14%, signal=40%	APOA1/ITGB6/ANGPTL3/HNF4A/FABP3/ABCA1/RCN3
BP	GO:0062012	regulation of small molecule metabolic process	299	1.64927	1.62848e-05	3672	tags=34%, list=21%, signal=27%	APOC3/APOA4/APOA1/APOC2/H19/BMP5/IGF2/APOB/IGFBP3/FMO1/IGF1/FABP1/BMP2/P2RY6/FOXA2/GPD1/TWIST1/AVPR1A/SNAI2/RGN/FMO2/ANXA1/FGF1/PDK4/NNMT/CD244/GPER1/HTR2A/NR1H4/ACMSD/FABP3/SLC7A7/GCKR/PROX1/APOA5/PPARGC1A/SEC14L2/ALDOB/PRKCE/DAB2/KAT2B/SLC4A4/HRH1/MST1/PPARG/CYP7A1/IL1B/ABCD2/PPP1R3G/PDK1/APOC1/GCG/CEACAM1/ADCY10/PTH1R/LEPR/PID1/EGR1/DKK3/PRKN/FMO5/PTK2B/NR4A3/ATP2B4/GPT/MACROH2A1/AVP/RDH10/BMP…
BP	GO:0060562	epithelial tube morphogenesis	314	1.64899	1.11225e-05	2917	tags=31%, list=17%, signal=26%	NKX2-5/HAND1/GATA4/AREG/TBX2/FOXA1/AGT/IHH/BMP5/HAND2/OSR1/TBX20/WT1/TCF21/IRX3/HNF1B/SOX17/GDF2/FOXF1/BMP2/ASB2/NRP1/RSPO2/APLNR/WNT11/HHIP/TWIST1/TCAP/MICAL2/EDN1/FGF1/KIF26B/FZD1/NPNT/TGFB2/GPC3/WNT2/ACVRL1/DLL4/FOLR1/GREB1L/FGF10/GREM1/MSX2/DLC1/PRICKLE1/EDNRA/TNC/PROX1/LRP2/ENG/CTHRC1/SHH/SOSTDC1/NOG/HOXB7/WNT2B/MEF2C/CITED2/CSF1R/GDF7/TGFB1/BBS5/RYR2/SLIT2/NKX3-1/LEF1/CSF1/BMP4/LHX2/VEGFA/G…
BP	GO:0019755	one-carbon compound transport	41	1.64885	0.0221192	2441	tags=39%, list=14%, signal=34%	SLC39A5/AQP1/AQP10/AQP3/SLC26A9/AQP7/SLC26A1/CFTR/SLC4A4/UPK3A/SLC26A3/CYB5R1/RHBG/CA4/CA2/SLC4A3
BP	GO:0010649	regulation of cell communication by electrical coupling	15	1.6488	0.0400381	2712	tags=53%, list=15%, signal=45%	TRDN/IRX3/SLC8A1/GJA5/HRC/CAMK2D/CASQ2/PDE4D
BP	GO:0002385	mucosal immune response	15	1.64852	0.0400381	1708	tags=40%, list=10%, signal=36%	APOA4/DEFB1/PLA2G1B/GP2/RAB17/H2BC4
BP	GO:0035270	endocrine system development	122	1.64801	0.00432394	2311	tags=34%, list=13%, signal=29%	NKX2-5/APOA1/GATA6/BMP5/WT1/HOXB3/BMP2/PDX1/TG/WNT11/CGA/FOXA2/ALDH1A2/EDN1/PITX1/NR0B1/ANXA1/FOXE1/FGF10/EDNRA/PDGFRA/SHH/CDH2/NOG/ISL1/DRD2/CITED2/RFX6/ARID5B/HOXA3/ASCL1/INHBB/BMP4/DKK3/GATA3/GIPR/CDKN1C/ZNF800/ONECUT2/GATA2/BMP6
BP	GO:0099624	atrial cardiac muscle cell membrane repolarization	10	1.64779	0.0291266	1733	tags=50%, list=10%, signal=45%	NPPA/KCNA5/KCNJ5/KCNJ3/CACNA1D
BP	GO:0070168	negative regulation of biomineral tissue development	23	1.64706	0.0359865	3022	tags=48%, list=17%, signal=40%	AHSG/ASPN/GREM1/ECM1/CCR1/TGFB1/LTBP3/PTK2B/SOX9/RFLNA/GAS6
BP	GO:0010896	regulation of triglyceride catabolic process	12	1.64653	0.0371469	958	tags=42%, list=5%, signal=39%	APOC3/APOA4/APOC2/AADAC/APOA5
BP	GO:0060317	cardiac epithelial to mesenchymal transition	33	1.64652	0.0284265	2136	tags=45%, list=12%, signal=40%	BMP2/TWIST1/SNAI2/TGFB2/WNT2/MSX2/MSX1/ENG/TGFBR3/NOG/EFNA1/EMP2/HEYL/TMEM100/TBX3
BP	GO:0051154	negative regulation of striated muscle cell differentiation	33	1.64586	0.0284265	917	tags=24%, list=5%, signal=23%	NKX2-5/DKK1/BMP2/RGS4/MYOCD/SOX6/TMEM119/MSX1
BP	GO:0070593	dendrite self-avoidance	14	1.64491	0.0382472	2940	tags=64%, list=17%, signal=54%	MYPN/ROBO4/CNTN6/NEXN/CNTN4/PALLD/EXT1/DSCAM/DSCAML1
BP	GO:0097205	renal filtration	25	1.64463	0.0414029	3643	tags=44%, list=21%, signal=35%	AQP1/GJA5/CD34/ADGRF5/EDNRA/EMP2/ADORA1/ITGA3/GAS6/MCAM/KIRREL1
BP	GO:0072171	mesonephric tubule morphogenesis	62	1.64459	0.0135916	1891	tags=32%, list=11%, signal=29%	AGT/OSR1/WT1/TCF21/HNF1B/BMP2/WNT11/FGF1/KIF26B/NPNT/GPC3/GREB1L/GREM1/SHH/NOG/HOXB7/WNT2B/BMP4/VEGFA/GATA3
BP	GO:0001947	heart looping	61	1.64449	0.0158956	1548	tags=28%, list=9%, signal=25%	NKX2-5/HAND1/GATA4/TBX2/IHH/HAND2/TBX20/SOX17/ASB2/APLNR/MICAL2/FOLR1/ENG/SHH/MEF2C/CITED2/BBS5
BP	GO:0048732	gland development	398	1.64442	1.02124e-06	2150	tags=25%, list=12%, signal=22%	NKX2-5/APOA1/AREG/GATA6/TBX2/CYP1A1/VTN/HMGCS2/FOXA1/IHH/IGF2/HAND2/NKX2-3/WT1/CDKN2B/TCF21/HNF1B/HOXB3/FOXF1/BMP2/PDX1/HNF1A/NRP1/OTC/TG/WNT11/CGA/HOXA13/TGM2/PSAPL1/LIMS2/HLX/ALDH1A2/FRZB/SNAI2/FGF7/EDN1/PITX1/RGN/NR0B1/HGF/ANXA1/FGF1/WLS/ZNF703/IGFBP5/TGFB2/WNT2/ERBB4/FOXE1/CPB2/CYP19A1/FGF10/MSX2/EDNRA/MSX1/TNC/PDGFRA/PROX1/HOXD9/CEBPA/TGFB3/CYP7B1/TGFBR3/SHH/SOSTDC1/UPB1/NOG/CLDN1/ISL1/DRD2/…
BP	GO:0086002	cardiac muscle cell action potential involved in contraction	49	1.64413	0.0168508	3819	tags=47%, list=22%, signal=37%	KCNA5/KCNJ5/GJA5/KCND3/SNTA1/KCNJ8/CACNA1C/KCNJ3/CTNNA3/CACNB2/KCNE1/RYR2/SCN2B/PKP2/CACNA1D/KCNH2/SCN3B/RNF207/KCNE4/KCNE2/BIN1/KCNQ1/CAV1
BP	GO:0072078	nephron tubule morphogenesis	70	1.6437	0.0122906	1891	tags=30%, list=11%, signal=27%	AGT/OSR1/WT1/TCF21/IRX3/HNF1B/BMP2/WNT11/FGF1/KIF26B/NPNT/GPC3/GREB1L/GREM1/SHH/NOG/HOXB7/WNT2B/BMP4/VEGFA/GATA3
BP	GO:0006705	mineralocorticoid biosynthetic process	10	1.64256	0.0291266	2311	tags=60%, list=13%, signal=52%	BMP5/BMP2/DAB2/CYP21A2/DKK3/BMP6
BP	GO:0050881	musculoskeletal movement	50	1.64254	0.0160712	2647	tags=38%, list=15%, signal=32%	TNNI1/MYH7/TNNC1/RCSD1/TCAP/MAP1A/KBTBD13/SLC8A3/TNNT3/SYNM/DMPK/ASCL1/CHRND/TNNI2/CASQ1/TNNI3/DMD/ITPR1/MYH3
BP	GO:0072110	glomerular mesangial cell proliferation	10	1.64212	0.0291266	1838	tags=60%, list=10%, signal=54%	WT1/PDGFRB/ITGB3/PDGFD/BMP4/EGR1
BP	GO:0010758	regulation of macrophage chemotaxis	24	1.64202	0.0396512	2069	tags=42%, list=12%, signal=37%	CXCL17/C5/CYP19A1/THBS1/MMP28/CSF1R/TNFSF18/MTUS1/CSF1/PTK2B
BP	GO:0046320	regulation of fatty acid oxidation	34	1.64149	0.0300048	3634	tags=44%, list=21%, signal=35%	FMO1/FABP1/TWIST1/FMO2/PDK4/FABP3/PPARGC1A/ABCD2/NR4A3/IRS1/SOX9/PLIN5/ACADVL/PRKAG2/ACADL
BP	GO:0097530	granulocyte migration	107	1.64142	0.00373444	2114	tags=31%, list=12%, signal=27%	S100A14/JAML/CXCL17/EDN1/ANXA1/CCL21/PLA2G1B/LGALS3/PECAM1/DPEP1/CCL15/GP2/TGFB2/DPP4/IL1R1/CSF3R/THBS1/CX3CL1/ITGA1/CXCL8/CSF1R/IL1B/TNFSF18/PTGER4/CXCL1/SLIT2/CD300A/CSF1/EDN3/ITGB2/EMP2/CXCL2/CXCR2
BP	GO:0016042	lipid catabolic process	289	1.64138	3.1533e-05	3670	tags=31%, list=21%, signal=25%	APOC3/APOA4/PLCE1/APOC2/ENPP7/CIDEC/APOA2/AKR1D1/APOB/LIPC/FABP1/SULT2A1/CYP2W1/PLCXD3/SULT1E1/PLA2G12B/ANGPTL3/LIPH/TWIST1/CYP26B1/GBA3/NEU4/AADAC/PLA2G1B/DPEP1/HCAR2/PLA1A/CYP19A1/AKR1B10/APOA5/PLB1/BCO2/PRKCE/DAGLA/SPHK1/CYP7A1/IL1B/ABCD2/PLCD4/PNLIPRP2/SMPD1/APOC1/FITM2/ACOX2/PLA2G10/PLCXD2/ACAA1/MGST2/ASPG/ALK/NUDT19/PLD1/AOAH/HPGD/PLCH2/APOE/SMPD3/SIRT2/CYP46A1/PNPLA1/ADORA1/ACADS/PLA2G4F/I…
BP	GO:0051384	response to glucocorticoid	113	1.64122	0.00641452	3459	tags=43%, list=20%, signal=35%	AREG/TRIM63/HMGCS2/APOA2/AQP1/PDX1/A2M/IGFBP7/PAPPA/FIBIN/AVPR1A/SSTR3/EDN1/ANXA1/SLIT3/CPN1/HSD3B1/TAT/NPAS4/PTGDS/FBXO32/GHR/CLDN1/MAOB/ISL1/HSD3B2/FOSL2/SLIT2/SERPINF1/GJB2/UCN/EPO/KLF9/ANXA3/FLT3/FOSB/BMP6/CDKN1A/ADAM9/PCK1/CYP1B1/PTGS2/NR3C1/ADM/ZFP36L1/ZNF764/JAK2/GBA1/GPR83
BP	GO:0048008	platelet-derived growth factor receptor signaling pathway	54	1.64083	0.0237985	3388	tags=44%, list=19%, signal=36%	NRP1/LOX/MYOCD/PDGFRB/PLAT/ITGB3/F7/PDGFRA/PTGIR/PDGFD/ARID5B/TIPARP/VEGFA/CSRNP1/NR4A3/CSPG4/TXNIP/SMPD3/PDGFC/BCAR1/NHERF1/F3/IFT20/JAK2
BP	GO:0003143	embryonic heart tube morphogenesis	67	1.64083	0.0135344	1620	tags=27%, list=9%, signal=24%	NKX2-5/HAND1/GATA4/TBX2/IHH/HAND2/TBX20/SOX17/ASB2/APLNR/MICAL2/FOLR1/ENG/SHH/MEF2C/CITED2/BBS5/RYR2
BP	GO:0090208	positive regulation of triglyceride metabolic process	20	1.64067	0.036357	958	tags=25%, list=5%, signal=24%	APOA4/APOC2/RGN/AADAC/APOA5
BP	GO:0032355	response to estradiol	100	1.64062	0.0056697	3133	tags=32%, list=18%, signal=26%	AREG/FOXA1/IHH/CRHBP/CRYAB/NR2F2/COL1A1/SSTR3/ALDH1A2/ANXA1/ZNF703/POU4F1/GPER1/CYP19A1/F7/FGF10/MSX2/SLC6A4/PENK/POSTN/TGFB1/GJB2/UCN/HPGD/EGFR/TXNIP/CYP1B1/PPP1R9B/PTGS2/MMP2/OXTR/PTGFR
BP	GO:0086014	atrial cardiac muscle cell action potential	18	1.64056	0.0382472	1620	tags=39%, list=9%, signal=35%	KCNA5/KCNJ5/GJA5/CACNA1C/KCNJ3/CACNB2/RYR2
BP	GO:0086026	atrial cardiac muscle cell to AV node cell signaling	18	1.64056	0.0382472	1620	tags=39%, list=9%, signal=35%	KCNA5/KCNJ5/GJA5/CACNA1C/KCNJ3/CACNB2/RYR2
BP	GO:0086066	atrial cardiac muscle cell to AV node cell communication	18	1.64056	0.0382472	1620	tags=39%, list=9%, signal=35%	KCNA5/KCNJ5/GJA5/CACNA1C/KCNJ3/CACNB2/RYR2
BP	GO:0003094	glomerular filtration	23	1.64053	0.0397258	3643	tags=43%, list=21%, signal=34%	AQP1/GJA5/CD34/ADGRF5/EDNRA/EMP2/ADORA1/GAS6/MCAM/KIRREL1
BP	GO:0035924	cellular response to vascular endothelial growth factor stimulus	60	1.64047	0.0109979	2913	tags=43%, list=17%, signal=36%	VCAM1/DCN/NRP1/ANXA1/PDGFRB/HRG/DLL4/VEGFC/EMILIN1/SMOC2/PDGFRA/JCAD/SPHK1/PGF/ADGRA2/HSPB1/VEGFA/GAS1/ATP2B4/FLT3/EGR3/KDR/CADM4/RAMP2/ADAMTS12/CCBE1
BP	GO:1990874	vascular associated smooth muscle cell proliferation	57	1.63978	0.0152114	2979	tags=46%, list=17%, signal=38%	IGF1/P2RY6/MYOCD/EDN1/IGFBP5/DDR2/GPER1/CNN1/TPM1/TGFB3/DDIT3/MEF2C/EFEMP2/FGF9/PPARG/BMP4/CALCRL/HTR1B/NR4A3/HPGD/ADAMTS1/CDKN1A/JUN/NDRG2/MEF2D/MMP2
BP	GO:0072009	nephron epithelium development	109	1.63924	0.00472135	2904	tags=34%, list=17%, signal=28%	SLC22A6/AGT/OSR1/WT1/AQP1/TCF21/IRX3/HNF1B/BMP2/WNT11/CD34/FGF1/KIF26B/PECAM1/NPNT/GPC3/GREB1L/GREM1/EDNRA/SHH/NOG/HOXB7/WNT2B/MEF2C/LAMB2/BMP4/VEGFA/GATA3/HEYL/DCHS1/EXT1/SOX9/ASXL1/SLC22A1/NPHS1/HS3ST3B1/HOXD11
BP	GO:0022617	extracellular matrix disassembly	49	1.63896	0.0174347	1645	tags=29%, list=9%, signal=26%	PLG/TMPRSS6/MMP1/KLK5/PRSS1/ADAMTS15/DPP4/DDR2/ADAMTS5/PRSS2/CST3/MMP10/TGFB1/LCP1
BP	GO:2000146	negative regulation of cell motility	281	1.63875	8.10046e-05	2982	tags=30%, list=17%, signal=25%	BMP5/COL3A1/IGFBP3/GDF2/BMP10/DCN/NR2F2/WNT11/C5/MYOCD/RGN/CCL21/ZEB2/LIMCH1/MITF/DPEP1/IGFBP5/SERPINE1/HRG/DPP4/ACVRL1/DLL4/CYP19A1/THBS1/ARHGDIB/CX3CL1/EMILIN1/ANGPT2/RGCC/PODN/GREM1/DLC1/MIR126/DACH1/TPM1/ADAMTS9/ENG/DUSP10/SEMA6D/SHH/CDH11/APOH/MMP28/NOG/MEF2C/DRD2/PPARG/CITED2/PTGER4/TGFB1/SLIT2/SERPINF1/TIMP1/CD300A/CCN3/DUSP1/ANGPT4/KRT16/BMP4/RRAS/GATA3/CLDN19/SP100/EMILIN2/RHOB/ATP2B4/VA…
BP	GO:0062009	secondary palate development	24	1.63873	0.0396512	3141	tags=58%, list=18%, signal=48%	ITGB6/WNT11/LRRC32/FZD1/TGFB2/FOXE1/TGFB3/TGFBR3/LEF1/ITGB8/COL11A2/FZD2/TGFBR2/WNT5A
BP	GO:0051897	positive regulation of protein kinase B signaling	143	1.63832	0.00206367	3388	tags=37%, list=19%, signal=30%	NTRK2/F10/H19/AGT/IGF2/IGF1/DCN/TEK/HGF/CCL21/PDGFRB/FSHR/IGFBP5/TGFB2/DDR2/AKR1C2/GPER1/F7/THBS1/CX3CL1/MIR126/LTK/PDGFRA/HBEGF/LRP2/ENG/THPO/CHI3L1/CSF1R/PDGFD/TGFB1/FN1/NKX3-1/NTRK1/GATA3/IL18/FLT3/C1QTNF1/EGFR/KDR/AXL/NOX4/SOX9/PDGFC/EGF/TSPYL5/GAS6/F3/ANGPT1/CASS4/MEIS3/WNT16/JAK2
BP	GO:0060428	lung epithelium development	41	1.6382	0.0228125	2634	tags=37%, list=15%, signal=31%	GATA6/FOXA1/KLF2/ADAMTSL2/FGF7/WNT2/FGF10/SHH/AGR2/FOSL2/ASCL1/BMP4/SPDEF/RCN3/SOX9
BP	GO:0072376	protein activation cascade	16	1.6379	0.0427085	2071	tags=50%, list=12%, signal=44%	FGA/FGB/FGG/ITGB3/THBD/F13B/APOH/F13A1
BP	GO:0060038	cardiac muscle cell proliferation	48	1.63731	0.0174739	1464	tags=31%, list=8%, signal=29%	NKX2-5/GATA6/TBX2/RBP4/TBX20/BMP10/ZFPM2/TGFB2/WNT2/ERBB4/TGFBR3/NOG/MEF2C/FGF9/CITED2
BP	GO:0042359	vitamin D metabolic process	14	1.63728	0.0404447	3945	tags=57%, list=23%, signal=44%	CYP1A1/SNAI2/LRP2/GC/GFI1/CYP27B1/NFKB1/CYP27A1
BP	GO:0090207	regulation of triglyceride metabolic process	36	1.63723	0.0309119	2654	tags=31%, list=15%, signal=26%	APOC3/APOA4/APOC2/CIDEC/RGN/AADAC/APOA5/C3/FITM2/APOE/PLIN5
BP	GO:0001889	liver development	132	1.63714	0.00307073	2249	tags=25%, list=13%, signal=22%	GATA6/CYP1A1/VTN/HMGCS2/IHH/CDKN2B/HNF1B/PDX1/HNF1A/OTC/LIMS2/HLX/ALDH1A2/FRZB/RGN/HGF/ANXA1/FGF1/CPB2/PROX1/CEBPA/TGFBR3/UPB1/CLDN1/CITED2/ARID5B/CEACAM1/TNFAIP3/TGFA/CADM1/TBX3/ONECUT2/FGL1
BP	GO:0034446	substrate adhesion-dependent cell spreading	98	1.63702	0.00667773	4240	tags=43%, list=24%, signal=33%	APOA1/FGA/FGB/FGG/ITGA8/NRP1/TEK/LIMS2/BVES/ITGB3/POSTN/GBP1/DAB2/FN1/EFNA1/PKP2/PARVA/ITGAV/AXL/NTN4/HAS2/EPHB3/S100A10/EFNA5/DMTN/CIB1/MYADM/MELTF/CASS4/NEDD9/FZD4/P4HB/LAMC1/TESK1/VAMP3/SRC/ANTXR1/PIK3R1/FERMT3/LAMB1/MICALL2/ITGB1BP1
BP	GO:0045725	positive regulation of glycogen biosynthetic process	13	1.63699	0.0406925	4088	tags=69%, list=23%, signal=53%	IGF2/IGF1/PPP1R3G/IRS1/GCK/DYRK2/EPM2AIP1/INSR/PPP1R3E
BP	GO:0001937	negative regulation of endothelial cell proliferation	38	1.63657	0.0300694	2561	tags=45%, list=15%, signal=38%	GDF2/NR2F2/ACVRL1/DLL4/THBS1/RGCC/MIR126/APOH/CAV2/MEF2C/PPARG/ATOH8/SPARC/VASH1/MMRN2/APOE/SCG2
BP	GO:0060413	atrial septum morphogenesis	15	1.63576	0.0435043	1662	tags=40%, list=9%, signal=36%	NKX2-5/GATA4/TBX20/TGFB2/ISL1/CCN1
BP	GO:0098868	bone growth	29	1.63523	0.036357	3121	tags=55%, list=18%, signal=45%	RARB/DDR2/MSX2/ECM1/CER1/FOSL2/MATN1/LEPR/OSTN/SMPD3/EXT1/SOX9/FGFR3/ANXA6/TGFBR2/THBS3
BP	GO:0043491	protein kinase B signaling	237	1.635	0.000182823	3388	tags=32%, list=19%, signal=26%	NTRK2/GATA4/F10/H19/AGT/IGF2/IGF1/DCN/TEK/SFRP5/LOX/TWIST1/EDN1/HGF/CCL21/PDGFRB/FSHR/IGFBP5/TGFB2/DDR2/AKR1C2/GPER1/HTR2A/F7/THBS1/CX3CL1/MIR126/LTK/PIK3C2G/PDGFRA/HBEGF/LRP2/ENG/THPO/DDIT3/CHI3L1/DRD2/PEAR1/CSF1R/PDGFD/TGFB1/FN1/NKX3-1/CEACAM1/NTRK1/HTR2B/RRAS/GATA3/IL18/TMEM100/FLT3/C1QTNF1/NYAP2/RCN3/EGFR/SMPD3/IRS1/KDR/AXL/NOX4/SOX9/PDGFC/EGF/NHERF1/TSPYL5/GAS6/CIB1/XDH/F3/ZFP36L1/ANGPT1/CAS…
BP	GO:0002726	positive regulation of T cell cytokine production	21	1.6348	0.0374541	2900	tags=43%, list=17%, signal=36%	IL18R1/IL1R1/TNFSF4/DENND1B/IL1B/GATA3/IL18/RSAD2/B2M
BP	GO:0140894	endolysosomal toll-like receptor signaling pathway	38	1.63394	0.0300694	3962	tags=39%, list=23%, signal=31%	RAB7B/COLEC12/NR1H4/TICAM1/RFTN1/TNFAIP3/TLR9/RSAD2/OAS1/HAVCR2/TRIM3/IRAK1/SRC/CAV1/PIK3AP1
BP	GO:0050878	regulation of body fluid levels	315	1.63393	1.3998e-05	2670	tags=28%, list=15%, signal=24%	ANXA8/NPPB/F10/VTN/SERPIND1/SERPINA1/COL3A1/AQP1/FGA/FGB/FGG/PLG/SERPINF2/F2/DGKI/KNG1/SERPINC1/APLNR/NPR3/SPINK1/FOXA2/GJA5/AQP3/PROZ/EDN1/HNF4A/F2RL2/TSPAN32/SERPINE1/ADCY6/HRG/ERBB4/CPB2/IL6ST/PLAT/ITGB3/TLR4/F5/F7/MYL9/THBS1/FGF10/EMILIN1/TFPI2/THBD/PRICKLE1/F2RL3/PDGFRA/TFPI/ADAMTS18/SLC6A4/FLI1/F13B/C4BPB/SHH/APOH/PRKCE/CFTR/MMRN1/CSRP1/DRD2/AGR2/PEAR1/FOSL2/PROC/CEACAM1/HSPB1/VEGFA/PROS1/E…
BP	GO:0090201	negative regulation of release of cytochrome c from mitochondria	20	1.63383	0.0396512	2785	tags=35%, list=16%, signal=29%	IGF1/HGF/PRKN/AVP/LMNA/NOL3/CLU
BP	GO:0006067	ethanol metabolic process	19	1.63307	0.0435488	3761	tags=74%, list=21%, signal=58%	SULT2A1/SULT1E1/ADH1B/ALDH3B1/ADH4/ADH6/SULT1A1/ADH1A/SULT1A2/SULT1A4/SULT1C4/ALDH2/SULT1B1/SULT1A3
BP	GO:0033688	regulation of osteoblast proliferation	26	1.63288	0.0422708	2099	tags=31%, list=12%, signal=27%	BMP2/NPR3/TMEM119/ITGB3/GREM1/CTHRC1/CCN1/ITGAV
BP	GO:0045807	positive regulation of endocytosis	135	1.63285	0.00301711	3239	tags=36%, list=18%, signal=30%	APOA1/AHSG/VTN/APOA2/COLEC10/TF/COLEC11/CCL21/SERPINE1/SGIP1/GPC3/SFTPD/GREM1/APOA5/SELE/MBL2/CD14/C3/DAB2/DRD2/IL1B/SFRP4/IL2RB/SMPD1/SYNE1/VEGFA/CD36/LRRK2/IL2RG/GATA2/APOE/NTF3/CLIP3/C2/AXL/PPP3CC/C4B/ABCA13/MYO18A/C4A/EGF/ANXA2/SIRPA/CLU/B2M/GAS6/CD47/WNT5A/ANGPT1
BP	GO:0061333	renal tubule morphogenesis	74	1.63279	0.0131448	1975	tags=31%, list=11%, signal=28%	AGT/OSR1/WT1/TCF21/IRX3/HNF1B/BMP2/WNT11/FGF1/KIF26B/NPNT/GPC3/GREB1L/GREM1/SHH/NOG/HOXB7/WNT2B/MEF2C/BMP4/VEGFA/GATA3/COL4A1
BP	GO:0007588	excretion	25	1.63274	0.0441395	1844	tags=36%, list=11%, signal=32%	SLC22A6/NPPB/AGT/CORIN/AGTR1/EDN1/SPX/DRD2/KCNMA1
BP	GO:0033079	immature T cell proliferation	12	1.63266	0.0394662	1811	tags=50%, list=10%, signal=45%	IHH/SHH/BMI1/IL1B/BMP4/TNFRSF9
BP	GO:0033080	immature T cell proliferation in thymus	12	1.63266	0.0394662	1811	tags=50%, list=10%, signal=45%	IHH/SHH/BMI1/IL1B/BMP4/TNFRSF9
BP	GO:2000291	regulation of myoblast proliferation	14	1.63194	0.0424298	411	tags=36%, list=2%, signal=35%	GATA6/KCNA5/KLHL41/MEIS2/FGF7
BP	GO:0030335	positive regulation of cell migration	490	1.63186	3.27302e-07	3958	tags=39%, list=23%, signal=31%	F10/PLVAP/VTN/VIL1/AGT/S100A14/AQP1/PLG/IGF1/FOXF1/BMP2/ACTA2/CCN4/NRP1/P2RY6/ANGPTL3/TEK/CXCL17/CGA/CDH13/COL1A1/TWIST1/CDH5/SNAI2/FGF7/EDN1/HGF/ANXA1/CCL21/FGF1/PDGFRB/LGALS3/PECAM1/ZNF703/IGFBP5/BDKRB1/SERPINE1/RHOJ/TGFB2/DDR2/IL1R1/GPER1/CEMIP/ITGB3/SEMA3B/TLR4/F7/RELN/ACKR3/VEGFC/THBS1/FGF10/CX3CL1/SMOC2/SH3RF2/MIR126/PDGFRA/PROX1/DAAM2/HBEGF/SELE/TRADD/CXCL16/SEMA6D/JCAD/LGR6/POSTN/CXCL8/PR…
BP	GO:0060349	bone morphogenesis	90	1.63172	0.00910428	3121	tags=41%, list=18%, signal=34%	RARB/IHH/COL3A1/TEK/COL1A1/TWIST1/CYP26B1/COL2A1/TMEM119/FREM1/MSX2/MSX1/TGFB3/CSGALNACT1/GHR/MEF2C/CER1/CITED2/FOSL2/RUNX2/SFRP4/FGF18/MATN1/BMP4/LTBP3/DHRS3/BMP6/SMPD3/EXT1/SOX9/FGFR3/HAS2/SP5/ANXA6/MEF2D/TGFBR2/THBS3
BP	GO:0071493	cellular response to UV-B	12	1.63164	0.0394662	3518	tags=67%, list=20%, signal=53%	MFAP4/HYAL1/HYAL3/CRIP1/CDKN1A/NLRP1/MME/MAP3K20
BP	GO:0048146	positive regulation of fibroblast proliferation	48	1.6315	0.0186807	3141	tags=46%, list=18%, signal=38%	AGT/AQP1/IGF1/PLA2G1B/WNT2/DDR2/ITGB3/FGF10/PDGFRA/CD248/SPHK1/FOSL2/BMI1/PDGFD/FN1/LIG4/EGFR/CDKN1A/PDGFC/S100A6/GAS6/WNT5A
BP	GO:0061371	determination of heart left/right asymmetry	65	1.63149	0.0151749	1548	tags=28%, list=9%, signal=25%	NKX2-5/HAND1/GATA4/TBX2/IHH/HAND2/TBX20/SOX17/ASB2/APLNR/MICAL2/FOLR1/ENG/SHH/MEF2C/CER1/CITED2/BBS5
BP	GO:0034375	high-density lipoprotein particle remodeling	15	1.63118	0.0439679	2383	tags=60%, list=14%, signal=52%	APOC3/APOA4/APOA1/APOA2/LIPC/APOM/APOC1/ABCA5/APOE
BP	GO:1902930	regulation of alcohol biosynthetic process	45	1.63053	0.0214072	2567	tags=38%, list=15%, signal=32%	BMP5/APOB/BMP2/P2RY6/FGF1/CD244/GPER1/SEC14L2/DAB2/HRH1/CYP7A1/PTH1R/DKK3/PTK2B/BMP6/APOE/NTSR1
BP	GO:1900024	regulation of substrate adhesion-dependent cell spreading	59	1.63	0.0172074	3617	tags=37%, list=21%, signal=30%	APOA1/FGA/FGB/FGG/NRP1/LIMS2/ITGB3/POSTN/GBP1/DAB2/PKP2/HAS2/S100A10/EFNA5/DMTN/CIB1/MYADM/MELTF/CASS4/NEDD9/P4HB/TESK1
BP	GO:0072088	nephron epithelium morphogenesis	72	1.6298	0.0132073	1891	tags=29%, list=11%, signal=26%	AGT/OSR1/WT1/TCF21/IRX3/HNF1B/BMP2/WNT11/FGF1/KIF26B/NPNT/GPC3/GREB1L/GREM1/SHH/NOG/HOXB7/WNT2B/BMP4/VEGFA/GATA3
BP	GO:0086069	bundle of His cell to Purkinje myocyte communication	14	1.62861	0.0424298	1675	tags=36%, list=10%, signal=32%	KCNA5/GJA5/CTNNA3/PKP2/TNNI3K
BP	GO:0048661	positive regulation of smooth muscle cell proliferation	75	1.6279	0.015526	3816	tags=51%, list=22%, signal=40%	IGF1/CCN4/SERPINF2/P2RY6/CDH13/EDN1/PDGFRB/IGFBP5/DDR2/ITGB3/TLR4/THBS1/CX3CL1/HBEGF/S1PR1/FGF9/PDGFD/TGFB1/BMP4/CALCRL/HTR1B/IL18/NR4A3/HPGD/ADAMTS1/SMPD3/JUN/PTGS2/MEF2D/HMOX1/MMP2/ID2/IL6R/JAK2/FOXP1/MFN2/IRAK1/SRC
BP	GO:0035988	chondrocyte proliferation	22	1.62785	0.0425371	4041	tags=55%, list=23%, signal=42%	IHH/DDR2/CCN2/FOSL2/LEF1/CCN3/EXT1/SOX9/FGFR3/BMPR1B/BMPR2/STC1
BP	GO:0097529	myeloid leukocyte migration	178	1.62768	0.000959106	2114	tags=29%, list=12%, signal=25%	S100A14/TRIM55/JAML/CXCL17/C5/EDN1/ANXA1/CCL21/PLA2G1B/LGALS3/PECAM1/DPEP1/CCL15/SERPINE1/GP2/TGFB2/DPP4/IL1R1/CYP19A1/VEGFC/CSF3R/THBS1/SFTPD/CX3CL1/EMILIN1/GREM1/ITGA1/CXCL8/CCR1/MMP28/PGF/CSF1R/IL1B/TNFSF18/PDGFD/MTUS1/PTGER4/CXCL1/SLIT2/CD300A/CCN3/DUSP1/CSF1/TAFA4/VEGFA/EDN3/ITGB2/EMP2/CXCL2/PTK2B/CXCR2
BP	GO:0034379	very-low-density lipoprotein particle assembly	12	1.62724	0.0420307	1651	tags=50%, list=9%, signal=45%	APOC3/SOAT2/APOB/MTTP/SOAT1/APOC1
BP	GO:1903779	regulation of cardiac conduction	25	1.62697	0.0462675	3993	tags=68%, list=23%, signal=53%	NKX2-5/AGT/CORIN/SLC8A1/GJA5/SLC8A3/ATP2B2/RYR2/TNNI3K/ACE2/ATP2B4/TMEM65/ATP2B1/PRKACA/EHD3/TBX5/ATP2A2
BP	GO:1902287	semaphorin-plexin signaling pathway involved in axon guidance	14	1.62623	0.04289	3635	tags=71%, list=21%, signal=57%	NRP1/EDN1/PLXNA4/PLXNA2/EDNRA/PLXNC1/PLXNA3/ECE1/PLXNB3/PLXNB2
BP	GO:0035313	wound healing, spreading of epidermal cells	19	1.62619	0.045807	3050	tags=42%, list=17%, signal=35%	ACVRL1/MSX2/COL5A1/HBEGF/ITGA5/AJUBA/ARHGAP24/LRG1
BP	GO:0019627	urea metabolic process	12	1.62599	0.0424552	1312	tags=42%, list=7%, signal=39%	OTC/ARG1/NR1H4/CEBPA/CYP2C9
BP	GO:0071941	nitrogen cycle metabolic process	12	1.62599	0.0424552	1312	tags=42%, list=7%, signal=39%	OTC/ARG1/NR1H4/CEBPA/CYP2C9
BP	GO:0006694	steroid biosynthetic process	156	1.62557	0.00156798	3790	tags=33%, list=22%, signal=26%	APOA1/CYP1A1/HMGCS2/BMP5/AKR1D1/APOB/HSD17B2/BMP2/IGFBP7/CGA/NPC1L1/SNAI2/NR0B1/FGF1/CYP19A1/NR1H4/PROX1/CYP3A7/HSD3B1/CYP7B1/SEC14L2/CFTR/DAB2/HSD3B2/CYP7A1/CYP21A2/EGR1/DKK3/CYB5R1/ACOX2/FAXDC2/CYP8B1/BMP6/APOE/CYP46A1/HSD17B11/NR3C1/GFI1/ADM/PRKAA2/INSIG2/CYB5R3/HSD3B7/LIPA/PRKAG2/CYP27B1/BAAT/NFKB1/H6PD/STAR/AKR1B1/HSD17B1
BP	GO:0050879	multicellular organismal movement	51	1.62451	0.0191762	2647	tags=37%, list=15%, signal=32%	TNNI1/MYH7/TNNC1/RCSD1/TCAP/MAP1A/KBTBD13/SLC8A3/TNNT3/SYNM/DMPK/ASCL1/CHRND/TNNI2/CASQ1/TNNI3/DMD/ITPR1/MYH3
BP	GO:0002042	cell migration involved in sprouting angiogenesis	54	1.62421	0.0297861	3029	tags=39%, list=17%, signal=32%	NRP1/ANXA1/RHOJ/DLL4/CLEC14A/THBS1/GREM1/MIR126/JCAD/SLIT2/VEGFA/PLK2/SRPX2/GATA2/MMRN2/EGR3/KDR/STARD13/PTGS2/HMOX1/CIB1
BP	GO:0042180	cellular ketone metabolic process	196	1.624	0.000359347	2654	tags=29%, list=15%, signal=25%	APOC3/APOA4/APOC2/BMP5/FMO1/FABP1/BMP2/AFP/GPD1/TWIST1/AVPR1A/RGN/FMO2/ANXA1/PDK4/TDO2/AKR1C2/CYP19A1/AKR1B10/NR1H4/ACMSD/FABP3/AKR1C1/SLC7A7/PROX1/APOA5/DHRS9/PPARGC1A/KYNU/ADH4/PRKCE/ALDH8A1/DAB2/KAT2B/PPARG/CYP7A1/IL1B/ABCD2/PDK1/APOC1/CEACAM1/EGR1/DKK3/NR4A3/ATP2B4/AVP/RDH10/BMP6/LPGAT1/SIRT2/CYP46A1/IRS1/SULT1C4/PDK2/SOX9/PLIN5
BP	GO:0010882	regulation of cardiac muscle contraction by calcium ion signaling	24	1.62393	0.043822	2537	tags=42%, list=14%, signal=36%	PLN/SLC8A1/HRC/CACNA1C/RYR2/CAMK2D/CASQ2/TNNI3/ATP1B1/DMD
BP	GO:0060392	negative regulation of SMAD protein signal transduction	13	1.62361	0.0460629	2324	tags=46%, list=13%, signal=40%	TBX20/CILP/PPARG/CCN3/SMAD6/PBLD
BP	GO:0048934	peripheral nervous system neuron differentiation	14	1.6236	0.0434249	2148	tags=50%, list=12%, signal=44%	NTRK2/HAND2/POU4F1/HOXD9/ISL1/ASCL1/ONECUT2
BP	GO:0048935	peripheral nervous system neuron development	14	1.6236	0.0434249	2148	tags=50%, list=12%, signal=44%	NTRK2/HAND2/POU4F1/HOXD9/ISL1/ASCL1/ONECUT2
BP	GO:0008037	cell recognition	121	1.62359	0.00394094	2940	tags=33%, list=17%, signal=28%	MYPN/FETUB/ROBO4/COLEC10/NRP1/COLEC12/COLEC11/ADAM18/CCL21/CNTN6/LGALS3/PECAM1/NEXN/FOLR1/PCDH12/PAEP/CLEC4M/MBL2/CD226/CNTN4/SPON2/C4BPB/PALLD/PEAR1/EPHA3/CLGN/CD36/CADM1/EFNB3/EXT1/ADAM32/B4GALT1/C4B/MYO18A/DSCAM/FREY1/EPHB3/CXCR4/PCDHB6/DSCAML1
BP	GO:1903727	positive regulation of phospholipid metabolic process	14	1.62338	0.0434249	2190	tags=57%, list=12%, signal=50%	APOC2/ENPP7/ADGRF5/HTR2A/NR1H4/FABP3/HTR2B/CAPN2
BP	GO:0031639	plasminogen activation	26	1.62324	0.0466282	3115	tags=58%, list=18%, signal=48%	FGA/FGB/FGG/SERPINF2/SERPINE1/CPB2/PLAT/THBS1/APOH/CLEC3B/CTSZ/ANXA2/S100A10/MELTF/HPN
BP	GO:0014741	negative regulation of muscle hypertrophy	27	1.62311	0.0429879	2578	tags=37%, list=15%, signal=32%	TRIM63/MLIP/BMP10/RGS4/IGFBP5/PPARG/GATA5/ATP2B4/TNFRSF1B/LMNA
BP	GO:0060425	lung morphogenesis	51	1.62304	0.0203567	2634	tags=35%, list=15%, signal=30%	TBX2/FOXA1/TCF21/FOXF1/RSPO2/HHIP/FGF7/WNT2/FGF10/TNC/SHH/NOG/WNT2B/BMP4/CTSZ/RDH10/EXT1/SOX9
BP	GO:0060445	branching involved in salivary gland morphogenesis	20	1.62288	0.0438387	2642	tags=45%, list=15%, signal=38%	NRP1/TGM2/SNAI2/FGF7/HGF/FGF10/SHH/SEMA3C/NTN4
BP	GO:0010657	muscle cell apoptotic process	64	1.62247	0.0150666	2801	tags=34%, list=16%, signal=29%	NKX2-5/GATA4/GATA6/HAND2/IGF1/MYOCD/EDN1/CAMK2A/LTK/KIFAP3/APOH/PPARG/DMPK/ADCY10/CAMK2D/PDE1A/PTK2B/CXCR2/CAPN2/NUPR1/CDKN2A/BAG3
BP	GO:0006700	C21-steroid hormone biosynthetic process	16	1.6221	0.0482967	2997	tags=44%, list=17%, signal=36%	BMP5/BMP2/DAB2/EGR1/DKK3/BMP6/ADM
BP	GO:0014074	response to purine-containing compound	133	1.6214	0.00400484	2889	tags=32%, list=16%, signal=27%	AREG/GATA6/HMGCS2/WT1/AQP1/CRHBP/DUOX2/SLC8A1/P2RY6/TEK/COL1A1/GPD1/P2RY4/AKAP6/IGFBP5/DUOX1/KCNJ8/THBD/SLC6A4/PENK/TRPC3/P2RX6/CFTR/HCN4/PDE3A/NT5E/IL1B/KCNE1/RYR2/SLC26A3/INHBB/P2RY2/PTK2B/WNT10B/CASQ2/FOSB/ABCC9/ADORA1/PCK1/CYP1B1/PTGS2/P2RY11
BP	GO:2001236	regulation of extrinsic apoptotic signaling pathway	143	1.62136	0.0029541	3024	tags=29%, list=17%, signal=24%	AGT/BMP5/FGA/FGB/FGG/IGF1/G0S2/NRP1/INHBA/SNAI2/HGF/LGALS3/COL2A1/EYA4/SERPINE1/TIMP3/GPER1/TLR4/THBS1/FGF10/CX3CL1/IFI6/IL1B/FAIM2/C8orf44-SGK3/BMP4/SP100/TNFAIP3/LTB/ITGAV/TMBIM1/TNFRSF12A/SCG2/LMNA/TLR6/TNFSF10/NOL3/ATF3/HMOX1/SIAH2/LTBR
BP	GO:0050830	defense response to Gram-positive bacterium	61	1.62035	0.0164748	3309	tags=39%, list=19%, signal=32%	ZG16/GBP2/GBP4/DEFB1/PLA2G1B/CASP4/MR1/MBL2/RNASE1/STAB2/IL1B/H2BC4/IL18/CD36/RNASE4/LTA/SSC5D/LYG1/CARD9/H2BC12/C5AR1/HAVCR2/ANG/NOD1
BP	GO:0006833	water transport	20	1.62015	0.0438387	1398	tags=40%, list=8%, signal=37%	AQP1/AQP10/SLC5A1/AQP3/NHERF4/AQP7/CFTR/UPK3A
BP	GO:0032526	response to retinoic acid	94	1.62004	0.00972004	2759	tags=35%, list=16%, signal=30%	GATA6/TBX2/RBP4/HAND2/OSR1/AQP1/DKK1/HSD17B2/IGFBP7/WNT11/COL1A1/ALDH1A2/AQP3/CYP26B1/RXRG/WNT2/LTK/TNC/PTK6/SLC6A4/EPHA3/SERPINF1/GJB2/ASCL1/ABCA1/BRINP2/PTK2B/WNT10B/BMP6/TIE1/SOX9/ASXL1/PCK1
BP	GO:0034341	response to type II interferon	109	1.62002	0.00586507	3696	tags=34%, list=21%, signal=27%	RAB7B/HPX/GBP2/GBP4/EDN1/UBD/CCL21/CCL15/GBP5/ARG1/TLR4/CAMK2A/CX3CL1/MRC1/CXCL16/KYNU/CLDN1/GBP1/PPARG/GSN/VIM/SP100/SLC22A5/SLC30A8/GBP3/CCL20/PARP9/SIRPA/DAPK3/CD47/WNT5A/CIITA/JAK2/CYP27B1/ADAMTS13/IFNGR1/VAMP3
BP	GO:0110020	regulation of actomyosin structure organization	95	1.61862	0.0118874	1524	tags=19%, list=9%, signal=17%	APOA1/SYNPO2L/BMP10/SERPINF2/NRP1/MYLK3/WNT11/EDN1/LIMCH1/ARHGAP6/RGCC/DLC1/PROX1/CCN2/TPM1/TGFB3/S1PR1/PTGER4
BP	GO:0019932	second-messenger-mediated signaling	264	1.61853	0.000144477	3029	tags=37%, list=17%, signal=31%	NPPA/NPPB/PLCE1/C10orf71/MYOZ2/PLN/AGT/GUCY1A1/AQP1/IGF1/VCAM1/PDX1/SLC8A1/DEFB1/APLNR/SPINK1/AGTR1/CDH13/AVPR1A/EDN1/AKAP6/RGN/PDGFRB/PDE7B/GUCY1A2/NHERF4/MTNR1B/CCRL2/ACKR3/HRC/THBS1/KCNJ8/RCAN1/CACNA1C/PDGFRA/SELE/ADCYAP1/FHL2/CXCL8/RCAN2/CCR1/SPHK1/GBP1/CCR6/RASD1/PDE3A/LMCD1/NMUR1/NFATC2/CAP2/RYR2/DMPK/PDE10A/CAMK2D/SGCD/HTR2B/ACKR2/NCALD/VEGFA/UCN/PTGDR2/GIPR/CD36/OR51E2/ZAP70/ATP2B4/CXCR2/…
BP	GO:0046321	positive regulation of fatty acid oxidation	15	1.61773	0.047168	2654	tags=47%, list=15%, signal=40%	FABP1/TWIST1/PPARGC1A/ABCD2/NR4A3/IRS1/PLIN5
BP	GO:0016338	calcium-independent cell-cell adhesion via plasma membrane cell-adhesion molecules	19	1.6171	0.0484894	1903	tags=42%, list=11%, signal=38%	BMP2/CLDN18/CLDN2/CLDN14/CX3CL1/CLDN1/CLDN11/CLDN19
BP	GO:1904705	regulation of vascular associated smooth muscle cell proliferation	55	1.61693	0.0159741	2979	tags=45%, list=17%, signal=38%	IGF1/P2RY6/MYOCD/EDN1/IGFBP5/DDR2/GPER1/CNN1/TPM1/TGFB3/MEF2C/EFEMP2/FGF9/PPARG/BMP4/CALCRL/HTR1B/NR4A3/HPGD/ADAMTS1/CDKN1A/JUN/NDRG2/MEF2D/MMP2
BP	GO:0030850	prostate gland development	45	1.61681	0.0245866	1933	tags=33%, list=11%, signal=30%	FOXA1/HOXA13/PSAPL1/ANXA1/CYP19A1/FGF10/TNC/CYP7B1/SHH/NOG/SERPINF1/NKX3-1/BMP4/ID4/CRIP1
BP	GO:0060350	endochondral bone morphogenesis	58	1.61654	0.017216	4662	tags=62%, list=27%, signal=46%	RARB/IHH/COL3A1/TEK/COL1A1/COL2A1/TMEM119/CSGALNACT1/GHR/MEF2C/CER1/FOSL2/RUNX2/FGF18/MATN1/BMP4/BMP6/SMPD3/EXT1/SOX9/FGFR3/ANXA6/MEF2D/TGFBR2/THBS3/BMPR1B/SHOX2/BMPR2/TSKU/STC1/RARA/COL13A1/NAB2/SCX/BPNT2/INPPL1
BP	GO:0043536	positive regulation of blood vessel endothelial cell migration	53	1.61606	0.0323033	3916	tags=47%, list=22%, signal=37%	PLG/NRP1/ANXA1/RHOJ/VEGFC/THBS1/MIR126/JCAD/TGFB1/FGF18/ANGPT4/HSPB1/VEGFA/PLK2/SRPX2/GATA2/KDR/PTGS2/HMOX1/CIB1/ANGPT1/FOXC2/HDAC9/P2RX4/NFE2L2
BP	GO:0046460	neutral lipid biosynthetic process	44	1.616	0.0269442	4524	tags=50%, list=26%, signal=37%	PLCE1/MOGAT2/RGN/DGAT2/GPAT3/MOGAT3/C3/FITM2/AVIL/LPGAT1/ACSL1/PLIN5/DGAT1/PCK1/SIK1/ANG/LPIN3/PLA2G15/LPIN2/AGPAT2/GPAM/SCARB1
BP	GO:0046463	acylglycerol biosynthetic process	44	1.616	0.0269442	4524	tags=50%, list=26%, signal=37%	PLCE1/MOGAT2/RGN/DGAT2/GPAT3/MOGAT3/C3/FITM2/AVIL/LPGAT1/ACSL1/PLIN5/DGAT1/PCK1/SIK1/ANG/LPIN3/PLA2G15/LPIN2/AGPAT2/GPAM/SCARB1
BP	GO:0019731	antibacterial humoral response	30	1.61598	0.0404328	2042	tags=37%, list=12%, signal=32%	FGA/FGB/DEFB1/TF/PLA2G1B/KLK5/SLPI/SPON2/H2BC4/NCR3LG1/RNASE4
BP	GO:0060043	regulation of cardiac muscle cell proliferation	36	1.61584	0.0361352	1464	tags=39%, list=8%, signal=36%	NKX2-5/GATA6/TBX2/RBP4/TBX20/BMP10/ZFPM2/WNT2/ERBB4/TGFBR3/NOG/MEF2C/FGF9/CITED2
BP	GO:0050810	regulation of steroid biosynthetic process	65	1.61366	0.0182336	3672	tags=38%, list=21%, signal=31%	BMP5/APOB/BMP2/IGFBP7/CGA/SNAI2/NR0B1/FGF1/NR1H4/PROX1/SEC14L2/DAB2/CYP7A1/EGR1/DKK3/BMP6/APOE/NR3C1/GFI1/ADM/INSIG2/CYP27B1/NFKB1/H6PD/STAR
BP	GO:0045833	negative regulation of lipid metabolic process	90	1.6136	0.011432	3634	tags=38%, list=21%, signal=30%	APOC3/APOC2/CIDEC/APOA2/BMP5/FMO1/BMP2/SNAI2/FMO2/NR0B1/GPER1/CCDC3/HCAR2/PROX1/SPHK1/ASXL3/CYP7A1/IL1B/APOC1/CEACAM1/DKK3/ALK/APOE/ADORA1/SOX9/PLIN5/CRTC3/GFI1/SIK1/ACADVL/INSIG2/CYP27B1/NFKB1/ACADL
BP	GO:0048806	genitalia development	40	1.61359	0.0355844	1234	tags=28%, list=7%, signal=26%	RBP4/BMP5/WT1/HOXA13/FOXF2/GREB1L/CYP19A1/FGF10/PDGFRA/LRP2/SHH
BP	GO:0010761	fibroblast migration	53	1.6135	0.0330995	1700	tags=23%, list=10%, signal=21%	AQP1/ACTA2/ZEB2/DDR2/ITGB3/THBS1/CD248/TNS1/PRKCE/TGFB1/ARID5B/CCN3
BP	GO:0048145	regulation of fibroblast proliferation	82	1.61266	0.0191968	3145	tags=35%, list=18%, signal=29%	AGT/AQP1/IGF1/PLA2G1B/WNT2/DDR2/ITGB3/FGF10/PDGFRA/DACH1/CD248/INCA1/SPHK1/FOSL2/BMI1/PDGFD/FN1/CD300A/LIG4/LTA/FBXO4/EGFR/CDKN1A/NUPR1/PDGFC/S100A6/GAS6/WNT5A/PARP10
BP	GO:0001823	mesonephros development	95	1.61264	0.0123795	2035	tags=29%, list=12%, signal=26%	RARB/AGT/OSR1/WT1/TCF21/HNF1B/BMP2/WNT11/FGF1/KIF26B/NPNT/GPC3/GREB1L/FGF10/GREM1/BMPER/SHH/ZBTB16/NOG/HOXB7/WNT2B/CER1/SLIT2/SMAD6/BMP4/VEGFA/GATA3/SIM1
BP	GO:0050918	positive chemotaxis	52	1.61256	0.0203495	3253	tags=46%, list=19%, signal=38%	COLEC10/NRP1/CDH13/FGF7/HGF/LGALS3/CCL15/F7/VEGFC/FGF10/CX3CL1/ANGPT2/CXCL8/S1PR1/PGF/BMP4/VEGFA/NTF3/KDR/SCG2/WNT5A/F3/ANGPT1/PLXNB3
BP	GO:0008228	opsonization	12	1.61254	0.0462895	4247	tags=92%, list=24%, signal=69%	COLEC10/COLEC11/MBL2/SPON2/C4BPB/C4B/MYO18A/LBP/PTX3/C4BPA/FCN3
BP	GO:0006869	lipid transport	389	1.61233	3.60779e-06	2862	tags=29%, list=16%, signal=24%	APOC3/SLC22A6/APOA4/APOA1/SLC10A1/APOC2/RBP4/ENPP7/CIDEC/APOA2/AGT/SOAT2/GLTPD2/APOB/SLCO2B1/LIPC/FABP1/RBP2/INHBA/MTTP/SERPINA5/PLA2G12B/AGTR1/NPC1L1/SLC22A7/PRAP1/EDN1/ABCG5/APOM/ANXA1/PLA2G1B/NR0B2/BDKRB2/PLSCR5/ABCA8/ACSL5/APOF/LPA/SLC51B/ABCC3/ITGB3/CYP19A1/SLC22A8/FABP3/SLC22A9/THBS1/KCNJ8/AKR1C1/APOA5/TTPA/ABCG8/MSR1/FABP2/SLC51A/SHH/APOH/CFTR/SPX/DAB2/APOBR/DRD2/PPARG/ABCC2/SLCO1B3/CYP7A1…
BP	GO:0070482	response to oxygen levels	313	1.61158	5.45555e-05	3084	tags=31%, list=18%, signal=26%	GATA6/CYP1A1/GUCY1A1/DIO3/AQP1/CRYAB/FABP1/VCAM1/KCNA5/BMP2/MB/TEK/COL1A1/TWIST1/KCNK3/AQP3/MYOCD/EDN1/ZEB2/GUCY1A2/TGFB2/EPAS1/DPP4/ACVRL1/DDR2/PLAT/F7/VEGFC/THBS1/KCNJ8/ANGPT2/RGCC/MIR126/EDNRA/ANGPTL4/CYSLTR1/SLC8A3/SLC6A4/NDRG1/TGFB3/PENK/VASN/POSTN/TGFBR3/PRKCE/DRD2/PGF/PPARG/CITED2/FOSL2/TGFB1/PDK1/SOD3/RYR2/NKX3-1/MT3/ANGPT4/EGR1/KCNMA1/VEGFA/CPEB4/EPO/FMN2/PTK2B/SLC1A1/NR4A2/AJUBA/LTA/CAP…
BP	GO:0002825	regulation of T-helper 1 type immune response	20	1.6111	0.0479514	3111	tags=50%, list=18%, signal=41%	IL18R1/HLX/ANXA1/IL1RL1/IL1R1/TNFSF4/IL1B/IL18/HAVCR2/IL33
BP	GO:0071356	cellular response to tumor necrosis factor	184	1.6109	0.0014665	3717	tags=35%, list=21%, signal=28%	APOA1/PLVAP/ANKRD1/CRHBP/VCAM1/GBP2/KLF2/CLDN18/COL1A1/GPD1/TNFRSF19/EDN1/CCL21/CCL15/NPNT/CASP4/GPER1/CCDC3/NR1H4/THBS1/CX3CL1/TRADD/CEBPA/POSTN/CXCL8/CLDN1/SPHK1/GBP1/CHI3L1/HYAL1/TNFSF18/NKX3-1/BIRC3/PID1/TNFSF13B/HYAL3/GATA3/TNFAIP3/PRKN/PTK2B/LRRK2/TNFRSF1B/SMPD3/EXT1/HAS2/GBP3/CCL20/PCK1/CYP1B1/ADAMTS12/FAS/GAS6/CIB1/GSDME/ZFP36L1/JAK2/GBA1/FOXP1/NFKB1/ADAMTS13/SFRP1/RELA/TNFRSF14/ZFP36
BP	GO:0050708	regulation of protein secretion	231	1.61077	0.000347138	3402	tags=31%, list=19%, signal=25%	RBP4/ANKRD1/FGA/FGB/FGG/IGF1/TTN/KCNA5/PDX1/F2/SLC2A2/FOXA2/MYOM1/TRH/HNF4A/F2RL2/WLS/PLA2G1B/NR0B2/MTNR1B/TGFB2/GPER1/HCAR2/TLR4/NR1H4/SNAP25/VEGFC/TGFB3/PRKCE/BMP8A/CFTR/ISL1/SYT4/DRD2/PPARG/IL1B/RFX6/TGFB1/GCG/CCN3/INHBB/SYTL4/GIPR/PRKN/OR51E2/BMP6/SLC30A8/MPC2/APOE/ABAT/IRS1/ADAM9/ABCA12/ITPR1/MYO18A/RSAD2/C2CD2L/DNAJC1/EFNA5/GNA11/ACHE/APBB1/RAB11FIP5/PRKACA/GPR68/SIDT2/STX1A/ANG/ZBED6/JAK2/…
BP	GO:1901388	regulation of transforming growth factor beta activation	10	1.60922	0.0466282	2458	tags=60%, list=14%, signal=52%	GATA6/ITGB6/AGT/LRRC32/ITGAV/ITGB8
BP	GO:0032885	regulation of polysaccharide biosynthetic process	34	1.60913	0.037536	4088	tags=53%, list=23%, signal=41%	IGF2/IGF1/PPP1R3C/TGFB1/PPP1R3G/PPP1R3A/SMPD3/IRS1/HAS2/EGF/GCK/DYRK2/NFKB1/EPM2AIP1/PPP1R3D/PPP1R3B/INSR/PPP1R3E
BP	GO:0010667	negative regulation of cardiac muscle cell apoptotic process	20	1.60893	0.0482967	1053	tags=25%, list=6%, signal=24%	NKX2-5/GATA4/HAND2/MYOCD/KIFAP3
BP	GO:1900744	regulation of p38MAPK cascade	37	1.60883	0.037536	1847	tags=30%, list=11%, signal=27%	HAND2/GDF6/BMP2/HGF/DUSP10/SPHK1/IL1B/DUSP1/BMP4/VEGFA/GADD45G
BP	GO:0071300	cellular response to retinoic acid	56	1.60882	0.0202185	2155	tags=32%, list=12%, signal=28%	HAND2/OSR1/AQP1/WNT11/COL1A1/ALDH1A2/CYP26B1/WNT2/LTK/TNC/PTK6/SLC6A4/EPHA3/SERPINF1/ABCA1/BRINP2/PTK2B/WNT10B
BP	GO:0110110	positive regulation of animal organ morphogenesis	32	1.60829	0.0401097	1891	tags=44%, list=11%, signal=39%	DKK1/BMP2/WNT11/EDN1/CD34/FGF1/WNT2/FGF10/MSX1/WNT2B/CSF1/GATA5/BMP4/GATA3
BP	GO:0034374	low-density lipoprotein particle remodeling	12	1.60768	0.0482967	333	tags=50%, list=2%, signal=49%	APOA2/AGT/APOB/LIPC/MTTP/AGTR1
BP	GO:0010745	negative regulation of macrophage derived foam cell differentiation	10	1.60767	0.0476653	2214	tags=50%, list=13%, signal=44%	ITGB3/PPARG/ABCA1/ITGAV/ABCA5
BP	GO:0045778	positive regulation of ossification	50	1.60759	0.0229822	4442	tags=56%, list=25%, signal=42%	OSR1/BMP2/SLC8A1/TMEM119/PKDCC/ZBTB16/TENT5A/MEF2C/KL/CCN1/ADCY10/BMP4/WNT10B/FBN2/BMP6/SLC20A2/WNT5A/ATP2B1/ADRB2/VDR/BMPR1B/ISG15/ACVR2A/BMPR2/PTN/WNT4/RXRA/ACVR1
BP	GO:0043410	positive regulation of MAPK cascade	398	1.60704	5.54015e-06	2726	tags=29%, list=16%, signal=25%	NTRK2/GATA4/PLCE1/IGF2/HAND2/GDF6/KLB/FGA/FGB/FGG/IGFBP3/IGF1/DKK1/BMP2/GPR183/ACTA2/SERPINF2/NRP1/INHBA/P2RY6/TEK/CXCL17/TNFRSF19/PROK1/EDN1/ADRA1B/HGF/CCL21/GPBAR1/FGF1/PDGFRB/PLA2G1B/FSHR/CCL15/NPNT/TGFB2/ERBB4/SLC30A10/GPER1/ITGB3/HTR2A/TLR4/ACKR3/THBS1/FGF10/CX3CL1/SH3RF2/MIR126/PDGFRA/CCN2/ADRB3/ITGA1/THPO/ADCYAP1/DOK4/TGFB3/JCAD/BMPER/GHR/PRKCE/CCR1/CDH2/KISS1/SPHK1/CAV2/IL11/MEF2C/CHI3L1/…
BP	GO:0051180	vitamin transport	48	1.60602	0.0256038	2427	tags=38%, list=14%, signal=32%	SLC23A1/APOA1/AFM/SLC2A2/CUBN/NPC1L1/TCN1/FOLR1/CBLIF/SLC44A4/LRP2/TTPA/AMN/GC/SLC47A1/SLC46A1/SLC2A14/SLC23A3
BP	GO:0060920	cardiac pacemaker cell differentiation	10	1.606	0.0481903	2136	tags=60%, list=12%, signal=53%	NKX2-5/TBX18/BVES/KCNJ8/ISL1/TBX3
BP	GO:0060443	mammary gland morphogenesis	40	1.60598	0.0376137	3819	tags=50%, list=22%, signal=39%	AREG/TBX2/IGFBP5/FGF10/MSX2/SOSTDC1/CSF1R/CSF1/BMP4/TBX3/CSMD1/NR3C1/TGFBR2/WNT5A/ELF3/NFKB1/NTN1/VDR/SRC/CAV1
BP	GO:0001666	response to hypoxia	273	1.60574	0.000179547	3456	tags=34%, list=20%, signal=28%	GATA6/CYP1A1/DIO3/AQP1/CRYAB/FABP1/VCAM1/KCNA5/BMP2/MB/TEK/TWIST1/KCNK3/AQP3/MYOCD/EDN1/TGFB2/EPAS1/DPP4/ACVRL1/DDR2/PLAT/F7/VEGFC/THBS1/KCNJ8/ANGPT2/RGCC/MIR126/EDNRA/ANGPTL4/SLC8A3/SLC6A4/NDRG1/TGFB3/PENK/VASN/POSTN/TGFBR3/PRKCE/DRD2/PGF/PPARG/CITED2/FOSL2/TGFB1/PDK1/SOD3/RYR2/NKX3-1/MT3/ANGPT4/EGR1/KCNMA1/VEGFA/EPO/FMN2/PTK2B/NR4A2/AJUBA/LTA/CAPN2/CYGB/MGARP/CHRNA4/SIRT2/ADORA1/ABAT/ATP7A/CPEB…
BP	GO:0045445	myoblast differentiation	98	1.6056	0.00938038	2155	tags=28%, list=12%, signal=24%	TBX2/SMYD1/IGFBP3/IGF1/KLHL41/MYOCD/PITX1/RBM24/DPF3/RANBP3L/EPAS1/GREM1/PRICKLE1/SMARCD3/SHH/SOSTDC1/CAPN3/ISL1/DDIT3/MEF2C/ANKRD2/TGFB1/BMP4/IL18/NRG1/TBX3/WNT10B
BP	GO:0009799	specification of symmetry	131	1.60503	0.00491298	1548	tags=23%, list=9%, signal=21%	NKX2-5/HAND1/GATA4/CFC1/TBX2/IHH/HAND2/TBX20/SOX17/FOXF1/ASB2/APLNR/MICAL2/ALDH1A2/WIF1/FOLR1/GREM2/FGF10/GREM1/DAAM2/BICC1/ENG/SHH/SOSTDC1/PCSK6/DDIT3/MEF2C/CER1/CITED2/BBS5
BP	GO:0009855	determination of bilateral symmetry	131	1.60503	0.00491298	1548	tags=23%, list=9%, signal=21%	NKX2-5/HAND1/GATA4/CFC1/TBX2/IHH/HAND2/TBX20/SOX17/FOXF1/ASB2/APLNR/MICAL2/ALDH1A2/WIF1/FOLR1/GREM2/FGF10/GREM1/DAAM2/BICC1/ENG/SHH/SOSTDC1/PCSK6/DDIT3/MEF2C/CER1/CITED2/BBS5
BP	GO:0015749	monosaccharide transmembrane transport	103	1.60423	0.0133091	2516	tags=27%, list=14%, signal=23%	SLC23A1/IGF1/SLC5A1/HNF1A/SLC2A2/EDN1/SLC5A9/PLA2G1B/ITLN1/SLC2A7/SLC2A5/GPC3/SLC2A9/SLC45A2/EDNRA/C3/MFSD4A/IL1B/SLC5A11/PID1/OSTN/RNASEL/DRD1/NR4A3/SLC2A14/SLC23A3/CLIP3/IRS1
BP	GO:0098901	regulation of cardiac muscle cell action potential	27	1.60399	0.0497968	2441	tags=33%, list=14%, signal=29%	TBX18/GJA5/CACNA1C/CTNNA3/HCN4/RYR2/PKP2/CAMK2D/SLC4A3
BP	GO:0003002	regionalization	375	1.60381	1.55589e-05	2181	tags=27%, list=12%, signal=25%	HOXB6/NKX2-5/CDX2/HOXB4/TBX18/HAND1/GATA4/CFC1/TBX2/FOXA1/IHH/HAND2/OSR1/TBX20/WT1/IRX3/HNF1B/HOXB3/SOX17/DKK1/FOXF1/BMP2/ASB2/NRP1/NR2F2/APLNR/WNT11/HOXC8/HHIP/FOXA2/HOXB5/TCAP/ALX4/MICAL2/ALDH1A2/EDN1/CYP26B1/WIF1/FGF1/WLS/CRB2/PLXNA2/MEOX1/GPC3/WNT2/ACVRL1/DLL4/HOXB8/FOLR1/RELN/HOXC6/GREM2/HOXD8/FGF10/GREM1/MSX2/PRICKLE1/MSX1/DAAM2/HOXD9/BICC1/LRP2/ENG/SMARCD3/C3/SHH/SOSTDC1/ZBTB16/PCSK6/CXXC4…
BP	GO:0061326	renal tubule development	95	1.60333	0.0141188	2007	tags=28%, list=11%, signal=25%	SLC22A6/AGT/OSR1/WT1/AQP1/TCF21/IRX3/HNF1B/BMP2/WNT11/FGF1/KIF26B/NPNT/GPC3/GREB1L/GREM1/PRICKLE1/SHH/NOG/HOXB7/WNT2B/MEF2C/BMP4/VEGFA/GATA3/COL4A1/HEYL
BP	GO:0010660	regulation of muscle cell apoptotic process	59	1.60325	0.0206379	2801	tags=36%, list=16%, signal=30%	NKX2-5/GATA4/GATA6/HAND2/IGF1/MYOCD/EDN1/CAMK2A/LTK/KIFAP3/APOH/PPARG/ADCY10/CAMK2D/PDE1A/PTK2B/CXCR2/CAPN2/NUPR1/CDKN2A/BAG3
BP	GO:0032024	positive regulation of insulin secretion	77	1.60296	0.0172196	3740	tags=38%, list=21%, signal=30%	RBP4/PDX1/F2/SLC2A2/TRH/F2RL2/NR0B2/GPER1/NR1H4/SNAP25/PRKCE/CFTR/ISL1/RFX6/GCG/GIPR/SLC30A8/MPC2/ABAT/ITPR1/C2CD2L/GNA11/PRKACA/GPR68/JAK2/GCK/GLUD1/PSMD9/BAD
BP	GO:0002793	positive regulation of peptide secretion	100	1.60207	0.0101634	3587	tags=37%, list=20%, signal=30%	RBP4/FGA/FGB/FGG/PDX1/F2/SLC2A2/SPINK1/TRH/F2RL2/NR0B2/GPER1/NR1H4/SNAP25/ADCYAP1/PRKCE/KISS1/CFTR/ISL1/DRD2/RFX6/GCG/UCN/GIPR/SLC30A8/MPC2/ADORA1/ABAT/ITPR1/C2CD2L/GNA11/PRKACA/GPR68/JAK2/GCK/GLUD1/PSMD9
BP	GO:0051896	regulation of protein kinase B signaling	198	1.60165	0.00176919	3388	tags=32%, list=19%, signal=26%	NTRK2/GATA4/F10/H19/AGT/IGF2/IGF1/DCN/TEK/SFRP5/TWIST1/HGF/CCL21/PDGFRB/FSHR/IGFBP5/TGFB2/DDR2/AKR1C2/GPER1/F7/THBS1/CX3CL1/MIR126/LTK/PDGFRA/HBEGF/LRP2/ENG/THPO/DDIT3/CHI3L1/DRD2/CSF1R/PDGFD/TGFB1/FN1/NKX3-1/CEACAM1/NTRK1/RRAS/GATA3/IL18/FLT3/C1QTNF1/RCN3/EGFR/KDR/AXL/NOX4/SOX9/PDGFC/EGF/NHERF1/TSPYL5/GAS6/CIB1/XDH/F3/ANGPT1/CASS4/MEIS3/WNT16/JAK2
BP	GO:0015718	monocarboxylic acid transport	149	1.60141	0.00236404	2903	tags=38%, list=17%, signal=32%	SLC22A6/SLC10A1/SLCO2B1/FABP1/RBP2/PLA2G12B/SLC22A7/EDN1/ANXA1/PLA2G1B/NR0B2/BDKRB2/ACSL5/SLC6A13/SLC51B/ABCC3/SLC22A8/FABP3/SLC22A9/THBS1/KCNJ8/AKR1C1/SLC16A4/SLC5A12/FABP2/SLC51A/SPX/DRD2/PPARG/ABCC2/SLCO1B3/CYP7A1/IL1B/ABCD2/CEACAM1/PLA2G10/SLCO3A1/RBP5/SLC16A3/CD36/SLC25A20/MPC1/SLCO2A1/ACSL1/MPC2/APOE/SLC16A7/PLA2G4F/ABCC11/NTSR1/SLC10A5/SLC22A1/SLC27A6/PTGS2/NHERF1/SLC6A12
BP	GO:0060993	kidney morphogenesis	91	1.6004	0.0155722	2904	tags=34%, list=17%, signal=29%	AGT/OSR1/WT1/TCF21/IRX3/HNF1B/BMP2/WNT11/FGF1/KIF26B/GCNT3/NPNT/GPC3/ERBB4/GREB1L/FGF10/GREM1/SHH/NOG/HOXB7/WNT2B/BMP4/VEGFA/GATA3/GCNT4/LRRK2/DCHS1/SOX9/ASXL1/HS3ST3B1/HOXD11
BP	GO:1903053	regulation of extracellular matrix organization	56	1.59998	0.021464	3520	tags=39%, list=20%, signal=31%	LAMA2/AGT/BMP2/DPP4/DDR2/CPB2/ITGB3/EMILIN1/RGCC/CST3/EFEMP2/TGFB1/LAMB2/ZNF469/TNFRSF1B/TIE1/SOX9/HAS2/MELTF/AEBP1/LAMC1/CHADL
BP	GO:0032781	positive regulation of ATP-dependent activity	41	1.59988	0.0349112	2635	tags=32%, list=15%, signal=27%	MYBPC3/MYL3/MYL4/TNNT2/RGN/FGF10/TPM1/TNNT3/ALDOB/RYR2/FXYD2/ATP1B1/DNAJB2
BP	GO:0070509	calcium ion import	41	1.59973	0.0349112	1910	tags=29%, list=11%, signal=26%	PLN/SLC8A1/SPINK1/SLN/PDGFRB/LGALS3/PLPP4/CACNB2/GCG/CACNA1D/UCN/TRPV3
BP	GO:1905330	regulation of morphogenesis of an epithelium	58	1.59954	0.0220911	3660	tags=48%, list=21%, signal=38%	TBX2/AGT/SNAI2/FGF7/HGF/FGF1/WNT2/FGF10/GREM1/SHH/NOG/HOXB7/WNT2B/BMP4/VEGFA/GATA3/MMRN2/SOX9/NTN4/EGF/RNF207/ADAMTS12/LBX2/WNT5A/WNT5B/FOXP1/SFRP1/MAGED1
BP	GO:0036293	response to decreased oxygen levels	289	1.59941	0.000132431	3456	tags=34%, list=20%, signal=28%	GATA6/CYP1A1/DIO3/AQP1/CRYAB/FABP1/VCAM1/KCNA5/BMP2/MB/TEK/TWIST1/KCNK3/AQP3/MYOCD/EDN1/ZEB2/TGFB2/EPAS1/DPP4/ACVRL1/DDR2/PLAT/F7/VEGFC/THBS1/KCNJ8/ANGPT2/RGCC/MIR126/EDNRA/ANGPTL4/CYSLTR1/SLC8A3/SLC6A4/NDRG1/TGFB3/PENK/VASN/POSTN/TGFBR3/PRKCE/DRD2/PGF/PPARG/CITED2/FOSL2/TGFB1/PDK1/SOD3/RYR2/NKX3-1/MT3/ANGPT4/EGR1/KCNMA1/VEGFA/CPEB4/EPO/FMN2/PTK2B/SLC1A1/NR4A2/AJUBA/LTA/CAPN2/CYGB/MGARP/CHRNA4/SI…
BP	GO:0043114	regulation of vascular permeability	48	1.59843	0.0261067	3816	tags=48%, list=22%, signal=38%	NPPB/PLVAP/MYLK3/TEK/CDH5/ZEB2/BDKRB2/HRH1/PDE3A/TGFB1/SLIT2/CEACAM1/VEGFA/UCN/CXCR2/BMP6/APOE/RAMP2/ADM/ANGPT1/GPR4/DDAH1/SRC
BP	GO:0051057	positive regulation of small GTPase mediated signal transduction	61	1.59842	0.0225404	2099	tags=28%, list=12%, signal=25%	APOA1/SYNPO2L/COL3A1/IGF1/ABRA/TGM2/F2RL2/GPR20/RELN/FGF10/F2RL3/NTRK1/CSF1/EPO/GPR35/ARHGEF3/ITGAV
BP	GO:0048261	negative regulation of receptor-mediated endocytosis	29	1.59775	0.0487492	3887	tags=41%, list=22%, signal=32%	APOC3/APOC2/ITGB3/LRRTM1/APOC1/ITGAV/ANXA2/RIN3/SH3GL3/PICALM/LRPAP1/ABCA2
BP	GO:0072073	kidney epithelium development	139	1.59733	0.00671674	2904	tags=32%, list=17%, signal=27%	SLC22A6/RARB/AGT/OSR1/WT1/AQP1/TCF21/IRX3/HNF1B/BMP2/WNT11/CD34/FGF1/KIF26B/PECAM1/NPNT/GPC3/GREB1L/GREM1/EDNRA/BMPER/SHH/NOG/HOXB7/WNT2B/MEF2C/CER1/LAMB2/SLIT2/SMAD6/BMP4/VEGFA/GATA3/HEYL/SIM1/CXCR2/DCHS1/EXT1/SOX9/ASXL1/SLC22A1/NPHS1/HS3ST3B1/HOXD11
BP	GO:0071229	cellular response to acid chemical	81	1.59655	0.017216	2671	tags=26%, list=15%, signal=22%	NTRK2/HMGCS2/COL3A1/KLF2/COL1A1/AVPR1A/PDGFRA/ZEB1/BMT2/COL1A2/PDGFD/COL4A6/VEGFA/CPEB4/COL4A1/CAPN2/COL5A2/COL16A1/EGFR/ATP7A/PDGFC
BP	GO:0046942	carboxylic acid transport	305	1.59601	0.000133686	2903	tags=32%, list=17%, signal=27%	NTRK2/SLC22A6/SLC23A1/SLC10A1/SLC6A19/SLCO2B1/FABP1/RBP2/SLC3A1/SLC17A8/PLA2G12B/RGS4/AVPR1A/SLC22A7/TRH/AGXT/EDN1/ANXA1/PLA2G1B/NR0B2/SLC13A5/BDKRB2/ACSL5/SLC6A13/SLC7A9/FOLR1/SLC51B/SLC26A9/ABCC3/APBA1/SLC22A8/SLC7A4/FABP3/SLC22A9/THBS1/SLC25A18/KCNJ8/AKR1C1/SLC7A7/SLC16A4/SLC1A4/LRP2/SLC5A12/SLC6A17/FABP2/SLC26A1/SLC51A/SLC13A2/SLC38A3/SPX/SLC38A11/SYT4/DRD2/PPARG/ABCC2/SLCO1B3/CYP7A1/IL1B/ABC…
BP	GO:0080164	regulation of nitric oxide metabolic process	47	1.59423	0.0284761	4089	tags=49%, list=23%, signal=38%	AGXT2/KLF2/EDN1/RGN/TLR4/TICAM1/IL1B/CD36/PTK2B/ATP2B4/TMEM106A/TLR6/SIRPA/CLU/PTGS2/CD47/JAK2/DDAH1/CAV1/ACVR2A/P2RX4/INSR/PTX3
BP	GO:0072210	metanephric nephron development	34	1.59409	0.0404662	1838	tags=35%, list=10%, signal=32%	OSR1/WT1/AQP1/TCF21/CD34/KIF26B/PDGFRB/GREM1/PDGFRA/LAMB2/BMP4/EGR1
BP	GO:0019915	lipid storage	82	1.59333	0.0165966	3874	tags=39%, list=22%, signal=31%	APOA1/CIDEC/SOAT2/APOB/FITM1/ANGPTL3/DGAT2/ITGB3/MSR1/C3/PPARG/IL1B/SOAT1/ABCA1/FITM2/PLA2G10/CD36/ITGAV/APOE/PLIN5/DGAT1/PLIN2/IKBKE/LIPA/GBA1/CRY2/HEXA/NFKB1/EHD1/CAV1/PLA2G4C/NRIP1
BP	GO:0120254	olefinic compound metabolic process	133	1.59285	0.00732028	3085	tags=38%, list=18%, signal=31%	CYP1A1/RBP4/BMP5/GSTA1/BMP2/AFP/ALDH1A2/ADH1B/DGAT2/AKR1C2/CYP19A1/AKR1B10/ALDH1A1/AKR1C1/CYP2J2/CYP3A5/DHRS9/CYP3A7/ADH4/PLB1/BCO2/PTGS1/PTGDS/ADH6/ALDH8A1/DAGLA/CYP2C9/RPE65/ADH1A/DAB2/SDR16C5/ELOVL2/RDH5/EGR1/DKK3/ALOX15/PLA2G10/ACAA1/CYP2C18/DHRS3/RDH10/BMP6/CYP46A1/DGAT1/CYP1B1/PTGS2/CYP2E1/ELOVL1/ADM/EPHX2
BP	GO:0003009	skeletal muscle contraction	39	1.59282	0.0419573	2647	tags=41%, list=15%, signal=35%	TNNI1/MYH7/TNNC1/RCSD1/TCAP/KBTBD13/SLC8A3/TNNT3/SYNM/DMPK/CHRND/TNNI2/CASQ1/TNNI3/DMD/MYH3
BP	GO:0071320	cellular response to cAMP	45	1.59273	0.0302067	4191	tags=51%, list=24%, signal=39%	WT1/AQP1/CRHBP/GPD1/AKAP6/IGFBP5/PENK/CFTR/HCN4/KCNE1/SLC26A3/INHBB/WNT10B/PCK1/CYP1B1/DMTN/ZFP36L1/KCNQ1/AHR/CPS1/STC1/RAP1A/FDX1
BP	GO:1905517	macrophage migration	49	1.59235	0.0260369	2979	tags=41%, list=17%, signal=34%	TRIM55/CXCL17/C5/LGALS3/CYP19A1/THBS1/SFTPD/CX3CL1/EMILIN1/MMP28/CSF1R/TNFSF18/MTUS1/CSF1/TAFA4/PTK2B/B4GALT1/CD200R1/C5AR1/MMP2
BP	GO:0050920	regulation of chemotaxis	193	1.59155	0.00150048	3304	tags=35%, list=19%, signal=29%	S100A14/GPR183/NRP1/CXCL17/C5/CDH13/EDN1/PLXNA4/CCL21/FGF1/PDGFRB/SERPINE1/HRG/DPP4/CYP19A1/SEMA3B/F7/VEGFC/THBS1/FGF10/ANGPT2/SMOC2/GREM1/PDGFRA/SUCNR1/SEMA6D/CXCL8/CCR1/MMP28/CCR6/S1PR1/PGF/CSF1R/ADGRA2/TNFSF18/PDGFD/MTUS1/TGFB1/FGF18/SLIT2/SEMA3D/CCN3/DUSP1/CSF1/HSPB1/VEGFA/EDN3/PTK2B/CXCR2/SEMA3C/NTF3/SEMA3G/KDR/SCG2/DSCAM/CXCR4/RIN3/C5AR1/PLXNA3/DUSP3/GAS6/TNFSF14/SEMA4G/WNT5A/F3/RIPOR2/IL6R…
BP	GO:0050730	regulation of peptidyl-tyrosine phosphorylation	186	1.59135	0.00227793	3843	tags=41%, list=22%, signal=33%	AREG/VTN/AGT/IGF2/IGF1/HPX/NRP1/SPINK1/FGF7/HGF/PECAM1/HRG/ERBB4/IL6ST/ITGB3/HTR2A/RELN/FGF10/GREM1/DOK7/PTK6/HBEGF/GHR/PRKCE/IL11/ISL1/IL31RA/CSF1R/TNFSF18/PDGFD/TGFB1/EFNA1/ITGA5/CD300A/CD44/ANGPT4/VEGFA/CTF1/ITGB2/EPO/TGFA/IL18/CD36/PTK2B/GPRC5A/CSPG4/MVP/FLT3/BMP6/CD4/EGFR/NTF3/NOX4/CADM4/FGFR3/ARL2BP/PDGFC/EGF/PARP9/EFNA5/DMTN/CNTF/PPP2R5B/ANGPT1/SAMSN1/CASS4/IL6R/JAK2/NEDD9/SFRP1/PRNP/TNFRS…
BP	GO:0015849	organic acid transport	306	1.5912	0.000136429	2903	tags=32%, list=17%, signal=27%	NTRK2/SLC22A6/SLC23A1/SLC10A1/SLC6A19/SLCO2B1/FABP1/RBP2/SLC3A1/SLC17A8/PLA2G12B/RGS4/AVPR1A/SLC22A7/TRH/AGXT/EDN1/ANXA1/PLA2G1B/NR0B2/SLC13A5/BDKRB2/ACSL5/SLC6A13/SLC7A9/FOLR1/SLC51B/SLC26A9/ABCC3/APBA1/SLC22A8/SLC7A4/FABP3/SLC22A9/THBS1/SLC25A18/KCNJ8/AKR1C1/SLC7A7/SLC16A4/SLC1A4/LRP2/SLC5A12/SLC6A17/FABP2/SLC26A1/SLC51A/SLC13A2/SLC38A3/SPX/SLC38A11/SYT4/DRD2/PPARG/ABCC2/SLCO1B3/CYP7A1/IL1B/ABC…
BP	GO:0090277	positive regulation of peptide hormone secretion	99	1.59092	0.0123105	3587	tags=36%, list=20%, signal=29%	RBP4/FGA/FGB/FGG/PDX1/F2/SLC2A2/SPINK1/TRH/F2RL2/NR0B2/GPER1/NR1H4/SNAP25/ADCYAP1/PRKCE/KISS1/CFTR/ISL1/DRD2/RFX6/GCG/UCN/GIPR/SLC30A8/MPC2/ABAT/ITPR1/C2CD2L/GNA11/PRKACA/GPR68/JAK2/GCK/GLUD1/PSMD9
BP	GO:0030593	neutrophil chemotaxis	68	1.58992	0.0222177	2114	tags=29%, list=12%, signal=26%	JAML/EDN1/CCL21/PLA2G1B/LGALS3/DPEP1/CCL15/TGFB2/DPP4/CSF3R/CX3CL1/ITGA1/CXCL8/IL1B/CXCL1/SLIT2/EDN3/ITGB2/CXCL2/CXCR2
BP	GO:0072080	nephron tubule development	91	1.58952	0.0185676	2007	tags=27%, list=11%, signal=24%	SLC22A6/AGT/OSR1/WT1/AQP1/TCF21/IRX3/HNF1B/BMP2/WNT11/FGF1/KIF26B/NPNT/GPC3/GREB1L/GREM1/SHH/NOG/HOXB7/WNT2B/MEF2C/BMP4/VEGFA/GATA3/HEYL
BP	GO:0060675	ureteric bud morphogenesis	61	1.589	0.0260369	1891	tags=31%, list=11%, signal=28%	AGT/WT1/TCF21/HNF1B/BMP2/WNT11/FGF1/KIF26B/NPNT/GPC3/GREB1L/GREM1/SHH/NOG/HOXB7/WNT2B/BMP4/VEGFA/GATA3
BP	GO:0051899	membrane depolarization	72	1.58895	0.0202185	2567	tags=29%, list=15%, signal=25%	SLC8A1/DCN/GJA5/EDN1/CACNA1C/IFI6/SLC6A4/HCN4/FHL1/CACNB2/SCN2B/ADCY10/CAMK2D/CACNA1D/LRRK2/CHRNA6/KCNH2/CHRNA4/SCN3B/KDR/NTSR1
BP	GO:0040013	negative regulation of locomotion	312	1.58884	4.94722e-05	2982	tags=29%, list=17%, signal=25%	BMP5/COL3A1/IGFBP3/GDF2/BMP10/DCN/NRP1/NR2F2/WNT11/C5/MYOCD/RGN/CCL21/ZEB2/LIMCH1/MITF/DPEP1/IGFBP5/SERPINE1/HRG/DPP4/ACVRL1/DLL4/CYP19A1/SEMA3B/THBS1/ARHGDIB/CX3CL1/EMILIN1/ANGPT2/RGCC/PODN/GREM1/DLC1/MIR126/DACH1/TPM1/ADAMTS9/ENG/DUSP10/SEMA6D/SHH/CDH11/APOH/MMP28/NOG/MEF2C/DRD2/PPARG/CITED2/PTGER4/TGFB1/SLIT2/SERPINF1/TIMP1/SEMA3D/CD300A/CCN3/DUSP1/ANGPT4/KRT16/BMP4/RRAS/GATA3/CLDN19/SP100/EMI…
BP	GO:0045913	positive regulation of carbohydrate metabolic process	73	1.58873	0.0184791	3580	tags=40%, list=20%, signal=32%	IGF2/IGF1/P2RY6/GPD1/RGN/NNMT/CD244/GPER1/HTR2A/PPARGC1A/PRKCE/KAT2B/SLC4A4/HRH1/PPP1R3G/GCG/ADCY10/PTH1R/GPT/IRS1/NTSR1/HAS2/EGF/PRKAA2/PRKACA/GCK/DYRK2/NFKB1/EPM2AIP1
BP	GO:0045428	regulation of nitric oxide biosynthetic process	45	1.58814	0.0336235	4089	tags=49%, list=23%, signal=38%	AGXT2/KLF2/EDN1/RGN/TLR4/TICAM1/IL1B/CD36/PTK2B/ATP2B4/TLR6/SIRPA/CLU/PTGS2/CD47/JAK2/DDAH1/CAV1/ACVR2A/P2RX4/INSR/PTX3
BP	GO:1990776	response to angiotensin	34	1.58743	0.0422727	1426	tags=26%, list=8%, signal=24%	AGT/COL3A1/ACTN2/INHBA/AGTR1/DDR2/SLC30A10/CAMK2A/KL
BP	GO:0042088	T-helper 1 type immune response	37	1.5874	0.0449019	3680	tags=46%, list=21%, signal=36%	IL18R1/HLX/ANXA1/IL1RL1/IL1R1/TLR4/STAT4/TNFSF4/IL1B/LEF1/IL18/NFKBIZ/TMEM98/HAVCR2/IL33/EBI3/RELB
BP	GO:0035914	skeletal muscle cell differentiation	64	1.58631	0.0248453	2864	tags=33%, list=16%, signal=28%	SMYD1/ANKRD1/ASB2/KLHL41/MYOCD/CYP26B1/RBM24/KLHL40/SHH/MEF2C/CITED2/EGR1/KLF5/HEYL/HIVEP3/BTG2/NUPR1/EGR2/GPC1/ATF3/MEF2D
BP	GO:0007389	pattern specification process	417	1.5857	1.08493e-05	2181	tags=27%, list=12%, signal=24%	HOXB6/NKX2-5/CDX2/HOXB4/TBX18/HAND1/GATA4/CFC1/TBX2/FOXA1/IHH/BMP5/HAND2/OSR1/TBX20/WT1/IRX3/HNF1B/HOXB3/SOX17/DKK1/FOXF1/BMP2/ASB2/NRP1/NR2F2/APLNR/WNT11/HOXC8/HHIP/FOXA2/HOXB5/TCAP/ALX4/MICAL2/ALDH1A2/MEIS2/EDN1/CYP26B1/WIF1/FGF1/WLS/CRB2/PLXNA2/UNCX/MEOX1/GPC3/WNT2/ERBB4/ACVRL1/DLL4/HOXB8/FOLR1/RELN/HOXC6/GREM2/HOXD8/FGF10/GREM1/MSX2/ALX3/PRICKLE1/MSX1/DAAM2/HOXD9/BICC1/LRP2/MEIS1/ENG/ZEB1/SMA…
BP	GO:0043030	regulation of macrophage activation	45	1.58476	0.0336235	3141	tags=40%, list=18%, signal=33%	IL1RL1/ADGRF5/TLR4/THBS1/CX3CL1/CEBPA/SPHK1/IL31RA/TAFA3/HAMP/PLA2G10/LRRK2/TLR6/MYO18A/TTBK1/HAVCR2/IL33/WNT5A
BP	GO:0048259	regulation of receptor-mediated endocytosis	103	1.58433	0.0185414	3418	tags=32%, list=20%, signal=26%	APOC3/VTN/APOC2/DKK1/TF/CCL21/RSPO1/SERPINE1/SGIP1/ITGB3/GREM1/APOA5/SELE/C3/LRRTM1/DAB2/DRD2/SFRP4/APOC1/SYNE1/VEGFA/DNAJC6/ITGAV/NTF3/EGF/ANXA2/CLU/RIN3/B2M/SH3GL3/ANGPT1/EFNB2/PICALM
BP	GO:0070169	positive regulation of biomineral tissue development	48	1.58108	0.0295126	4442	tags=58%, list=25%, signal=44%	OSR1/BMP2/SLC8A1/TMEM119/ENAM/PKDCC/CFTR/TENT5A/MEF2C/KL/CCN1/BMP4/WNT10B/FBN2/BMP6/ODAPH/SLC20A2/ATP2B1/ADRB2/VDR/BMPR1B/ISG15/ACVR2A/BMPR2/PTN/WNT4/RXRA/ACVR1
BP	GO:0015711	organic anion transport	382	1.57957	1.53905e-05	2567	tags=29%, list=15%, signal=25%	NTRK2/SLC22A6/SLC23A1/SLC39A5/SLC10A1/GLTPD2/SLC6A19/SLCO2B1/FABP1/RBP2/SLC3A1/MTTP/SLC17A8/PLA2G12B/SLC2A2/RGS4/AVPR1A/SLC22A7/TRH/AGXT/EDN1/SLC17A1/ANXA1/PLA2G1B/NR0B2/SLC13A5/BDKRB2/ACSL5/SLC6A13/SLC7A9/FOLR1/SLC51B/SLC2A9/SLC26A9/ABCC3/APBA1/SLC22A8/SLC7A4/FABP3/SLC22A9/SLC17A4/THBS1/SLC25A18/KCNJ8/AKR1C1/SLC7A7/SLC16A4/SLC1A4/SLC44A4/LRP2/SLC5A12/SLC17A2/SLC6A17/FABP2/SLC26A1/SLC51A/SLC13A2/…
BP	GO:0070741	response to interleukin-6	34	1.57921	0.0435488	4096	tags=50%, list=23%, signal=38%	FGG/FOXA2/IL6ST/CEBPA/CHI3L1/PID1/SELPLG/PCK1/GFI1/IL6R/JAK2/NFKB1/RELA/ST3GAL6/SRC/PTPRT/RIPK1
BP	GO:0060986	endocrine hormone secretion	48	1.57898	0.0295126	2336	tags=42%, list=13%, signal=36%	AGT/AQP1/CRHBP/INHBA/CGA/AGTR1/INHA/HCAR2/CYP19A1/KISS1/DAB2/PPARG/IL1B/NKX3-1/INHBB/UCN/GATA3/TBX3/BMP6/C1QTNF1
BP	GO:0006112	energy reserve metabolic process	77	1.57726	0.0212777	3730	tags=40%, list=21%, signal=32%	IGF2/IGF1/PPP1R3C/IL6ST/ADGRF5/PCDH12/ADRB3/MC4R/STBD1/PYGM/KL/PPP1R3G/MT3/ADCY10/PPP1R3A/LEPR/PID1/GCGR/PPP1R1A/IRS1/GBE1/PYGB/NHLRC1/GYG1/PRKAG2/STK40/GCK/DYRK2/EPM2AIP1/PPP1R3D/PPP1R3B
BP	GO:0032373	positive regulation of sterol transport	33	1.57674	0.0482967	3130	tags=36%, list=18%, signal=30%	APOA1/ENPP7/ABCA8/PPARG/ABCA1/CYP8B1/ABCA5/APOE/ABCA12/ABCA13/ANXA2/ABCB4
BP	GO:0032376	positive regulation of cholesterol transport	33	1.57674	0.0482967	3130	tags=36%, list=18%, signal=30%	APOA1/ENPP7/ABCA8/PPARG/ABCA1/CYP8B1/ABCA5/APOE/ABCA12/ABCA13/ANXA2/ABCB4
BP	GO:0015850	organic hydroxy compound transport	262	1.57647	0.000541739	2785	tags=32%, list=16%, signal=27%	APOC3/APOA4/APOA1/SLC10A1/APOC2/RBP4/ENPP7/APOA2/AGT/SOAT2/APOB/AQP1/AQP10/LIPC/SLC5A1/MTTP/AGTR1/TGM2/NPC1L1/AQP3/SYT8/ABCG5/APOM/NR0B2/ABCA8/SLC51B/ABCC3/ITGB3/CYP19A1/HTR2A/AQP7/AKR1C1/SLC18A1/APOA5/SLC5A12/SLC6A2/SLC6A4/SYT10/ABCG8/MSR1/SLC51A/SHH/CFTR/MAOB/DAB2/SYT4/DRD2/PPARG/ABCC2/SLCO1B3/CYP7A1/SYT9/SOAT1/SLC5A11/APOC1/CEACAM1/ABCA1/HTR1B/DRD1/PLA2G10/SLC16A3/PRKN/CYP8B1/CD36/ABCA5/CHRNA6…
BP	GO:0034332	adherens junction organization	57	1.57503	0.0295126	4235	tags=39%, list=24%, signal=29%	CDH13/CDH5/ZNF703/CDH10/CDH6/CDH19/CDH11/CDH2/CDH17/CDH12/VEGFA/CDH15/PLEKHA7/BMP6/KIFC3/RAMP2/EFNB2/CDH22/SRC/EPHA4/CDH18/CDH9
BP	GO:0018108	peptidyl-tyrosine phosphorylation	229	1.57494	0.00189343	3250	tags=35%, list=19%, signal=29%	AREG/VTN/AGT/IGF2/IGF1/HPX/NRP1/TEK/SPINK1/FGF7/HGF/PDGFRB/PECAM1/HRG/ERBB4/DDR2/IL6ST/ITGB3/HTR2A/RELN/FGF10/GREM1/PKDCC/LTK/PDGFRA/DOK7/PTK6/HBEGF/GHR/PRKCE/IL11/ISL1/IL31RA/CSF1R/TNFSF18/PDGFD/TGFB1/EPHA3/EFNA1/ITGA5/NTRK1/CD300A/AATK/CD44/ANGPT4/VEGFA/CTF1/ITGB2/EPO/TGFA/IL18/CD36/PTK2B/ALK/GPRC5A/ZAP70/CSPG4/MVP/FLT3/BMP6/CD4/EGFR/NTF3/KDR/NOX4/CADM4/FGFR3/ARL2BP/PDGFC/EGF/PARP9/TTBK1/EFNA5/…
BP	GO:0006909	phagocytosis	206	1.57489	0.003318	2773	tags=27%, list=16%, signal=23%	APOA1/AHSG/APOA2/RAB7B/HAVCR1/COLEC10/P2RY6/TGM2/CD93/COLEC12/COLEC11/ANXA1/PECAM1/PLPP4/ITGB3/TLR4/THBS1/SFTPD/PLD4/MBL2/LYST/CD14/MSR1/C3/SPON2/C4BPB/PRKCE/CD302/SPHK1/PEAR1/IL1B/TYROBP/GSN/IL2RB/TIMD4/CD300A/LEPR/ABCA1/TAFA4/MYO7A/ITGB2/ALOX15/CD36/ITGAV/IL2RG/GATA2/ANXA3/TICAM2/ADORA1/C2/AXL/C4B/MYO18A/C4A/SIRPA
BP	GO:0046503	glycerolipid catabolic process	58	1.57414	0.0290166	2654	tags=28%, list=15%, signal=23%	APOC3/APOA4/APOC2/APOA2/APOB/LIPC/AADAC/APOA5/PLB1/DAGLA/PNLIPRP2/APOC1/PLA2G10/PNPLA1/PLA2G4F/PLIN5
BP	GO:0032231	regulation of actin filament bundle assembly	98	1.57402	0.0144606	1524	tags=18%, list=9%, signal=17%	APOA1/VIL1/SYNPO2L/SERPINF2/NRP1/WNT11/SYNPO/LIMCH1/ARHGAP6/CX3CL1/RGCC/DLC1/SYNPO2/CCN2/TPM1/TGFB3/S1PR1/PTGER4
BP	GO:0031099	regeneration	172	1.574	0.00287163	3539	tags=33%, list=20%, signal=27%	APOA4/GATA4/VTN/APOA2/IHH/IGF1/PDX1/TM4SF4/PRRX1/HOPX/RGN/ANXA1/NR0B2/NNMT/SGCA/KLK6/ERBB4/FOLR1/CPB2/F7/FGF10/ANGPT2/TNC/APOA5/TNR/RTN4RL1/DUSP10/LGR6/POSTN/TGFBR3/CAPN3/CLDN1/LAMB2/LCP1/CCN3/CPQ/KLF5/NR4A3/WNT10B/ANXA3/FLT3/CDKN1A/NREP/AXL/HSPG2/EPPK1/MMP2/ADM/CNTF/GAS6/IGFBP1/JAK2/MAPK8IP3/IFRD1/BAAT/SPP1/NINJ2
BP	GO:0008038	neuron recognition	45	1.57374	0.0364291	2940	tags=33%, list=17%, signal=28%	MYPN/ROBO4/NRP1/CNTN6/NEXN/PCDH12/CNTN4/PALLD/EPHA3/EFNB3/EXT1/DSCAM/EPHB3/CXCR4/DSCAML1
BP	GO:0071385	cellular response to glucocorticoid stimulus	45	1.57358	0.0370216	3388	tags=40%, list=19%, signal=32%	HMGCS2/AQP1/SSTR3/EDN1/ANXA1/NPAS4/FBXO32/ISL1/SERPINF1/GJB2/KLF9/FLT3/PCK1/CYP1B1/NR3C1/ZFP36L1/ZNF764/JAK2
BP	GO:0009308	amine metabolic process	106	1.57273	0.0164323	3983	tags=48%, list=23%, signal=37%	CYP1A1/HAND2/VCAM1/TRH/DDC/TDO2/TGFB2/EPAS1/NR1H4/ACMSD/EDNRA/SLC7A7/INMT/KYNU/SULT1A1/MAOB/DRD2/KL/PAH/ODC1/SULT1A2/GATA3/ITGB2/DRD1/PRKN/SULT1A4/SLC1A1/NR4A2/ATP2B4/AZIN2/PDE1B/DMGDH/HNMT/ABAT/ATP7A/NAPEPLD/BHMT/SULT1C2/AGMAT/SMOX/KMO/SLC29A4/ALDH2/SULT1B1/SNCAIP/SULT1A3/OAZ3/GPR37/CHDH/HAAO/PNMT
BP	GO:0048260	positive regulation of receptor-mediated endocytosis	49	1.57255	0.0326462	2900	tags=39%, list=17%, signal=32%	VTN/TF/CCL21/SERPINE1/SGIP1/GREM1/APOA5/SELE/C3/DAB2/DRD2/SFRP4/SYNE1/VEGFA/NTF3/EGF/ANXA2/CLU/B2M
BP	GO:0045661	regulation of myoblast differentiation	63	1.57224	0.0270238	3466	tags=40%, list=20%, signal=32%	SMYD1/IGFBP3/KLHL41/MYOCD/RBM24/DPF3/RANBP3L/PRICKLE1/SMARCD3/SOSTDC1/CAPN3/DDIT3/MEF2C/ANKRD2/TGFB1/BMP4/IL18/TBX3/SOX9/TNFSF14/SMARCA2/RIPOR2/ZFP36L1/TRIP4/ID3
BP	GO:0010876	lipid localization	433	1.57204	1.68996e-05	3706	tags=33%, list=21%, signal=27%	APOC3/SLC22A6/APOA4/APOA1/SLC10A1/APOC2/RBP4/ENPP7/CIDEC/APOA2/AGT/SOAT2/GLTPD2/APOB/SLCO2B1/LIPC/FABP1/RBP2/INHBA/MTTP/SERPINA5/PLA2G12B/FITM1/ANGPTL3/AGTR1/NPC1L1/SLC22A7/PRAP1/EDN1/ABCG5/APOM/ANXA1/PLA2G1B/NR0B2/DGAT2/BDKRB2/PLSCR5/ABCA8/ACSL5/APOF/LPA/SLC51B/ABCC3/ITGB3/CYP19A1/SLC22A8/FABP3/SLC22A9/THBS1/KCNJ8/AKR1C1/APOA5/TTPA/ABCG8/MSR1/C3/FABP2/SLC51A/SHH/APOH/CFTR/SPX/DAB2/APOBR/DRD2/PPA…
BP	GO:0050922	negative regulation of chemotaxis	55	1.57201	0.0286468	3141	tags=40%, list=18%, signal=33%	NRP1/C5/HRG/DPP4/CYP19A1/SEMA3B/THBS1/ANGPT2/GREM1/SEMA6D/MMP28/SLIT2/SEMA3D/CCN3/DUSP1/SEMA3C/SEMA3G/RIN3/PLXNA3/DUSP3/SEMA4G/WNT5A
BP	GO:0030501	positive regulation of bone mineralization	41	1.5711	0.0452755	4442	tags=61%, list=25%, signal=46%	OSR1/BMP2/SLC8A1/TMEM119/PKDCC/TENT5A/MEF2C/KL/CCN1/BMP4/WNT10B/FBN2/BMP6/SLC20A2/ATP2B1/ADRB2/VDR/BMPR1B/ISG15/ACVR2A/BMPR2/PTN/WNT4/RXRA/ACVR1
BP	GO:0046717	acid secretion	34	1.57055	0.0486795	3130	tags=41%, list=18%, signal=34%	SLC10A1/TRH/AGXT/TFF2/SLC51B/APBA1/SLC51A/DRD2/HTR1B/PTGER3/ABAT/NTSR1/NHERF1/ABCB4
BP	GO:0150115	cell-substrate junction organization	101	1.56906	0.0134243	3929	tags=35%, list=22%, signal=27%	ACTN2/NRP1/TEK/LIMCH1/ARHGAP6/HRG/ACVRL1/ITGB3/THBS1/GREM1/DLC1/PRICKLE1/THSD1/CDH11/FN1/EPHA3/ITGA5/VEGFA/PTK2B/AJUBA/COL16A1/KDR/S100A10/EFNA5/DUSP3/DMTN/DAPK3/RHOD/LAMC1/LAMA3/SFRP1/TLN1/SRC/WHAMM/PIK3R1
BP	GO:0050921	positive regulation of chemotaxis	122	1.56819	0.0174628	3250	tags=36%, list=19%, signal=30%	S100A14/NRP1/CXCL17/CDH13/EDN1/CCL21/PDGFRB/SERPINE1/F7/VEGFC/THBS1/FGF10/SMOC2/PDGFRA/SUCNR1/CXCL8/CCR1/CCR6/S1PR1/PGF/CSF1R/TNFSF18/PDGFD/TGFB1/FGF18/SLIT2/CSF1/HSPB1/VEGFA/EDN3/PTK2B/CXCR2/NTF3/KDR/SCG2/DSCAM/CXCR4/C5AR1/GAS6/TNFSF14/WNT5A/F3/RIPOR2/IL6R
BP	GO:0090090	negative regulation of canonical Wnt signaling pathway	131	1.56806	0.00862963	3189	tags=33%, list=18%, signal=27%	NKX2-5/TBX18/SOST/SOX17/DKK1/BMP2/WNT11/SFRP5/DACT3/FRZB/SNAI2/DKK4/FZD1/TMEM88/GPC3/GREM1/PRICKLE1/BICC1/CTHRC1/SHH/SOSTDC1/CDH2/NOG/ISL1/DAB2/DDIT3/SFRP4/DKK2/MLLT3/EGR1/DKK3/PRKN/DACT1/APOE/SOX9/TPBGL/NHERF1/SIAH2/IGFBP6/WNT5A/LATS2/IGFBP1/FZD6
BP	GO:1905952	regulation of lipid localization	144	1.56804	0.00880759	2757	tags=33%, list=16%, signal=28%	APOC3/APOA4/APOA1/APOC2/ENPP7/APOA2/AGT/APOB/FITM1/AGTR1/PRAP1/EDN1/ABCG5/ABCA8/ACSL5/ITGB3/CYP19A1/FABP3/THBS1/ABCG8/MSR1/C3/SHH/DAB2/PPARG/IL1B/NKX3-1/APOC1/ABCA1/FITM2/PLA2G10/PRKN/CYP8B1/CD36/ITGAV/ABCA5/BMP6/C1QTNF1/ACSL1/APOE/NTSR1/ABCA12/ABCA13/PLIN5/EGF/ANXA2/DENND5B
BP	GO:0071692	protein localization to extracellular region	327	1.56724	0.000111116	3594	tags=30%, list=21%, signal=25%	RBP4/AFM/ANKRD1/FGA/FGB/HNF1B/FGG/IGF1/TTN/KCNA5/PDX1/F2/HNF1A/MTTP/SLC2A2/FOXA2/MYOM1/TRH/HNF4A/F2RL2/ANXA1/WLS/PLA2G1B/NR0B2/MTNR1B/TGFB2/FBN1/GPER1/HCAR2/TLR4/NR1H4/SNAP25/VEGFC/KCNJ8/ILDR2/SUCNR1/MC4R/ADCYAP1/TGFB3/PRKCE/BMP8A/CFTR/ISL1/CER1/SYT4/DRD2/PPARG/IL1B/RFX6/TGFB1/CAVIN1/GCG/CCN3/INHBB/ABCA1/SYTL4/GIPR/LTBP2/PRKN/OR51E2/FBN2/BMP6/SLC30A8/FAM3B/MPC2/RCN3/APOE/ABAT/ARL4D/IRS1/SCG2/ADAM…
BP	GO:0007044	cell-substrate junction assembly	94	1.56644	0.0183195	3839	tags=35%, list=22%, signal=28%	ACTN2/NRP1/TEK/LIMCH1/ARHGAP6/HRG/ACVRL1/ITGB3/THBS1/GREM1/DLC1/THSD1/CDH11/FN1/EPHA3/ITGA5/VEGFA/PTK2B/AJUBA/COL16A1/KDR/S100A10/EFNA5/DUSP3/DMTN/DAPK3/RHOD/LAMC1/LAMA3/SFRP1/TLN1/SRC/WHAMM
BP	GO:0050919	negative chemotaxis	46	1.56606	0.0388686	3141	tags=46%, list=18%, signal=38%	APOA1/FLRT3/PLXNA4/SLIT3/FLRT2/UNC5C/DPP4/ITGB3/SEMA3B/SEMA6D/LGR6/SLIT2/SEMA3D/NRG1/ITGAV/SEMA3C/SEMA3G/EFNA5/PLXNA3/SEMA4G/WNT5A
BP	GO:0090101	negative regulation of transmembrane receptor protein serine/threonine kinase signaling pathway	137	1.56372	0.00971133	2566	tags=28%, list=15%, signal=24%	TBX20/SOST/DKK1/CILP/TMPRSS6/BMP2/ADAMTSL2/FZD1/ASPN/FBN1/GREM2/EMILIN1/GREM1/WFIKKN2/LRP2/TGFB3/VASN/BMPER/TGFBR3/SOSTDC1/NOG/CAV2/CER1/PPARG/BAMBI/CCN3/GPR155/SMAD6/CHRDL2/FSTL3/HTRA3/ONECUT2/HTRA1/FST/FBN2/PBLD/IGSF1/PRDM16/CHRD
BP	GO:0009952	anterior/posterior pattern specification	185	1.56369	0.00223492	2229	tags=32%, list=13%, signal=29%	HOXB6/CDX2/HOXB4/TBX18/GATA4/CFC1/OSR1/WT1/HNF1B/HOXB3/SOX17/DKK1/FOXF1/BMP2/NR2F2/HOXC8/FOXA2/HOXB5/TCAP/ALX4/ALDH1A2/WIF1/WLS/CRB2/PLXNA2/MEOX1/GPC3/WNT2/HOXB8/HOXC6/HOXD8/MSX2/PRICKLE1/MSX1/HOXD9/SHH/ZBTB16/PCSK6/NOG/HOXB7/RIPPLY1/WNT2B/DDIT3/CER1/HES4/HOXC4/BMI1/NKX3-1/HOXA3/LEF1/HOXD4/HOXB2/BMP4/MLLT3/HHEX/HEYL/BTG2/TBX3/SEMA3C/TDRD7
BP	GO:0071674	mononuclear cell migration	148	1.56354	0.00681553	3391	tags=34%, list=19%, signal=28%	BMP5/S100A14/GPR183/ASB2/JAML/CXCL17/ANXA1/CCL21/LGALS3/PECAM1/CCL15/SERPINE1/ITGB3/THBS1/CX3CL1/GREM1/ECM1/CXCL16/CYP7B1/CCR1/CCR6/S1PR1/CSF1R/TNFSF18/PDGFD/SLIT2/CCN3/DUSP1/CSF1/EPS8/GATA3/PTK2B/ZAP70/CXCR2/CD99/EXT1/CCL20/CD200R1/SIRPA/CXCR4/C5AR1/GAS6/TNFSF14/CD47/WNT5A/RIPOR2/IL6R/HSD3B7/CD99L2/GBA1/NEDD9
BP	GO:0050727	regulation of inflammatory response	301	1.56289	0.000221069	2911	tags=30%, list=17%, signal=25%	CREB3L3/APOA1/DUOXA2/AHSG/AGT/IGF1/FOXF1/LGALS2/CCN4/TEK/CXCL17/AGTR1/CDH5/DNASE1L3/DUOXA1/HGF/ANXA1/IL1RL1/STING1/GGT2P/SERPINE1/CASP4/IL1R1/GPER1/IL6ST/CYP19A1/TLR4/NR1H4/WFDC1/CX3CL1/MIR126/TNC/LRRC19/SUCNR1/SELE/TRADD/CEBPA/DUSP10/IL22RA1/C3/DAGLA/SPHK1/TNFSF4/ISL1/NT5E/PPARG/TAFA3/IL1B/TNFSF18/PTGER4/TGFB1/PROC/BIRC3/CCN3/ACE2/GGT1/HAMP/NEAT1/GATA3/ELF4/PLK2/TNFAIP3/ALOX15/PLA2G10/IL18/ALOX5…
BP	GO:0051047	positive regulation of secretion	281	1.56272	0.000715378	3271	tags=32%, list=19%, signal=26%	NPPB/RBP4/ANKRD1/AQP1/FGA/FGB/FGG/IGF1/TTN/BMP2/PDX1/F2/INHBA/SLC2A2/SPINK1/MYOM1/AVPR1A/TRH/EDN1/F2RL2/WLS/PLA2G1B/NR0B2/TGFB2/GPER1/INHA/CPB2/HCAR2/CYP19A1/TLR4/NR1H4/SNAP25/VEGFC/RGCC/ADCYAP1/SLC6A4/SYT10/TGFB3/PRKCE/KISS1/CFTR/ISL1/DAB2/SYT4/DRD2/PPARG/IL1B/RFX6/TGFB1/RAB27B/NKX3-1/GCG/INHBB/SYTL4/UCN/HYAL3/EDN3/ITGB2/P2RY2/GIPR/PLA2G10/OR51E2/GATA2/AVP/BMP6/SLC30A8/C1QTNF1/MPC2/GPR158/SMPD3/…
BP	GO:0018212	peptidyl-tyrosine modification	231	1.56269	0.0012814	3250	tags=35%, list=19%, signal=29%	AREG/VTN/AGT/IGF2/IGF1/HPX/NRP1/TEK/SPINK1/FGF7/HGF/PDGFRB/PECAM1/HRG/ERBB4/DDR2/IL6ST/ITGB3/HTR2A/RELN/FGF10/GREM1/PKDCC/LTK/PDGFRA/DOK7/PTK6/HBEGF/GHR/PRKCE/IL11/ISL1/IL31RA/CSF1R/TNFSF18/PDGFD/TGFB1/EPHA3/EFNA1/ITGA5/NTRK1/CD300A/AATK/CD44/ANGPT4/VEGFA/CTF1/ITGB2/EPO/TGFA/IL18/CD36/PTK2B/ALK/GPRC5A/ZAP70/CSPG4/MVP/FLT3/BMP6/CD4/EGFR/NTF3/KDR/NOX4/CADM4/FGFR3/ARL2BP/PDGFC/EGF/PARP9/TTBK1/EFNA5/…
BP	GO:0035592	establishment of protein localization to extracellular region	320	1.56223	0.000188076	3402	tags=28%, list=19%, signal=23%	RBP4/AFM/ANKRD1/FGA/FGB/HNF1B/FGG/IGF1/TTN/KCNA5/PDX1/F2/HNF1A/MTTP/SLC2A2/FOXA2/MYOM1/TRH/HNF4A/F2RL2/ANXA1/WLS/PLA2G1B/NR0B2/MTNR1B/TGFB2/GPER1/HCAR2/TLR4/NR1H4/SNAP25/VEGFC/KCNJ8/ILDR2/SUCNR1/MC4R/ADCYAP1/TGFB3/PRKCE/BMP8A/CFTR/ISL1/SYT4/DRD2/PPARG/IL1B/RFX6/TGFB1/CAVIN1/GCG/CCN3/INHBB/ABCA1/SYTL4/GIPR/LTBP2/PRKN/OR51E2/BMP6/SLC30A8/FAM3B/MPC2/RCN3/APOE/ABAT/ARL4D/IRS1/SCG2/ADAM9/ABCA12/ITPR1/…
BP	GO:0001657	ureteric bud development	92	1.56086	0.0221763	2035	tags=28%, list=12%, signal=25%	RARB/AGT/OSR1/WT1/TCF21/HNF1B/BMP2/WNT11/FGF1/KIF26B/NPNT/GPC3/GREB1L/GREM1/BMPER/SHH/NOG/HOXB7/WNT2B/CER1/SLIT2/SMAD6/BMP4/VEGFA/GATA3/SIM1
BP	GO:0051209	release of sequestered calcium ion into cytosol	113	1.55975	0.0140944	2727	tags=33%, list=16%, signal=28%	PLCE1/PLN/TRDN/JPH2/SLC8A1/F2/P2RY6/APLNR/AKAP6/CCL21/BDKRB1/GPER1/CEMIP/ITGB3/HTR2A/HRC/CX3CL1/CACNA1C/F2RL3/PRKCE/CAPN3/DDIT3/DRD2/RYR2/CAMK2D/HTR2B/DRD1/PTK2B/CASQ2/CASQ1/PLCH2/LIME1/DMD/NTSR1/ITPR1/PDE4D/NOL3
BP	GO:0072163	mesonephric epithelium development	93	1.55974	0.0144324	2035	tags=28%, list=12%, signal=25%	RARB/AGT/OSR1/WT1/TCF21/HNF1B/BMP2/WNT11/FGF1/KIF26B/NPNT/GPC3/GREB1L/GREM1/BMPER/SHH/NOG/HOXB7/WNT2B/CER1/SLIT2/SMAD6/BMP4/VEGFA/GATA3/SIM1
BP	GO:0072164	mesonephric tubule development	93	1.55974	0.0144324	2035	tags=28%, list=12%, signal=25%	RARB/AGT/OSR1/WT1/TCF21/HNF1B/BMP2/WNT11/FGF1/KIF26B/NPNT/GPC3/GREB1L/GREM1/BMPER/SHH/NOG/HOXB7/WNT2B/CER1/SLIT2/SMAD6/BMP4/VEGFA/GATA3/SIM1
BP	GO:0042908	xenobiotic transport	45	1.55783	0.0437549	3408	tags=44%, list=19%, signal=36%	SLC22A6/PDZK1/ABCA8/ABCC3/SLC22A8/SLC18A1/CLDN1/SLC17A3/ABCC2/SLC47A1/SLC28A3/ATP7B/SLC22A5/SLC22A4/ABCC11/SLC22A1/OSCP1/SLC22A18/SLC29A4/SLC2A1
BP	GO:0010518	positive regulation of phospholipase activity	43	1.55678	0.0438197	1738	tags=30%, list=10%, signal=27%	APOC2/P2RY6/AGTR1/AVPR1A/PDGFRB/PLA2G1B/ARHGAP6/HTR2A/EDNRA/PDGFRA/SELE/NMUR1/HTR2B
BP	GO:0046887	positive regulation of hormone secretion	129	1.55633	0.0135092	2375	tags=29%, list=14%, signal=26%	RBP4/FGA/FGB/FGG/PDX1/F2/INHBA/SLC2A2/SPINK1/TRH/EDN1/F2RL2/NR0B2/GPER1/INHA/HCAR2/CYP19A1/NR1H4/SNAP25/ADCYAP1/PRKCE/KISS1/CFTR/ISL1/DAB2/DRD2/PPARG/RFX6/NKX3-1/GCG/INHBB/UCN/EDN3/GIPR/BMP6/SLC30A8/C1QTNF1/MPC2
BP	GO:0010038	response to metal ion	326	1.55619	0.000255077	2925	tags=30%, list=17%, signal=26%	CYP1A1/HMGCS2/TNNT2/TNNC1/AQP1/FGA/FGB/FGG/CRHBP/TTN/VCAM1/PDX1/SLC40A1/MTTP/OTC/FIBIN/KCNK3/AQP3/TF/SYT8/EDN1/SLC13A5/DPEP1/ITPKA/CPA1/SLC30A10/S100A16/THBS1/PGAM2/TFF1/SUCNR1/CEBPA/NDRG1/SYT10/PENK/CD14/TAT/SLC13A2/TRPC3/SHH/CAPN3/SLC30A2/CLDN1/MAOB/MEF2C/CER1/SYT4/DRD2/PAM/SLC30A4/NFATC2/SYT9/SOD3/RYR2/SERPINF1/MT3/SMPD1/CAMK2D/INHBB/NEK7/LIG4/KCNMA1/HAMP/ABCC6/CRIP1/ALOX15/GIPR/ALOX5AP/PRKN/M…
BP	GO:0001704	formation of primary germ layer	116	1.55592	0.0195412	2697	tags=32%, list=15%, signal=27%	HAND1/GATA6/VTN/TBX20/HNF1B/SOX17/DKK1/FOXF1/ITGA8/LAMB3/INHBA/WNT11/NR0B1/WLS/CRB2/ITGB3/COL5A1/NOG/FN1/ATOH8/ITGA5/LEF1/COL12A1/DUSP1/TAL1/BMP4/KDM6B/ITGB2/ITGAV/COL8A1/MACROH2A1/COL5A2/SOX7/COL4A2/DUSP4/COL7A1/ITGA3
BP	GO:0001101	response to acid chemical	123	1.55563	0.0197827	3017	tags=26%, list=17%, signal=22%	NTRK2/HMGCS2/COL3A1/PDX1/GDF10/KLF2/COL1A1/AVPR1A/EDN1/F7/PDGFRA/ZEB1/BMT2/SST/COL1A2/PDGFD/NTRK1/COL4A6/VEGFA/CPEB4/COL4A1/ATP2B4/CAPN2/COL5A2/COL16A1/EGFR/ATP7A/PDGFC/PCK1/PPP1R9B/MMP2/COL18A1
BP	GO:0042886	amide transport	314	1.55549	0.000220689	2640	tags=26%, list=15%, signal=22%	NTRK2/RBP4/GLTPD2/AQP1/FGA/FGB/AQP10/HNF1B/FGG/CRHBP/KCNA5/PDX1/SLC3A1/F2/HNF1A/MTTP/SLC17A8/SLC2A2/SPINK1/FOXA2/AVPR1A/AQP3/TRH/EDN1/HNF4A/F2RL2/ANXA1/NR0B2/MTNR1B/FOLR1/GPER1/APBA1/NR1H4/AQP7/SNAP25/SLC25A18/KCNJ8/SLC1A4/ILDR2/CLEC4M/LRP2/MC4R/ADCYAP1/SLC38A3/PRKCE/BMP8A/KISS1/CFTR/ISL1/CDH17/UPK3A/SYT4/DRD2/IL1B/RFX6/GCG/CCN3/INHBB/ABCA1/CPE/SYTL4/UCN/EDN3/GIPR/SLC1A7/PRKN/SLC1A1/SLC46A1/AVP/S…
BP	GO:0031960	response to corticosteroid	133	1.55127	0.01514	2997	tags=36%, list=17%, signal=30%	AREG/TRIM63/HMGCS2/APOA2/AQP1/PDX1/A2M/IGFBP7/INHBA/PAPPA/FIBIN/AVPR1A/SSTR3/EDN1/ANXA1/SLIT3/GPER1/CPN1/HSD3B1/TAT/NPAS4/PTGDS/FBXO32/GHR/CLDN1/MAOB/ISL1/HSD3B2/FOSL2/SLIT2/SERPINF1/GJB2/UCN/HTR1B/EPO/KLF9/ANXA3/FLT3/FOSB/BMP6/CDKN1A/ADAM9/PCK1/CYP1B1/CARD9/PTGS2/NR3C1/ADM
BP	GO:0006584	catecholamine metabolic process	49	1.55054	0.0411719	2525	tags=43%, list=14%, signal=37%	HAND2/DDC/TGFB2/EPAS1/EDNRA/SULT1A1/MAOB/DRD2/KL/PAH/SULT1A2/GATA3/ITGB2/DRD1/PRKN/SULT1A4/SLC1A1/NR4A2/PDE1B/ABAT/ATP7A
BP	GO:0009712	catechol-containing compound metabolic process	49	1.55054	0.0411719	2525	tags=43%, list=14%, signal=37%	HAND2/DDC/TGFB2/EPAS1/EDNRA/SULT1A1/MAOB/DRD2/KL/PAH/SULT1A2/GATA3/ITGB2/DRD1/PRKN/SULT1A4/SLC1A1/NR4A2/PDE1B/ABAT/ATP7A
BP	GO:0046850	regulation of bone remodeling	43	1.55017	0.0475016	2370	tags=33%, list=14%, signal=28%	CLDN18/TF/PDK4/TMEM119/ITGB3/GREM1/MC4R/S1PR1/CSF1R/LEPR/HAMP/LTBP3/TNFAIP3/TNFRSF11B
BP	GO:0007200	phospholipase C-activating G protein-coupled receptor signaling pathway	81	1.5501	0.0253163	3204	tags=42%, list=18%, signal=34%	PLCE1/AGT/ACTN2/CHRM2/F2/P2RY6/AGTR1/TGM2/P2RY4/ADRA1B/F2RL2/HTR2A/GPR20/F2RL3/ADRA1D/HRH1/DRD2/NMUR1/HCRTR2/PTH1R/HTR2B/DRD1/GPR35/P2RY2/PTGER3/CXCR2/PLCH2/ITPR1/NHERF1/P2RY11/C5AR1/GNA11/GPR199P/INPP5A
BP	GO:1904659	glucose transmembrane transport	98	1.54939	0.0174201	2516	tags=27%, list=14%, signal=23%	IGF1/SLC5A1/HNF1A/SLC2A2/EDN1/SLC5A9/PLA2G1B/ITLN1/SLC2A7/SLC2A5/GPC3/SLC2A9/SLC45A2/EDNRA/C3/MFSD4A/IL1B/SLC5A11/PID1/OSTN/RNASEL/DRD1/NR4A3/SLC2A14/CLIP3/IRS1
BP	GO:0048608	reproductive structure development	262	1.54887	0.00123333	2666	tags=29%, list=15%, signal=25%	GATA4/GATA6/RBP4/FOXA1/BMP5/OSR1/WT1/TCF21/AFP/A2M/AMHR2/ZFPM2/INHBA/NR2F2/IRX5/CGA/HOXA13/PSAPL1/MYOCD/NR0B1/ADAM18/ANXA1/FSHR/SLIT3/FOXF2/TGFB2/INHA/GREB1L/CYP19A1/FGF10/MAMLD1/TNC/PDGFRA/LRP2/C3/CYP7B1/SHH/NOG/WNT2B/FGF9/LHX9/CITED2/GDF7/KCNE1/LHX8/SLIT2/SERPINF1/ARID5B/NKX3-1/TIPARP/NTRK1/INHBB/BMP4/VEGFA/RHOBTB3/HYAL3/GATA3/ID4/CRIP1/CDKN1C/TBX3/FST/AMH/BIK/RDH10/BMP6/TLR9/ADAMTS1/ADAM32/CSM…
BP	GO:0007204	positive regulation of cytosolic calcium ion concentration	135	1.5481	0.0125185	3140	tags=39%, list=18%, signal=32%	PLCE1/JPH2/SLC8A1/KNG1/SPINK1/AGTR1/P2RY4/AVPR1A/EDN1/ADRA1B/PLA2G1B/BDKRB2/CCRL2/BDKRB1/GPER1/HTR2A/ACKR3/CACNA1C/EDNRA/CYSLTR1/PTGIR/ADCYAP1/TRPC3/CCR1/KISS1/ADRA1D/CCR6/CACNB3/PTGER4/RYR2/ACKR2/TAC4/EPO/GPR35/GIPR/CD36/PTK2B/PTGER3/ITGAV/CXCR2/GATA2/AVP/C1QTNF1/TRPC5/S1PR3/GLP1R/CXCR4/C5AR1/ADM/OXTR/PTGFR/CCR3
BP	GO:0051283	negative regulation of sequestering of calcium ion	114	1.54687	0.0159741	2847	tags=33%, list=16%, signal=28%	PLCE1/PLN/TRDN/JPH2/SLC8A1/F2/P2RY6/APLNR/AKAP6/CCL21/BDKRB1/GPER1/CEMIP/ITGB3/HTR2A/HRC/CX3CL1/CACNA1C/F2RL3/PRKCE/CAPN3/DDIT3/DRD2/RYR2/CAMK2D/HTR2B/DRD1/PTK2B/CASQ2/CASQ1/PLCH2/LIME1/DMD/NTSR1/ITPR1/PDE4D/NOL3/ANXA6
BP	GO:0008645	hexose transmembrane transport	100	1.54551	0.0149051	2516	tags=26%, list=14%, signal=22%	IGF1/SLC5A1/HNF1A/SLC2A2/EDN1/SLC5A9/PLA2G1B/ITLN1/SLC2A7/SLC2A5/GPC3/SLC2A9/SLC45A2/EDNRA/C3/MFSD4A/IL1B/SLC5A11/PID1/OSTN/RNASEL/DRD1/NR4A3/SLC2A14/CLIP3/IRS1
BP	GO:0071526	semaphorin-plexin signaling pathway	44	1.54539	0.0469898	3253	tags=41%, list=19%, signal=33%	HAND2/NRP1/EDN1/PLXNA4/PLXNA2/SEMA3B/EDNRA/NCAM1/SEMA6D/SEMA3D/SEMA3C/SEMA3G/KDR/PLXNC1/PLXNA3/ECE1/SEMA4G/PLXNB3
BP	GO:0060688	regulation of morphogenesis of a branching structure	47	1.54512	0.0466936	2642	tags=34%, list=15%, signal=29%	AGT/SNAI2/FGF7/HGF/WNT2/FGF10/GREM1/SHH/NOG/HOXB7/WNT2B/BMP4/VEGFA/LRRK2/SOX9/NTN4
BP	GO:0009306	protein secretion	319	1.54495	0.00045161	3402	tags=28%, list=19%, signal=23%	RBP4/ANKRD1/FGA/FGB/HNF1B/FGG/IGF1/TTN/KCNA5/PDX1/F2/HNF1A/MTTP/SLC2A2/FOXA2/MYOM1/TRH/HNF4A/F2RL2/ANXA1/WLS/PLA2G1B/NR0B2/MTNR1B/TGFB2/GPER1/HCAR2/TLR4/NR1H4/SNAP25/VEGFC/KCNJ8/ILDR2/SUCNR1/MC4R/ADCYAP1/TGFB3/PRKCE/BMP8A/CFTR/ISL1/SYT4/DRD2/PPARG/IL1B/RFX6/TGFB1/CAVIN1/GCG/CCN3/INHBB/ABCA1/SYTL4/GIPR/LTBP2/PRKN/OR51E2/BMP6/SLC30A8/FAM3B/MPC2/RCN3/APOE/ABAT/ARL4D/IRS1/SCG2/ADAM9/ABCA12/ITPR1/MYO1…
BP	GO:0002690	positive regulation of leukocyte chemotaxis	76	1.5423	0.0295449	4117	tags=41%, list=23%, signal=31%	S100A14/CXCL17/EDN1/CCL21/SERPINE1/F7/VEGFC/THBS1/CXCL8/CCR1/CCR6/PGF/CSF1R/TNFSF18/CSF1/VEGFA/EDN3/PTK2B/CXCR2/C5AR1/GAS6/TNFSF14/WNT5A/RIPOR2/IL6R/NEDD9/VEGFB/LBP/DAPK2/CREB3/PTN
BP	GO:0001894	tissue homeostasis	244	1.54197	0.00197335	2634	tags=27%, list=15%, signal=23%	LAMA2/RBP4/IHH/COL3A1/LCN1/MUC6/CUBN/CLDN18/HOXA13/CDH5/TF/ESAM/CD34/ZEB2/TFF2/PDK4/CRB2/COL2A1/PECAM1/TMEM119/ITGB3/TLR4/ALDH1A1/PRICKLE1/CCN2/ILDR2/TFF1/USH2A/MC4R/SERPINA3/TP53INP2/ALB/CLDN1/RPE65/S1PR1/NT5E/CSF1R/FOSL2/PTH1R/CSF1/CST4/HSPB1/VEGFA/HAMP/USH1C/ABCC6/LTBP3/TNFAIP3/VSTM4/PTK2B/SLC1A1/NFKBIZ/SLC22A5/IL10RA/GATA2/NANOS1/PBLD/TNFRSF11B/TLR9/CYTL1/ANKH/EXT1/DMD/NOX4/SOX9
BP	GO:0060249	anatomical structure homeostasis	244	1.54197	0.00197335	2634	tags=27%, list=15%, signal=23%	LAMA2/RBP4/IHH/COL3A1/LCN1/MUC6/CUBN/CLDN18/HOXA13/CDH5/TF/ESAM/CD34/ZEB2/TFF2/PDK4/CRB2/COL2A1/PECAM1/TMEM119/ITGB3/TLR4/ALDH1A1/PRICKLE1/CCN2/ILDR2/TFF1/USH2A/MC4R/SERPINA3/TP53INP2/ALB/CLDN1/RPE65/S1PR1/NT5E/CSF1R/FOSL2/PTH1R/CSF1/CST4/HSPB1/VEGFA/HAMP/USH1C/ABCC6/LTBP3/TNFAIP3/VSTM4/PTK2B/SLC1A1/NFKBIZ/SLC22A5/IL10RA/GATA2/NANOS1/PBLD/TNFRSF11B/TLR9/CYTL1/ANKH/EXT1/DMD/NOX4/SOX9
BP	GO:0032970	regulation of actin filament-based process	352	1.54172	0.000379279	2069	tags=19%, list=12%, signal=17%	APOA1/MYBPC3/GATA4/LMOD2/VIL1/SYNPO2L/PLN/TNNC1/ACTN2/BMP10/ACTA2/SERPINF2/NRP1/MYLK3/TMOD1/WNT11/ODAM/RGS4/GJA5/ESAM/EDN1/SYNPO/CCL21/PDGFRB/ZEB2/LMOD3/LIMCH1/ARHGAP6/HRG/KANK4/ITGB3/LMOD1/FHOD3/CX3CL1/RGCC/CACNA1C/DLC1/SYNPO2/PDGFRA/PROX1/DAAM2/CCN2/TPM1/TGFB3/CTNNA3/PRKCE/SPTB/MEGF9/S1PR1/HCN4/PFN4/CSF1R/PTGER4/EPHA3/RYR2/SLIT2/GSN/PKP2/ADCY10/CAMK2D/SVIL/CDC42EP1/EPS8/ALOX15/PRKN/CFL2/PTK2B
BP	GO:1903532	positive regulation of secretion by cell	265	1.54164	0.00191706	3271	tags=32%, list=19%, signal=27%	RBP4/ANKRD1/FGA/FGB/FGG/IGF1/TTN/BMP2/PDX1/F2/INHBA/SLC2A2/SPINK1/MYOM1/AVPR1A/TRH/EDN1/F2RL2/WLS/PLA2G1B/NR0B2/TGFB2/GPER1/INHA/CPB2/HCAR2/CYP19A1/TLR4/NR1H4/SNAP25/VEGFC/RGCC/ADCYAP1/SLC6A4/SYT10/TGFB3/PRKCE/KISS1/CFTR/ISL1/DAB2/SYT4/DRD2/PPARG/IL1B/RFX6/TGFB1/RAB27B/NKX3-1/GCG/INHBB/SYTL4/UCN/HYAL3/EDN3/ITGB2/GIPR/PLA2G10/OR51E2/GATA2/AVP/BMP6/SLC30A8/C1QTNF1/MPC2/GPR158/SMPD3/ABAT/NTSR1/ADAM9…
BP	GO:0006109	regulation of carbohydrate metabolic process	171	1.54056	0.0078947	3816	tags=32%, list=22%, signal=25%	IGF2/IGFBP3/IGF1/PPP1R3C/P2RY6/FOXA2/GPD1/RGN/PDK4/NNMT/CD244/GPER1/HTR2A/GCKR/PPARGC1A/ALDOB/PRKCE/KAT2B/SLC4A4/HRH1/MST1/TGFB1/PPP1R3G/PDK1/GCG/ADCY10/PTH1R/PPP1R3A/LEPR/GCGR/PRKN/PTK2B/GPT/C1QTNF1/SMPD3/IRS1/NTSR1/NUPR1/PDK2/HAS2/EGF/NR3C1/PRKAA2/SIK1/PRKACA/PRKAG2/GCK/DYRK2/NFKB1/EPM2AIP1/SCARB2/PPP1R3D/PPP1R3B/BAD/SRC
BP	GO:0042116	macrophage activation	85	1.54051	0.0245866	3599	tags=41%, list=21%, signal=33%	CD93/IL1RL1/ADGRF5/TLR4/THBS1/CX3CL1/KCNJ8/SUCNR1/CEBPA/TICAM1/PRKCE/SPHK1/IL31RA/TAFA3/TYROBP/TLR1/HAMP/ITGB2/PLA2G10/LRRK2/TMEM106A/TLR9/TLR6/MYO18A/CLU/CRTC3/TTBK1/C5AR1/HAVCR2/IL33/WNT5A/JAK2/FOXP1/TMEM229B/IFNGR1
BP	GO:0048144	fibroblast proliferation	99	1.53897	0.0161688	3145	tags=32%, list=18%, signal=27%	AGT/COL3A1/AQP1/IGF1/PLA2G1B/WNT2/DDR2/ITGB3/FGF10/KCNJ8/PDGFRA/DACH1/CD248/INCA1/SPHK1/FOSL2/BMI1/PDGFD/FN1/CD300A/LIG4/LTA/FBXO4/EGFR/ABCC9/CDKN1A/NUPR1/PDGFC/S100A6/GAS6/WNT5A/PARP10
BP	GO:0051282	regulation of sequestering of calcium ion	116	1.53867	0.0147764	2847	tags=33%, list=16%, signal=28%	PLCE1/PLN/TRDN/JPH2/SLC8A1/F2/P2RY6/APLNR/AKAP6/CCL21/BDKRB1/GPER1/CEMIP/ITGB3/HTR2A/HRC/CX3CL1/CACNA1C/F2RL3/PRKCE/CAPN3/DDIT3/DRD2/RYR2/CAMK2D/HTR2B/DRD1/PTK2B/CASQ2/CASQ1/PLCH2/LIME1/DMD/NTSR1/ITPR1/PDE4D/NOL3/ANXA6
BP	GO:0033273	response to vitamin	77	1.53828	0.0299758	2079	tags=27%, list=12%, signal=24%	GATA4/CYP1A1/PDX1/OTC/COL1A1/ALDH1A2/AQP3/SNAI2/CYP26B1/FOLR1/F5/F7/TNC/KYNU/PENK/POSTN/KL/RUNX2/ASCL1/EPO/NFKBIZ
BP	GO:0061458	reproductive system development	265	1.53827	0.00198221	2666	tags=28%, list=15%, signal=24%	GATA4/GATA6/RBP4/FOXA1/BMP5/OSR1/WT1/TCF21/AFP/A2M/AMHR2/ZFPM2/INHBA/NR2F2/IRX5/CGA/HOXA13/PSAPL1/MYOCD/NR0B1/ADAM18/ANXA1/FSHR/SLIT3/FOXF2/TGFB2/INHA/GREB1L/CYP19A1/FGF10/MAMLD1/TNC/PDGFRA/LRP2/C3/CYP7B1/SHH/NOG/WNT2B/FGF9/LHX9/CITED2/GDF7/KCNE1/LHX8/SLIT2/SERPINF1/ARID5B/NKX3-1/TIPARP/NTRK1/INHBB/BMP4/VEGFA/RHOBTB3/HYAL3/GATA3/ID4/CRIP1/CDKN1C/TBX3/FST/AMH/BIK/RDH10/BMP6/TLR9/ADAMTS1/ADAM32/CSM…
BP	GO:0045216	cell-cell junction organization	195	1.53808	0.00387376	2447	tags=24%, list=14%, signal=21%	GJB1/AGT/IRX3/APLNR/WNT11/CDH13/CLDN18/GJA5/CLDN2/LIMS2/HOPX/CDH5/SNAI2/ESAM/GPBAR1/CLDN14/SVEP1/PECAM1/ZNF703/CDH10/TGFB2/NR1H4/CDH6/TGFB3/CDH19/CDH11/CDH2/CLDN1/CDH17/CSF1R/IL1B/TGFB1/CDH12/PKP2/GJB2/CLDN11/ACE2/VEGFA/CDH15/CLDN19/PLEKHA7/BMP6/RHOC/KIFC3/EXT1/PKP3
BP	GO:0043086	negative regulation of catalytic activity	401	1.53774	9.82302e-05	2754	tags=25%, list=16%, signal=22%	APOC3/ANXA8/NPPA/SERPINA7/FETUB/AHSG/VTN/H19/SERPIND1/PLN/SERPINA1/APOA2/AGT/AQP1/SERPINA6/FABP1/BMP2/SLC8A1/SERPINA4/ANXA8L1/SERPINF2/KNG1/NR2F2/SERPINA5/ANGPTL3/FOXA2/PTPRQ/MYOCD/SERPINE3/SLN/HGF/ANXA1/LGALS3/CRB2/DPEP1/SERPINE1/TGFB2/TIMP3/HRG/CAMK2A/THBS1/GCKR/IFI6/PTK6/ANGPTL4/ECM1/SLC8A3/SERPINA3/CEBPA/DUSP10/CST3/IFIT1/CST5/INCA1/GPSM1/CST1/DRD2/PPARG/IFI16/IL1B/SERPINB8/SERPINF1/MT3/SMPD1…
BP	GO:0043255	regulation of carbohydrate biosynthetic process	94	1.53764	0.0243739	3730	tags=36%, list=21%, signal=29%	IGF2/IGF1/PPP1R3C/P2RY6/NNMT/CD244/GPER1/PPARGC1A/KAT2B/HRH1/MST1/TGFB1/PPP1R3G/GCG/PTH1R/PPP1R3A/LEPR/PTK2B/GPT/SMPD3/IRS1/NTSR1/PDK2/HAS2/EGF/NR3C1/SIK1/PRKACA/GCK/DYRK2/NFKB1/EPM2AIP1/PPP1R3D/PPP1R3B
BP	GO:0014855	striated muscle cell proliferation	69	1.53712	0.0380882	1464	tags=26%, list=8%, signal=24%	NKX2-5/GATA6/TBX2/RBP4/TBX20/BMP10/ZFPM2/HGF/TGFB2/WNT2/ERBB4/TGFBR3/SHH/NOG/CAV2/MEF2C/FGF9/CITED2
BP	GO:0006898	receptor-mediated endocytosis	231	1.53623	0.00265226	3304	tags=31%, list=19%, signal=26%	APOC3/VTN/APOC2/DKK1/RAMP1/CUBN/TF/CCL21/RSPO1/SERPINE1/SGIP1/DPP4/FOLR1/ITGB3/ACKR3/SNAP25/SFTPD/GREM1/MRC1/APOA5/SELE/CLEC4M/LRP2/CXCL16/AMN/CD14/MSR1/C3/CXCL8/LRRTM1/CAV2/STAB2/DAB2/DRD2/ASGR1/SFRP4/APOC1/CEACAM1/SYNE1/ACE2/HTR2B/ENTREP1/CALCRL/GRK4/VEGFA/HTR1B/LYVE1/ITGB2/DNAJC6/CD36/ITGAV/CXCR2/CTSL/APOE/NTF3/CLTB/EGF/RAMP2/ANXA2/CLU/HSPG2/RIN3/PDLIM7/B2M/STAB1/ADM/ACHE/VLDLR/SH3GL3/ADRB2/AN…
BP	GO:0002752	cell surface pattern recognition receptor signaling pathway	56	1.53352	0.0445861	3962	tags=32%, list=23%, signal=25%	RAB7B/S100A14/COLEC10/COLEC11/TLR4/MBL2/CD14/PRKCE/TLR1/TNFAIP3/TICAM2/TLR6/OAS1/RELA/LBP/IRAK1/PIK3R1/PIK3AP1
BP	GO:0032368	regulation of lipid transport	120	1.53309	0.0191968	2757	tags=33%, list=16%, signal=28%	APOC3/APOA4/APOA1/APOC2/ENPP7/APOA2/AGT/AGTR1/PRAP1/EDN1/ABCG5/ABCA8/ACSL5/ITGB3/CYP19A1/FABP3/THBS1/ABCG8/SHH/DAB2/PPARG/IL1B/NKX3-1/APOC1/ABCA1/PLA2G10/PRKN/CYP8B1/ITGAV/ABCA5/BMP6/C1QTNF1/ACSL1/APOE/NTSR1/ABCA12/ABCA13/EGF/ANXA2/DENND5B
BP	GO:2000379	positive regulation of reactive oxygen species metabolic process	62	1.53308	0.0448125	3157	tags=39%, list=18%, signal=32%	DUOXA2/H19/AGT/F2/AGTR1/DUOXA1/PDGFRB/TLR4/THBS1/AKR1C1/TGFB1/TYROBP/ADCY10/ACE2/PID1/ITGB2/CD36/PTK2B/CDKN1A/TLR6/GADD45A/CYP1B1/TGFBR2/XDH
BP	GO:0009617	response to bacterium	482	1.53238	1.43405e-05	3141	tags=31%, list=18%, signal=26%	CYP1A1/ZG16/HMGCS2/VIL1/S100A14/TRDN/ANKRD1/AQP1/FGA/FGB/FMO1/VCAM1/BMP2/GBP2/GBP4/F2/DEFB1/CUBN/TF/EDN1/COLEC12/CD68/PLA2G1B/KLK5/GBP5/BDKRB1/SERPINE1/CASP4/GPC3/ADAMTS5/CEACAM20/UPK1B/CCDC80/TLR4/NR1H4/MR1/SFTPD/FGF10/CX3CL1/EMILIN1/KCNJ8/CFB/THBD/MRC1/CSF2RB/ADAMTS9/PTGIR/SELE/MBL2/RNASE1/DUSP10/SLPI/LYST/PENK/IL22RA1/TMEM255A/CD14/C3/CXCL8/SPON2/C4BPB/TICAM1/PRKCE/TFEB/FER1L6/CLDN1/MAOB/TENT5…
BP	GO:0045444	fat cell differentiation	215	1.53235	0.00360396	3233	tags=30%, list=18%, signal=25%	GDF6/BMP2/CCN4/LAMB3/GDF10/ZFPM2/MB/SULT1E1/PTPRQ/FRZB/SNAI2/WIF1/GPER1/CCDC3/ADGRF5/HTR2A/FABP3/FGF10/KCNJ8/MSX2/PDGFRA/ADRB3/PPARGC1A/CEBPD/CEBPA/DUSP10/ZBTB16/DLK2/IL11/DDIT3/GRK5/TGFB1I1/PPARG/PLAC8/FOSL2/TGFB1/FNDC5/ARID5B/INHBB/SMAD6/RNASEL/ID4/ATF5/KLF5/NR4A3/NR4A2/WNT10B/LRRC8C/GATA2/CLIP3/SIRT2/PRDM16/ZBTB7C/EGR2/ASXL1/NAPEPLD/PTGS2/ALDH6A1/ID2/LRG1/WNT5A/WNT5B/RETREG1/ADRB2/ZFP36L1
BP	GO:0051208	sequestering of calcium ion	120	1.53201	0.0191968	2847	tags=32%, list=16%, signal=27%	PLCE1/PLN/TRDN/JPH2/SLC8A1/F2/P2RY6/APLNR/AKAP6/CCL21/BDKRB1/GPER1/CEMIP/ITGB3/HTR2A/HRC/CX3CL1/CACNA1C/F2RL3/PRKCE/CAPN3/DDIT3/DRD2/RYR2/CAMK2D/HTR2B/DRD1/PTK2B/ATP7B/CASQ2/CASQ1/PLCH2/LIME1/DMD/NTSR1/ITPR1/PDE4D/NOL3/ANXA6
BP	GO:0070527	platelet aggregation	65	1.53118	0.0410454	2336	tags=31%, list=13%, signal=27%	FGA/FGB/FGG/TSPAN32/IL6ST/ITGB3/MYL9/EMILIN1/F2RL3/PDGFRA/ADAMTS18/SLC6A4/MMRN1/CSRP1/PEAR1/CEACAM1/HSPB1/EMILIN2/FGL1/C1QTNF1
BP	GO:0060828	regulation of canonical Wnt signaling pathway	244	1.531	0.00232612	3200	tags=29%, list=18%, signal=24%	NKX2-5/TBX18/SOST/RSPO3/SOX17/DKK1/BMP2/RSPO2/WNT11/SFRP5/COL1A1/DACT3/FRZB/SNAI2/RSPO1/WLS/ZEB2/DKK4/ZNF703/FZD1/TMEM88/GPC3/SCEL/FOLR1/FGF10/GREM1/PRICKLE1/DAAM2/BICC1/CTHRC1/LGR6/SHH/SOSTDC1/CDH2/NOG/GPC5/ISL1/DAB2/DDIT3/FGF9/ADGRA2/BAMBI/TGFB1/SFRP4/DKK2/MLLT3/EGR1/DKK3/HHEX/PRKN/AMER3/LRRK2/WNT10B/DACT1/ZBED3/SOX7/EGFR/APOE/SOX9/EGF/TPBGL/NHERF1/CTNND2/SIAH2/DAPK3/IGFBP6/WNT5A/LATS2/IGFBP1/F…
BP	GO:0042698	ovulation cycle	62	1.52952	0.0466282	4237	tags=52%, list=24%, signal=39%	AFP/A2M/GDF10/INHBA/CGA/FSHR/SLIT3/TGFB2/PDGFRA/TGFB3/GABRB1/KISS1/SLIT2/SERPINF1/EGR1/CA12/AMH/ADAMTS1/AXL/HAS2/CYP1B1/MMP2/OXTR/GAS2/FZD4/BMPR1B/SRC/NRIP1/ROBO2/PTX3/PTN/PLEKHA1
BP	GO:0001508	action potential	131	1.52914	0.0163258	2537	tags=29%, list=14%, signal=25%	NTRK2/TBX18/KCNA5/SLC8A1/KCNJ5/GJA5/AKAP6/GJD2/GPR88/MTNR1B/GPER1/KCND3/SNTA1/KCNJ8/CACNA1C/KCNJ3/CTNNA3/CACNB3/HCN4/CACNB2/KCNE1/RYR2/SCN2B/PKP2/CAMK2D/CACNA1D/CLDN19/DRD1/GPR35/CD36/KCNH2/CHRNA4/ABCC9/SLC4A3/ATP1B1/KCNH7/SCN3B/DMD
BP	GO:0031100	animal organ regeneration	60	1.52762	0.0451346	3022	tags=35%, list=17%, signal=29%	VTN/APOA2/IHH/PDX1/RGN/NR0B2/NNMT/CPB2/F7/ANGPT2/TGFBR3/CLDN1/LCP1/NR4A3/ANXA3/FLT3/CDKN1A/AXL/HSPG2/ADM/GAS6
BP	GO:0060070	canonical Wnt signaling pathway	293	1.52722	0.00139195	3575	tags=31%, list=20%, signal=25%	NKX2-5/TBX18/SOST/RSPO3/SOX17/DKK1/BMP2/RSPO2/WNT11/SFRP5/COL1A1/DACT3/FRZB/SNAI2/EDN1/RSPO1/WLS/ZEB2/DKK4/ZNF703/FZD1/PYGO1/TMEM88/GPC3/WNT2/SCEL/FOLR1/FGF10/GREM1/PRICKLE1/EDNRA/DAAM2/BICC1/CTHRC1/LGR6/SHH/SOSTDC1/CDH2/NOG/GPC5/WNT2B/ISL1/DAB2/DDIT3/FGF9/ADGRA2/BAMBI/TGFB1/SFRP4/DKK2/LEF1/FZD8/MLLT3/EGR1/DKK3/GATA3/HHEX/PRKN/AMER3/NR4A2/LRRK2/WNT10B/DACT1/ZBED3/SOX7/EGFR/APOE/EXT1/FZD2/SOX9/EGF…
BP	GO:0050796	regulation of insulin secretion	147	1.52527	0.0149978	3587	tags=31%, list=20%, signal=25%	RBP4/KCNA5/PDX1/F2/SLC2A2/FOXA2/TRH/HNF4A/F2RL2/NR0B2/MTNR1B/GPER1/NR1H4/SNAP25/PRKCE/BMP8A/CFTR/ISL1/DRD2/IL1B/RFX6/GCG/CCN3/INHBB/SYTL4/GIPR/PRKN/SLC30A8/MPC2/ABAT/IRS1/ABCA12/ITPR1/C2CD2L/EFNA5/GNA11/PRKACA/GPR68/SIDT2/STX1A/ZBED6/JAK2/GCK/GLUD1/SFRP1/PSMD9
BP	GO:0048880	sensory system development	354	1.52493	0.000582806	2459	tags=25%, list=14%, signal=22%	NTRK2/RARB/UNC45B/SLC39A5/TBX2/CYP1A1/RBP4/IHH/DIO3/WT1/AQP1/CRYAB/MAB21L2/NRP1/INHBA/SLC17A8/TMOD1/TWIST1/MYOM1/ALDH1A2/MEIS2/PDGFRB/CRB2/MITF/POU4F1/MTNR1B/FOXF2/RHOJ/TGFB2/FBN1/SLITRK6/WNT2/ACVRL1/DLL4/FGF10/CACNA1C/PRICKLE1/PDGFRA/PROX1/COL5A1/SLC44A4/SMOC1/MEIS1/ADAMTS18/FSCN2/ATP2B2/ZEB1/SMARCD3/C3/SHH/TMEM132E/RPE65/WNT2B/ISL1/DRD2/FGF9/PRDM1/CITED2/LAMB2/SERPINF1/MAF/TMEM215/BMP4/VIM/MYO7…
BP	GO:0002067	glandular epithelial cell differentiation	63	1.52302	0.0469898	2634	tags=32%, list=15%, signal=27%	RARB/GATA6/FOXA1/BMP5/PERCC1/BMP2/PDX1/PROX1/CDH2/IL31RA/AGR2/RFX6/ASCL1/BMP4/SPDEF/ZNF800/GATA2/BMP6/EXT1/SOX9
BP	GO:0046579	positive regulation of Ras protein signal transduction	54	1.52279	0.0474097	2044	tags=26%, list=12%, signal=23%	APOA1/SYNPO2L/COL3A1/IGF1/ABRA/F2RL2/GPR20/FGF10/F2RL3/NTRK1/CSF1/EPO/GPR35/ARHGEF3
BP	GO:1990266	neutrophil migration	86	1.52209	0.0302067	2114	tags=28%, list=12%, signal=25%	JAML/EDN1/CCL21/PLA2G1B/LGALS3/PECAM1/DPEP1/CCL15/GP2/TGFB2/DPP4/IL1R1/CSF3R/CX3CL1/ITGA1/CXCL8/IL1B/CXCL1/SLIT2/EDN3/ITGB2/EMP2/CXCL2/CXCR2
BP	GO:0042246	tissue regeneration	66	1.52138	0.0484086	2155	tags=27%, list=12%, signal=24%	GATA4/IGF1/TM4SF4/HOPX/ANXA1/SGCA/KLK6/ERBB4/FGF10/APOA5/DUSP10/LGR6/POSTN/CAPN3/CCN3/CPQ/KLF5/WNT10B
BP	GO:0031638	zymogen activation	54	1.52069	0.0474097	3958	tags=52%, list=23%, signal=40%	FGA/FGB/FGG/SERPINF2/MASP1/SERPINE1/CPB2/PLAT/THBS1/THBD/APOH/IFI16/CLEC3B/VSIR/GGT1/CTSZ/CTSL/HGFAC/TBC1D10A/ANXA2/S100A10/MELTF/HPN/ASPH/FURIN/BAD/CASP8/CTSH
BP	GO:0010035	response to inorganic substance	477	1.51965	3.38531e-05	3053	tags=29%, list=17%, signal=25%	APOA4/AREG/CYP1A1/H19/HMGCS2/TNNT2/TNNC1/AQP1/FGA/FGB/FGG/CRHBP/CRYAB/FABP1/TTN/VCAM1/KCNA5/PDX1/SLC5A1/SLC40A1/KLF2/MTTP/OTC/COL1A1/FIBIN/KCNK3/AVPR1A/AQP3/TF/SYT8/EDN1/ANXA1/SLC13A5/DPEP1/ITPKA/ASPN/CPA1/SLC30A10/S100A16/THBS1/PGAM2/TFF1/SUCNR1/CEBPA/NDRG1/SYT10/PENK/CD14/TAT/SLC13A2/TRPC3/SHH/CAPN3/SLC30A2/CLDN1/MAOB/SPHK1/TNFSF4/MEF2C/CER1/SYT4/DRD2/NT5E/PAM/SLC30A4/PDGFD/RUNX2/NFATC2/SYT9/SO…
BP	GO:0007369	gastrulation	179	1.51945	0.0092322	2476	tags=26%, list=14%, signal=23%	APOA1/HAND1/CFC1/GATA6/VTN/OSR1/TBX20/HNF1B/SOX17/DKK1/FOXF1/ITGA8/LAMB3/INHBA/APLNR/WNT11/FOXA2/NR0B1/HNF4A/WLS/CRB2/GPC3/ITGB3/PRICKLE1/COL5A1/NOG/CER1/FN1/ATOH8/ITGA5/AMOT/LEF1/COL12A1/DUSP1/TAL1/BMP4/KDM6B/ITGB2/NR4A3/ITGAV/COL8A1/MACROH2A1/COL5A2/SOX7/COL4A2/EXT1/DUSP4
BP	GO:0030308	negative regulation of cell growth	176	1.51945	0.0135092	3783	tags=35%, list=22%, signal=28%	NPPB/WT1/CRYAB/SOX17/GDF2/BMP10/MYL2/NRP1/INHBA/WNT11/RGS4/DACT3/FRZB/RERG/HNF4A/SLIT3/BDKRB1/TGFB2/HRG/ACVRL1/SEMA3B/WFDC1/GREM1/MSX1/TNR/SEMA6D/DAB2/FHL1/HYAL1/TGFB1/SLIT2/MT3/SEMA3D/CCN3/OSTN/SEMA3C/CDKN1A/SEMA3G/DNAJB2/PRDM11/CDKN2A/PPP1R9B/DCC/SERTAD2/PLXNA3/MEG3/SMARCA2/SEMA4G/WNT5A/MINAR1/BCL6/RNF6/CYP27B1/IFRD1/FOXP1/SPP1/SFRP1/NTN1/CDHR2/ULK2/EPHA7/MUL1
BP	GO:0002685	regulation of leukocyte migration	184	1.51935	0.00786071	3391	tags=33%, list=19%, signal=27%	PLVAP/BMP5/S100A14/CXCL17/C5/EDN1/ANXA1/CCL21/LGALS3/BDKRB1/SERPINE1/DPP4/IL1R1/ITGB3/CYP19A1/F7/VEGFC/THBS1/CX3CL1/EMILIN1/GREM1/SELE/ECM1/CXCL8/CCR1/MMP28/CCR6/PGF/CSF1R/TNFSF18/PDGFD/MTUS1/PTGER4/SLIT2/CD300A/CCN3/DUSP1/CSF1/VEGFA/EDN3/LYVE1/PTK2B/CXCR2/CD99/SMPD3/ADORA1/CCL20/CD200R1/RIN3/HMOX1/C5AR1/GAS6/TNFSF14/IL33/CD47/WNT5A/RIPOR2/IL6R/CD99L2/NEDD9
BP	GO:0002687	positive regulation of leukocyte migration	121	1.51812	0.0208226	4161	tags=40%, list=24%, signal=31%	PLVAP/S100A14/CXCL17/EDN1/CCL21/LGALS3/BDKRB1/SERPINE1/IL1R1/ITGB3/F7/VEGFC/THBS1/CX3CL1/SELE/CXCL8/CCR1/CCR6/PGF/CSF1R/TNFSF18/PDGFD/CSF1/VEGFA/EDN3/LYVE1/PTK2B/CXCR2/CD99/CCL20/C5AR1/GAS6/TNFSF14/CD47/WNT5A/RIPOR2/IL6R/CD99L2/NEDD9/VEGFB/TNFRSF14/LBP/P2RX4/DAPK2/PIK3R1/SELENOK/CREB3/PTN/SPN
BP	GO:0019221	cytokine-mediated signaling pathway	371	1.51618	0.000364885	3866	tags=34%, list=22%, signal=27%	APOA1/PLVAP/HPX/DUOX2/INHBA/IL18R1/CLDN18/TNFRSF19/EDN1/CCL21/IL1RL1/TFF2/STING1/SLIT3/CCRL2/CCL15/CASP4/IL1R1/IL6ST/CCDC3/ARG1/NR1H4/ACKR3/GREM2/CSF3R/DUOX1/CX3CL1/CSF2RB/ECM1/THPO/TRADD/STAT4/CEBPA/IL22RA1/CXCL8/GHR/CCR1/SPHK1/IL11/CCR6/IL31RA/PPARG/CSF1R/IL1B/TNFSF18/IL11RA/CXCL1/SLIT2/MT3/IL2RB/CEACAM1/BIRC3/CSF1/LEPR/CD44/ACKR2/ENTREP1/EGR1/TNFSF13B/SP100/EPO/GPR35/TNFAIP3/IL18/PRKN/CXCL2/PT…
BP	GO:0048041	focal adhesion assembly	84	1.51444	0.0314888	3107	tags=29%, list=18%, signal=24%	ACTN2/NRP1/TEK/LIMCH1/ARHGAP6/HRG/ACVRL1/THBS1/GREM1/DLC1/THSD1/CDH11/EPHA3/VEGFA/PTK2B/AJUBA/COL16A1/KDR/S100A10/EFNA5/DUSP3/DMTN/DAPK3/RHOD
BP	GO:0071675	regulation of mononuclear cell migration	99	1.51381	0.0292276	3391	tags=30%, list=19%, signal=25%	BMP5/S100A14/CXCL17/CCL21/LGALS3/SERPINE1/ITGB3/THBS1/GREM1/ECM1/CCR1/CCR6/CSF1R/TNFSF18/PDGFD/SLIT2/CCN3/DUSP1/CSF1/PTK2B/CCL20/CD200R1/C5AR1/GAS6/TNFSF14/CD47/WNT5A/RIPOR2/CD99L2/NEDD9
BP	GO:0001707	mesoderm formation	64	1.51348	0.0490721	1832	tags=23%, list=10%, signal=21%	HAND1/TBX20/DKK1/FOXF1/ITGA8/INHBA/WNT11/WLS/CRB2/ITGB3/NOG/LEF1/TAL1/BMP4/KDM6B
BP	GO:0097191	extrinsic apoptotic signaling pathway	208	1.51333	0.00662276	3929	tags=31%, list=22%, signal=24%	AGT/BMP5/FGA/FGB/FGG/IGF1/G0S2/NRP1/INHBA/SNAI2/HGF/LGALS3/COL2A1/EYA4/SERPINE1/TGFB2/TIMP3/GPER1/TLR4/THBS1/FGF10/CX3CL1/IFI6/TRADD/IL1B/TGFB1/FAIM2/C8orf44-SGK3/BMP4/SP100/TNFAIP3/NFKBIZ/LTB/ITGAV/TMBIM1/TNFRSF1B/TNFRSF12A/SCG2/LMNA/TLR6/FGFR3/TNFSF10/NOL3/BAG3/ATF3/HMOX1/SIAH2/FAS/LTBR/CIB1/MOAP1/IL33/IL6R/SRPX/JAK2/SFRP1/RELA/ZMYND11/BMPR1B/BAD/SRC/CAV1/CASP8/PIK3R1
BP	GO:0050728	negative regulation of inflammatory response	129	1.51118	0.0229051	2485	tags=26%, list=14%, signal=23%	APOA1/IGF1/FOXF1/TEK/CXCL17/CDH5/HGF/GPER1/CYP19A1/NR1H4/WFDC1/CX3CL1/MIR126/DUSP10/IL22RA1/ISL1/NT5E/PPARG/TAFA3/PTGER4/PROC/CCN3/HAMP/GATA3/ELF4/PLK2/TNFAIP3/PLA2G10/IL10RA/AOAH/ENPP3/TNFRSF1B/APOE/ADORA1
BP	GO:0090288	negative regulation of cellular response to growth factor stimulus	96	1.51007	0.03197	3157	tags=41%, list=18%, signal=33%	AGT/SOST/DKK1/TMPRSS6/DCN/FZD1/FBN1/HRG/GREM2/THBS1/EMILIN1/GREM1/LRP2/BMPER/SOSTDC1/NOG/CER1/PPARG/ADGRA2/BAMBI/SLIT2/GPR155/SMAD6/GATA3/CHRDL2/FSTL3/HHEX/CREB3L1/ATP2B4/HTRA3/HTRA1/MMRN2/CHRD/CADM4/GPC1/ADAMTS12/SKOR1/WNT5A/XDH
BP	GO:0007229	integrin-mediated signaling pathway	107	1.50965	0.0265004	2697	tags=30%, list=15%, signal=25%	APOA1/LAMA2/ITGB6/COL3A1/ITGA8/NRP1/ANGPTL3/LIMS2/TSPAN32/ITGB3/ITGA11/CCN2/ITGA1/FYB2/CDH17/ADAM11/ITGA10/FN1/LAMB2/ITGA5/TIMP1/CEACAM1/ITGB2/EMP2/PTK2B/ITGAV/COL16A1/ADAMTS1/ITGB8/ADAM9/BCAR1/ITGA3
BP	GO:0002367	cytokine production involved in immune response	97	1.50776	0.0332475	3349	tags=34%, list=19%, signal=28%	APOA1/APOA2/IL18R1/TWIST1/TGFB2/IL1R1/ARG1/TLR4/CD226/TGFB3/SPON2/TICAM1/TNFSF4/DENND1B/IL1B/TGFB1/GATA3/IL18/CD36/NR4A3/IRAK3/TNFRSF1B/TICAM2/TLR9/UBE2J1/AXL/RSAD2/CARD9/B2M/WNT5A/ANGPT1/NOD1/BCL6
BP	GO:0002718	regulation of cytokine production involved in immune response	97	1.50776	0.0332475	3349	tags=34%, list=19%, signal=28%	APOA1/APOA2/IL18R1/TWIST1/TGFB2/IL1R1/ARG1/TLR4/CD226/TGFB3/SPON2/TICAM1/TNFSF4/DENND1B/IL1B/TGFB1/GATA3/IL18/CD36/NR4A3/IRAK3/TNFRSF1B/TICAM2/TLR9/UBE2J1/AXL/RSAD2/CARD9/B2M/WNT5A/ANGPT1/NOD1/BCL6
BP	GO:0098771	inorganic ion homeostasis	454	1.50744	0.000101559	2902	tags=28%, list=17%, signal=24%	NPPB/PLCE1/EPB42/PLN/AGT/S100A14/TRDN/JPH2/CSRP3/HPX/CORIN/GDF2/SCGN/KCNA5/TMPRSS6/SLC8A1/F2/SLC40A1/P2RY6/SLC17A8/APLNR/OTC/AGTR1/TGM2/P2RY4/CDH5/TF/EDN1/AKAP6/RGN/CCL21/SLC34A2/CCL15/BDKRB1/EPAS1/SLC30A10/GPER1/CEMIP/ITGB3/HTR2A/HRC/CX3CL1/CACNA1C/EDNRA/F2RL3/SLC8A3/ATP2B2/TRPC3/PRKCE/CAPN3/CCR1/SLC30A2/SPX/CAV2/DDIT3/UPK3A/DRD2/NT5E/KL/CNNM1/CACNB2/SCN7A/SFRP4/ATP13A4/RYR2/MT3/DMPK/HCRTR2/CAMK…
BP	GO:0016525	negative regulation of angiogenesis	87	1.50652	0.0353649	2425	tags=33%, list=14%, signal=29%	NPPB/GDF2/DCN/KLF2/TEK/SERPINE1/TGFB2/HRG/THBS1/EMILIN1/ANGPT2/RGCC/ADAMTS9/APOH/PPARG/ECSCR/AMOT/SERPINF1/ANGPT4/SPARC/PLK2/HHEX/CREB3L1/ATP2B4/VASH1/TIE1/COL4A2/ISM1/ADAMTS1
BP	GO:0032103	positive regulation of response to external stimulus	493	1.50461	7.27075e-05	3166	tags=28%, list=18%, signal=24%	CREB3L3/VTN/AGT/RAB7B/S100A14/PLG/HPX/COLEC10/GBP2/LGALS2/CCN4/SERPINF2/F2/NRP1/NPY/CXCL17/AGTR1/CDH13/EDN1/COLEC12/COLEC11/CCL21/PDGFRB/IL1RL1/KLK5/STING1/GBP5/SERPINE1/CASP4/HRG/CPB2/IL6ST/PLAT/ARG1/TLR4/NR1H4/F7/VEGFC/THBS1/FGF10/CX3CL1/EMILIN1/KCNJ8/SMOC2/THBD/MIR126/PDGFRA/LRRC19/SUCNR1/MBL2/TRADD/CD226/CEBPA/CD14/C3/CXCL8/TICAM1/RFTN1/APOH/PRKCE/CCR1/TNFSF4/CCR6/S1PR1/PGF/TAFA3/IFI16/CSF1R/…
BP	GO:0010906	regulation of glucose metabolic process	94	1.50399	0.0382472	3924	tags=32%, list=22%, signal=25%	IGF2/IGFBP3/IGF1/FOXA2/RGN/PDK4/NNMT/GCKR/PPARGC1A/KAT2B/MST1/PPP1R3G/PDK1/GCG/ADCY10/LEPR/PRKN/GPT/C1QTNF1/IRS1/PDK2/NR3C1/SIK1/PRKACA/GCK/DYRK2/EPM2AIP1/BAD/SRC/INSR
BP	GO:0001942	hair follicle development	81	1.50332	0.0389592	2634	tags=30%, list=15%, signal=25%	DKK1/INHBA/ALX4/TNFRSF19/FGF7/DKK4/IGFBP5/TGFB2/FOXE1/FGF10/MSX2/TRADD/DSG4/SHH/DNASE1L2/SOSTDC1/LHX2/PLA2G10/WNT10B/FST/EGFR/EXT1/ATP7A/SOX9
BP	GO:0006805	xenobiotic metabolic process	102	1.50299	0.0296287	2956	tags=38%, list=17%, signal=32%	CYP1A1/UGT2B11/GLYAT/SLCO2B1/FMO1/GSTA1/GSTA2/SULT2A1/CYP2W1/SLC22A7/CYP26B1/FMO2/HNF4A/AADAC/UGT2B7/ABCC3/GSTM3/AKR1C1/CYP2J2/CYP3A5/CYP3A7/SULT1A1/CYP2C9/ABCC2/SLCO1B3/ACSM2B/SULT1A2/SLC28A3/ACAA1/SULT1A4/FMO5/CYP2C18/ACSL1/CYP46A1/SULT1C4/SLC22A1/CYP1B1/CYP2E1/SMOX
BP	GO:0016052	carbohydrate catabolic process	147	1.50129	0.0155722	3967	tags=30%, list=23%, signal=23%	IGF1/HKDC1/GPD1/GBA3/SI/NEU4/HTR2A/PGAM2/STBD1/ENO3/PYGM/ALDOB/FUT6/KAT2B/SLC4A4/GLYCTK/ADCY10/XYLB/FUT5/PFKP/RBKS/TREH/IDNK/NUPR1/MGAM/PYGB/IDS/PRKAA2/NEU1/PRKACA/IDUA/LIPA/PRKAG2/GCK/HEXA/SCARB2/PPP1R3D/PPP1R3B/BAD/MAN2B2/DHDH/GALT/INSR/CTBS
BP	GO:0042157	lipoprotein metabolic process	128	1.50036	0.0245007	2430	tags=17%, list=14%, signal=15%	APOC3/APOA4/APOA1/APOA2/APOB/MTTP/NPC1L1/HHATL/OLR1/APOM/ITGB3/APOA5/GOLGA7B/PIGZ/APOC1/HHAT/ABCA1/APOL6/ITGAV/APOE/PIGH/CLIP3
BP	GO:0015908	fatty acid transport	97	1.49966	0.0368175	2862	tags=36%, list=16%, signal=30%	SLC22A6/SLCO2B1/FABP1/RBP2/PLA2G12B/SLC22A7/EDN1/ANXA1/PLA2G1B/BDKRB2/ACSL5/SLC22A8/FABP3/SLC22A9/THBS1/KCNJ8/FABP2/SPX/DRD2/PPARG/IL1B/ABCD2/PLA2G10/SLCO3A1/RBP5/CD36/SLC25A20/SLCO2A1/ACSL1/APOE/PLA2G4F/NTSR1/SLC22A1/SLC27A6/PTGS2
BP	GO:1901343	negative regulation of vasculature development	88	1.49828	0.0398131	2425	tags=33%, list=14%, signal=29%	NPPB/GDF2/DCN/KLF2/TEK/SERPINE1/TGFB2/HRG/THBS1/EMILIN1/ANGPT2/RGCC/ADAMTS9/APOH/PPARG/ECSCR/AMOT/SERPINF1/ANGPT4/SPARC/PLK2/HHEX/CREB3L1/ATP2B4/VASH1/TIE1/COL4A2/ISM1/ADAMTS1
BP	GO:2000181	negative regulation of blood vessel morphogenesis	88	1.49828	0.0398131	2425	tags=33%, list=14%, signal=29%	NPPB/GDF2/DCN/KLF2/TEK/SERPINE1/TGFB2/HRG/THBS1/EMILIN1/ANGPT2/RGCC/ADAMTS9/APOH/PPARG/ECSCR/AMOT/SERPINF1/ANGPT4/SPARC/PLK2/HHEX/CREB3L1/ATP2B4/VASH1/TIE1/COL4A2/ISM1/ADAMTS1
BP	GO:0002790	peptide secretion	217	1.49731	0.00838503	2640	tags=25%, list=15%, signal=21%	RBP4/AQP1/FGA/FGB/HNF1B/FGG/CRHBP/KCNA5/PDX1/F2/HNF1A/SLC2A2/SPINK1/FOXA2/TRH/EDN1/HNF4A/F2RL2/ANXA1/NR0B2/MTNR1B/GPER1/NR1H4/SNAP25/ILDR2/MC4R/ADCYAP1/PRKCE/BMP8A/KISS1/CFTR/ISL1/DRD2/IL1B/RFX6/GCG/CCN3/INHBB/ABCA1/CPE/SYTL4/UCN/EDN3/GIPR/PRKN/SLC30A8/FAM3B/MPC2/SMPD3/ADORA1/ABAT/IRS1/ABCA12/ITPR1
BP	GO:0007368	determination of left/right symmetry	122	1.49658	0.0261758	1548	tags=20%, list=9%, signal=19%	NKX2-5/HAND1/GATA4/CFC1/TBX2/IHH/HAND2/TBX20/SOX17/FOXF1/ASB2/APLNR/MICAL2/WIF1/FOLR1/FGF10/DAAM2/BICC1/ENG/SHH/PCSK6/MEF2C/CER1/CITED2/BBS5
BP	GO:0030178	negative regulation of Wnt signaling pathway	164	1.49614	0.0136385	1843	tags=22%, list=11%, signal=20%	NKX2-5/TBX18/ALPK2/SOST/SOX17/DKK1/BMP2/WNT11/SFRP5/DACT3/FRZB/SNAI2/WIF1/DKK4/FZD1/HIC1/TMEM88/GPC3/GREM1/PRICKLE1/BICC1/CTHRC1/SHH/SOSTDC1/CDH2/CXXC4/NOG/ISL1/DAB2/DDIT3/FGF9/SFRP4/DKK2/MLLT3/EGR1/DKK3
BP	GO:0046660	female sex differentiation	107	1.49601	0.0315812	2582	tags=31%, list=15%, signal=26%	RBP4/WT1/AFP/A2M/AMHR2/ZFPM2/INHBA/NR2F2/CGA/FSHR/SLIT3/INHA/CYP19A1/FGF10/PDGFRA/DACH1/LRP2/LHX9/LHX8/SLIT2/ARID5B/TIPARP/INHBB/VEGFA/HYAL3/TBX3/FST/AMH/ADAMTS1/CSMD1/KDR/AXL/NUPR1
BP	GO:0090087	regulation of peptide transport	176	1.49541	0.0196986	3587	tags=32%, list=20%, signal=26%	RBP4/FGA/FGB/FGG/CRHBP/KCNA5/PDX1/F2/SLC2A2/SPINK1/FOXA2/TRH/HNF4A/F2RL2/NR0B2/MTNR1B/GPER1/NR1H4/SNAP25/ADCYAP1/PRKCE/BMP8A/KISS1/CFTR/ISL1/DRD2/IL1B/RFX6/GCG/CCN3/INHBB/SYTL4/UCN/GIPR/PRKN/SLC30A8/CA2/MPC2/ADORA1/ABAT/IRS1/ABCA12/ITPR1/C2CD2L/EFNA5/GNA11/PRKACA/GPR68/SIDT2/STX1A/ZBED6/JAK2/GCK/GLUD1/SFRP1/PSMD9
BP	GO:0030073	insulin secretion	178	1.49479	0.0135092	3587	tags=30%, list=20%, signal=24%	RBP4/HNF1B/KCNA5/PDX1/F2/HNF1A/SLC2A2/FOXA2/TRH/HNF4A/F2RL2/ANXA1/NR0B2/MTNR1B/GPER1/NR1H4/SNAP25/ILDR2/MC4R/ADCYAP1/PRKCE/BMP8A/CFTR/ISL1/DRD2/IL1B/RFX6/GCG/CCN3/INHBB/SYTL4/GIPR/PRKN/SLC30A8/FAM3B/MPC2/ABAT/IRS1/ABCA12/ITPR1/C2CD2L/EFNA5/GNA11/RAB11FIP5/PRKACA/GPR68/SIDT2/STX1A/ZBED6/JAK2/GCK/GLUD1/SFRP1/PSMD9
[truncated: 416 more rows]

## Sheet: ST5. VUS CM diffn GSEA GO-BP
Suppl Table 5. GSEA analysis in GO-BP database for the comparison of GATA4 VUS CMs to GATA4 VUS iPSCs
ONTOLOGY	ID	Description	setSize	NES	p.adjust	rank	leading_edge	core_enrichment
[truncated: 1,332 more rows]

## Sheet: ST6. GSEA CMs DGN
Suppl Table 6. GSEA analysis in DisGeNET database for the comparison of GATA4 VUS CMs to GATA4 WT CMs
[truncated: 97 more rows]

[truncated: 9 more sheets: ST7. GSEA Diff diffn DGN, ST8. DEG in VUSvWT CM, ST9. GSEA CMs VUSvWT GO-BP, ST10. GSEA diff diffn GO-BP, ST11. GSEA CMs VUSvWT GO-MF, ST12. GSEA diff diffn GO-MF, ST13. GSEA CMs VUSvWT GO-CC, ST14. GSEA diff diffn GO-CC, ST15. GSEA CMs VUSvWT KEGG]
